# Supplementary material for: Echinacea purpurea (L.) Moench treatment of monocytes promotes tonic interferon signaling, increased innate immunity gene expression and DNA repeat hypermethylated silencing of endogenous retroviral sequences
Source: BMC Complement Med Ther. 2021 May 12;21:141. doi: 10.1186/s12906-021-03310-5 (PMC8114977; doi:10.1186/s12906-021-03310-5)
Supplement: Supplementary file 1 — Additional file 1: Supplementary Table 1: Differentially expressed probes (FDR < 0.05 and logFC > 0.4) after Echinaforce® tincture treatment. [file 12906_2021_3310_MOESM1_ESM.xlsx]

## Sheet: S1
Supplementary table 1: Differentially expressed probes (FDR < 0.05 and logFC > 0.4) after Echinaforce® tincture treatment.
ILMN_ID	logFC	AveExpr	t	P.Value	adj.P.Val	B	Array.address	EntrezID	Symbol	Name	Genomicloc
ILMN_1738220	1.45409	7.56212	32.426	2.75e-24	4.87e-20	44.0009	2470131	340206	TREML3P	triggering receptor expressed on myeloid cells-like 3, pseudogene	chr6:41176449:41176498:-
ILMN_1693338	2.176	8.25907	28.9238	6.8e-23	6.03e-19	41.2529	2120053	1545	CYP1B1	cytochrome P450, family 1, subfamily B, polypeptide 1	chr2:38295101:38295150:-
ILMN_1778321	1.49061	8.79791	26.7916	5.76e-22	3.41e-18	39.3686	6180465	11182	SLC2A6	solute carrier family 2 (facilitated glucose transporter), member 6	chr9:136336252:136336301:-
ILMN_1720048	1.29334	7.3868	26.4564	8.18e-22	3.63e-18	39.056	1030333	6347	CCL2	chemokine (C-C motif) ligand 2	chr17:32583796:32583845:+
ILMN_2058782	2.01656	7.96795	26.0425	1.27e-21	4.5e-18	38.6635	3990170	3429	IFI27	interferon, alpha-inducible protein 27	chr14:94582803:94582852:+
ILMN_1750974	1.42897	11.5646	24.1777	9.91e-21	2.93e-17	36.801	5390220	6280	S100A9	S100 calcium binding protein A9	chr1:153333152:153333201:+
ILMN_1723912	1.35964	7.67668	23.6102	1.91e-20	4.84e-17	36.2015	3870338	10964	IFI44L	interferon-induced protein 44-like	chr1:79107658:79107707:+
ILMN_1742789	1.15139	9.19558	23.3113	2.71e-20	6.01e-17	35.8792	2350091	9404	LPXN	leupaxin	chr11:58294478:58294526:-
ILMN_1680738	-0.898195	10.9089	-21.7725	1.76e-19	3.27e-16	34.1455	940471	9315	NREP	neuronal regeneration related protein	chr5:111065290:111065339:-
ILMN_1746888	1.05667	8.28058	21.736	1.84e-19	3.27e-16	34.1028	4810445	26577	PCOLCE2	procollagen C-endopeptidase enhancer 2	chr3:142536935:142536984:-
ILMN_2184373	1.46525	7.91586	21.6381	2.09e-19	3.36e-16	33.9878	1980309	3576	IL8	interleukin 8	chr4:74609125:74609174:+
ILMN_1662358	1.45756	9.36427	21.1251	4.01e-19	5.93e-16	33.3762	1690066	4599	MX1	myxovirus (influenza virus) resistance 1, interferon-inducible protein p78 (mouse)	chr21:42831051:42831100:+
ILMN_1745994	0.853961	7.94639	20.9827	4.82e-19	6.58e-16	33.2037	1070435	8522	GAS7	growth arrest-specific 7	chr17:9814323:9814372:-
ILMN_1729801	1.19831	11.1475	20.8979	5.38e-19	6.78e-16	33.1004	6060468	6279	S100A8	S100 calcium binding protein A8	chr1:153362614:153362663:-
ILMN_1775501	0.892573	7.2281	20.8244	5.92e-19	6.78e-16	33.0104	840685	3553	IL1B	interleukin 1, beta	chr2:113587653:113587702:-
ILMN_1814221	1.32567	8.56499	20.8005	6.11e-19	6.78e-16	32.9811	6100468	4884	NPTX1	neuronal pentraxin I	chr17:78440759:78440808:-
ILMN_1801246	1.58214	9.71515	20.716	6.82e-19	7.12e-16	32.8773	5360156	8519	IFITM1	interferon induced transmembrane protein 1	chr11:315174:315223:+
ILMN_1702691	0.929522	7.98274	20.3753	1.07e-18	1.05e-15	32.4538	3360681	7128	TNFAIP3	tumor necrosis factor, alpha-induced protein 3	chr6:138204034:138204083:+
ILMN_2103107	0.91143	7.20122	19.8163	2.27e-18	2.12e-15	31.7429	2470184	27299	ADAMDEC1	ADAM-like, decysin 1	chr8:24263273:24263322:+
ILMN_1791759	0.720707	7.38581	19.6282	2.94e-18	2.61e-15	31.4991	6270553	3627	CXCL10	chemokine (C-X-C motif) ligand 10	chr4:76942608:76942657:-
ILMN_2396444	0.917792	8.24294	18.9653	7.4e-18	6.25e-15	30.6207	6370369	929	CD14	CD14 molecule	chr5:140011339:140011388:-
ILMN_1803256	0.775219	7.55878	18.6415	1.17e-17	9.47e-15	30.1806	990687	56977	STOX2	storkhead box 2	chr4:184938781:184938830:+
ILMN_1752728	0.873892	8.79034	17.9703	3.12e-17	2.37e-14	29.2436	2060121	2517	FUCA1	fucosidase, alpha-L- 1, tissue	chr1:24171818:24171867:-
ILMN_1759787	0.852833	7.76186	17.9535	3.2e-17	2.37e-14	29.2197	5720369	7056	THBD	thrombomodulin	chr20:23026507:23026556:-
ILMN_1697309	1.34926	8.59827	17.8894	3.52e-17	2.5e-14	29.1283	3940438	653361	NCF1	neutrophil cytosolic factor 1	chr7:74188427:74188450:+,chr7:74191613:74191638:+
ILMN_1719695	0.775341	7.76092	17.4699	6.61e-17	4.51e-14	28.5228	2470348	64332	NFKBIZ	nuclear factor of kappa light polypeptide gene enhancer in B-cells inhibitor, zeta	chr3:101579549:101579598:+
ILMN_1672295	0.875009	7.4576	17.4459	6.86e-17	4.51e-14	28.4878	2490017	80149	ZC3H12A	zinc finger CCCH-type containing 12A	chr1:37949680:37949729:+
ILMN_2129505	1.09207	9.64725	17.1795	1.03e-16	6.53e-14	28.0955	6940152	220002	CYB561A3	cytochrome b561 family, member A3	chr11:61116608:61116657:-
ILMN_2112988	1.32749	8.23883	17.1062	1.15e-16	7.06e-14	27.9865	3180681	654817	NCF1C	neutrophil cytosolic factor 1C pseudogene	chr7:74573713:74573762:-
ILMN_1690105	0.749315	9.17235	15.9835	6.85e-16	4.05e-13	26.2616	1820750	6772	STAT1	signal transducer and activator of transcription 1, 91kDa	chr2:191841566:191841584:-,chr2:191840583:191840613:-
ILMN_1797875	0.871509	12.3755	15.7855	9.48e-16	5.42e-13	25.946	3930343	241	ALOX5AP	arachidonate 5-lipoxygenase-activating protein	chr13:31338347:31338396:+
ILMN_1707232	0.760156	8.48543	15.6885	1.11e-15	6.17e-13	25.7902	7160435	253738	EBF3	early B-cell factor 3	chr10:131633735:131633784:-
ILMN_2121408	0.696019	8.18323	15.6651	1.16e-15	6.22e-13	25.7523	1820594	1839	HBEGF	heparin-binding EGF-like growth factor	chr5:139712698:139712747:-
ILMN_1796316	0.578671	6.88612	15.5709	1.35e-15	7.06e-13	25.6	3180528	4318	MMP9	matrix metallopeptidase 9 (gelatinase B, 92kDa gelatinase, 92kDa type IV collagenase)	chr20:44644913:44644962:+
ILMN_1790160	-0.609957	7.56229	-15.513	1.49e-15	7.55e-13	25.5058	360128	3815	KIT	v-kit Hardy-Zuckerman 4 feline sarcoma viral oncogene homolog	chr4:55606350:55606399:+
ILMN_1764709	0.622356	7.10752	15.2177	2.45e-15	1.21e-12	25.0211	2060440	9935	MAFB	v-maf avian musculoaponeurotic fibrosarcoma oncogene homolog B	chr20:39314810:39314859:-
ILMN_2234016	0.890336	12.8513	14.8225	4.82e-15	2.31e-12	24.3594	2970431	2495	FTH1	ferritin, heavy polypeptide 1	chr13:23270611:23270660:-
ILMN_2388547	0.945697	8.61627	14.6609	6.38e-15	2.97e-12	24.0845	5700725	94240	EPSTI1	epithelial stromal interaction 1 (breast)	chr13:43462294:43462343:-
ILMN_1695404	1.18762	9.49757	14.6471	6.54e-15	2.97e-12	24.0609	4890270	4061	LY6E	lymphocyte antigen 6 complex, locus E	chr8:144103514:144103563:+
ILMN_1720282	0.738145	10.4963	14.5703	7.48e-15	3.32e-12	23.929	5360347	1728	NQO1	NAD(P)H dehydrogenase, quinone 1	chr16:69743411:69743460:-
ILMN_1779071	0.696306	7.95816	14.479	8.78e-15	3.8e-12	23.7718	3290458	9638	FEZ1	fasciculation and elongation protein zeta 1 (zygin I)	chr11:125315812:125315861:-
ILMN_1769520	0.726816	10.8641	14.3839	1.04e-14	4.39e-12	23.607	2070170	9246	UBE2L6	ubiquitin-conjugating enzyme E2L 6	chr11:57319156:57319205:-
ILMN_1660718	0.61095	7.30914	14.2131	1.41e-14	5.69e-12	23.3089	4780563	9568	GABBR2	gamma-aminobutyric acid (GABA) B receptor, 2	chr9:101050716:101050765:-
ILMN_2054019	1.45643	10.5528	14.2117	1.41e-14	5.69e-12	23.3064	2100196	9636	ISG15	ISG15 ubiquitin-like modifier	chr1:949677:949726:+
ILMN_2109708	0.886498	10.7673	14.0598	1.85e-14	7.31e-12	23.0387	2350504	1890	TYMP	thymidine phosphorylase	chr22:50964182:50964231:-
ILMN_1659936	0.708559	9.68153	14.0162	2.01e-14	7.74e-12	22.9613	1340600	23645	PPP1R15A	protein phosphatase 1, regulatory subunit 15A	chr19:49379202:49379251:+
ILMN_1707695	1.10791	8.74895	13.9312	2.34e-14	8.83e-12	22.8101	2000148	3434	IFIT1	interferon-induced protein with tetratricopeptide repeats 1	chr10:91163390:91163439:+
ILMN_1804419	-0.609912	9.4702	-13.7897	3.03e-14	1.12e-11	22.5566	7150324	4033	LRMP	lymphoid-restricted membrane protein	chr12:25260958:25261007:+
ILMN_1691364	0.823881	10.7238	13.7497	3.26e-14	1.18e-11	22.4845	2570079	6772	STAT1	signal transducer and activator of transcription 1, 91kDa	chr2:191840380:191840429:-
ILMN_1680579	-0.674099	9.59697	-13.7339	3.35e-14	1.19e-11	22.4561	6100482	493	ATP2B4	ATPase, Ca++ transporting, plasma membrane 4	chr1:203712578:203712627:+
ILMN_1798181	0.847823	9.71461	13.6981	3.58e-14	1.25e-11	22.3914	6400176	3665	IRF7	interferon regulatory factor 7	chr11:612641:612690:-
ILMN_2384181	-0.658432	11.1027	-13.6007	4.28e-14	1.46e-11	22.2148	7160468	10170	DHRS9	dehydrogenase/reductase (SDR family) member 9	chr2:169952061:169952110:+
ILMN_1731206	0.741698	10.4462	13.5819	4.44e-14	1.49e-11	22.1806	7210647	85409	NKD2	naked cuticle homolog 2 (Drosophila)	chr5:1038714:1038763:+
ILMN_1727532	-0.611814	7.92621	-13.5213	4.96e-14	1.63e-11	22.0699	3180070	56944	OLFML3	olfactomedin-like 3	chr1:114524584:114524633:+
ILMN_1714600	0.533016	7.27955	13.3593	6.71e-14	2.17e-11	21.7725	360270	89795	NAV3	neuron navigator 3	chr12:78606117:78606166:+
ILMN_1701455	0.612479	8.41845	13.3025	7.47e-14	2.35e-11	21.6675	3800398	26270	FBXO6	F-box protein 6	chr1:11733996:11734045:+
ILMN_1773154	1.00426	10.7091	13.2963	7.56e-14	2.35e-11	21.656	4280113	4792	NFKBIA	nuclear factor of kappa light polypeptide gene enhancer in B-cells inhibitor, alpha	chr14:35871600:35871608:-,chr14:35871226:35871266:-
ILMN_1777325	0.579866	11.3071	12.9562	1.44e-13	4.41e-11	21.0196	4810187	6772	STAT1	signal transducer and activator of transcription 1, 91kDa	chr2:191833974:191834023:-
ILMN_1698367	-0.683244	7.51391	-12.8172	1.88e-13	5.66e-11	20.7557	4060095	8832	CD84	CD84 molecule	chr1:160516310:160516359:-
ILMN_1671703	-0.686635	8.08221	-12.7417	2.18e-13	6.44e-11	20.6115	6480059	59	ACTA2	actin, alpha 2, smooth muscle, aorta	chr10:90694928:90694977:-
ILMN_2347798	1.38322	9.87585	12.6651	2.53e-13	7.35e-11	20.4645	1010246	2537	IFI6	interferon, alpha-inducible protein 6	chr1:27994781:27994830:-
ILMN_1810191	0.627519	8.71654	12.5755	3.01e-13	8.61e-11	20.2917	1990672	8605	PLA2G4C	phospholipase A2, group IVC (cytosolic, calcium-independent)	chr19:48551221:48551270:-
ILMN_1815086	0.602382	10.1851	12.517	3.37e-13	9.5e-11	20.1784	7380706	4814	NINJ1	ninjurin 1	chr9:95883881:95883930:-
ILMN_1683146	0.77936	9.16401	12.465	3.74e-13	1.04e-10	20.0774	5220240	2495	FTH1	ferritin, heavy polypeptide 1	chr11:61731981:61732030:-
ILMN_2073235	0.915761	10.1695	12.4178	4.1e-13	1.12e-10	19.9853	4730181	2495	FTH1	ferritin, heavy polypeptide 1	chr9:15527429:15527478:-
ILMN_1686623	-0.617199	10.0532	-12.3991	4.25e-13	1.14e-10	19.9488	1070014	1436	CSF1R	colony stimulating factor 1 receptor	chr5:149432913:149432962:-
ILMN_2231928	0.87727	8.62422	12.2446	5.78e-13	1.52e-10	19.6455	5490470	4600	MX2	myxovirus (influenza virus) resistance 2 (mouse)	chr21:42780641:42780690:+
ILMN_3251672	-0.594101	8.43954	-12.2399	5.83e-13	1.52e-10	19.6362	7560433	1829	DSG2	desmoglein 2	chr18:29128607:29128656:+
ILMN_2150851	-0.740378	9.96254	-12.2035	6.27e-13	1.61e-10	19.5642	5810095	5055	SERPINB2	serpin peptidase inhibitor, clade B (ovalbumin), member 2	chr18:61570414:61570463:+
ILMN_2400759	-0.484255	10.432	-12.1826	6.54e-13	1.66e-10	19.5229	60136	54504	CPVL	carboxypeptidase, vitellogenic-like	chr7:29070193:29070242:-
ILMN_1762713	0.596789	11.8201	12.1691	6.72e-13	1.68e-10	19.4961	1070367	199675	C19orf59	chromosome 19 open reading frame 59	chr19:7744534:7744583:+
ILMN_1723043	-0.815503	8.37161	-12.1426	7.09e-13	1.75e-10	19.4436	2570176	256236	NAPSB	napsin B aspartic peptidase, pseudogene	chr19:50840791:50840831:-,chr19:50840697:50840705:-
ILMN_1746819	-0.575396	9.84064	-12.1303	7.26e-13	1.75e-10	19.4191	1340241	727	C5	complement component 5	chr9:123714715:123714764:-
ILMN_2147424	-0.705286	8.07051	-12.1283	7.29e-13	1.75e-10	19.4152	1660356	5273	SERPINB10	serpin peptidase inhibitor, clade B (ovalbumin), member 10	chr18:61602187:61602236:+
ILMN_1659960	0.681162	7.27192	12.0805	8.03e-13	1.9e-10	19.32	540670	259307	IL4I1	interleukin 4 induced 1	chr19:50393204:50393253:-
ILMN_1761247	0.6162	10.1945	12.0675	8.24e-13	1.92e-10	19.2942	2120037	NA	NA	NA	chrX:15415571:15415579:-,chrX:15408333:15408373:-
ILMN_1760062	0.896034	8.25743	12.0481	8.57e-13	1.97e-10	19.2554	2570300	10561	IFI44	interferon-induced protein 44	chr1:79128500:79128549:+
ILMN_2410826	0.841015	8.14544	11.9056	1.14e-12	2.6e-10	18.9698	1090390	4938	OAS1	2'-5'-oligoadenylate synthetase 1, 40/46kDa	chr12:113348967:113349016:+
ILMN_2282641	0.567366	7.58739	11.8595	1.26e-12	2.82e-10	18.8767	3940390	6916	TBXAS1	thromboxane A synthase 1 (platelet)	chr7:139717572:139717621:+
ILMN_1804822	0.557483	8.84026	11.7588	1.54e-12	3.41e-10	18.6729	3780717	140809	SRXN1	sulfiredoxin 1	chr20:627643:627692:-
ILMN_2367753	-0.693687	9.61943	-11.7536	1.56e-12	3.41e-10	18.6623	6900630	493	ATP2B4	ATPase, Ca++ transporting, plasma membrane 4	chr1:203712516:203712565:+
ILMN_1721035	-0.48053	10.9467	-11.733	1.63e-12	3.52e-10	18.6203	520360	64231	MS4A6A	membrane-spanning 4-domains, subfamily A, member 6A	chr11:59940545:59940594:-
ILMN_1745471	0.635871	10.5091	11.5282	2.48e-12	5.3e-10	18.2012	2000022	10379	IRF9	interferon regulatory factor 9	chr14:24635517:24635566:+
ILMN_1780368	-0.633207	8.57994	-11.3549	3.56e-12	7.52e-10	17.8422	4120224	2841	GPR18	G protein-coupled receptor 18	chr13:99907369:99907418:-
ILMN_1736729	0.620376	7.42118	11.3378	3.69e-12	7.7e-10	17.8066	240722	4939	OAS2	2'-5'-oligoadenylate synthetase 2, 69/71kDa	chr12:113448051:113448100:+
ILMN_1794165	0.656676	11.8702	11.246	4.47e-12	9.23e-10	17.6148	2900594	5226	PGD	phosphogluconate dehydrogenase	chr1:10479812:10479861:+
ILMN_1731224	0.691671	8.87993	11.1328	5.68e-12	1.16e-09	17.3767	5700735	83666	PARP9	poly (ADP-ribose) polymerase family, member 9	chr3:122247214:122247263:-
ILMN_1694810	0.505986	7.87546	11.0553	6.7e-12	1.35e-09	17.2128	4070300	56666	PANX2	pannexin 2	chr22:50618647:50618696:+
ILMN_1716909	0.468173	6.97402	10.9892	7.72e-12	1.51e-09	17.0723	1690192	27299	ADAMDEC1	ADAM-like, decysin 1	chr8:24261540:24261589:+
ILMN_1682332	0.625546	10.5679	10.986	7.77e-12	1.51e-09	17.0655	7000577	2995	GYPC	glycophorin C (Gerbich blood group)	chr2:127453826:127453875:+
ILMN_1765578	0.608664	8.97377	10.9841	7.8e-12	1.51e-09	17.0616	6760546	25976	TIPARP	TCDD-inducible poly(ADP-ribose) polymerase	chr3:156424319:156424368:+
ILMN_2109416	-0.656692	9.94026	-10.9833	7.82e-12	1.51e-09	17.0598	3290259	256236	NAPSB	napsin B aspartic peptidase, pseudogene	chr19:50837265:50837314:-
ILMN_1811258	0.50086	7.53273	10.9504	8.39e-12	1.6e-09	16.9897	730440	5971	RELB	v-rel avian reticuloendotheliosis viral oncogene homolog B	chr19:45541112:45541161:+
ILMN_1731418	0.414241	9.47835	10.9343	8.68e-12	1.64e-09	16.9553	1340491	3431	SP110	SP110 nuclear body protein	chr2:231041324:231041373:-
ILMN_1658494	0.458988	9.80834	10.9156	9.04e-12	1.69e-09	16.9153	160242	28984	RGCC	regulator of cell cycle	chr13:42044702:42044751:+
ILMN_2368318	0.561511	8.67065	10.7957	1.17e-11	2.16e-09	16.6582	6660475	2268	FGR	feline Gardner-Rasheed sarcoma viral oncogene homolog	chr1:27938872:27938921:-
ILMN_1701911	0.676374	8.82265	10.7587	1.27e-11	2.32e-09	16.5783	2000162	140947	C5orf20	chromosome 5 open reading frame 20	chr5:134780053:134780102:-
ILMN_1731157	-0.561696	7.66127	-10.7211	1.38e-11	2.49e-09	16.4972	5290240	58529	MYOZ1	myozenin 1	chr10:75391501:75391550:-
ILMN_1805750	1.00999	11.4946	10.6752	1.52e-11	2.71e-09	16.3977	6650242	10410	IFITM3	interferon induced transmembrane protein 3	chr11:319810:319859:-
ILMN_2349061	0.806158	8.05492	10.6731	1.53e-11	2.71e-09	16.3931	1470382	3665	IRF7	interferon regulatory factor 7	chr11:613206:613255:-
ILMN_2399919	0.638895	7.64628	10.6115	1.75e-11	3.07e-09	16.2594	5560148	51085	MLXIPL	MLX interacting protein-like	chr7:73007618:73007667:-
ILMN_1729170	-0.484917	7.51715	-10.607	1.76e-11	3.07e-09	16.2495	670348	10223	GPA33	glycoprotein A33 (transmembrane)	chr1:167022394:167022443:-
ILMN_1749429	0.478089	7.18118	10.5897	1.83e-11	3.16e-09	16.2118	1190600	203430	ZCCHC5	zinc finger, CCHC domain containing 5	chrX:77911765:77911814:-
ILMN_1785345	0.532731	7.56786	10.5674	1.92e-11	3.28e-09	16.1632	2070646	53831	GPR84	G protein-coupled receptor 84	chr12:54756496:54756545:-
ILMN_1787509	0.81854	9.17826	10.5145	2.16e-11	3.62e-09	16.0475	5960343	85441	HELZ2	helicase with zinc finger 2, transcriptional coactivator	chr20:62189568:62189617:-
ILMN_2407824	-0.460058	8.56468	-10.4723	2.37e-11	3.93e-09	15.955	4220468	481	ATP1B1	ATPase, Na+/K+ transporting, beta 1 polypeptide	chr1:169101470:169101519:+
ILMN_1801119	-0.490951	10.3922	-10.3869	2.86e-11	4.67e-09	15.7669	3180494	596	BCL2	B-cell CLL/lymphoma 2	chr18:60791159:60791208:-
ILMN_1674811	0.589216	7.6657	10.3864	2.87e-11	4.67e-09	15.7658	7650097	8638	OASL	2'-5'-oligoadenylate synthetase-like	chr12:121458411:121458460:-
ILMN_2233783	0.530274	8.48078	10.3435	3.15e-11	5.09e-09	15.6711	2760500	952	CD38	CD38 molecule	chr4:15850279:15850328:+
ILMN_1704730	0.453207	10.0641	10.3343	3.22e-11	5.14e-09	15.6507	6100615	22918	CD93	CD93 molecule	chr20:23060360:23060409:-
ILMN_1675191	-0.510638	9.7577	-10.3291	3.25e-11	5.14e-09	15.6391	6480079	202309	GAPT	GRB2-binding adaptor protein, transmembrane	chr5:57791849:57791898:+
ILMN_1659913	0.55021	7.70922	10.3264	3.27e-11	5.14e-09	15.6332	6330132	3669	ISG20	interferon stimulated exonuclease gene 20kDa	chr15:89198772:89198821:+
ILMN_1717056	0.437414	10.2838	10.181	4.53e-11	7.05e-09	15.3098	730286	7296	TXNRD1	thioredoxin reductase 1	chr12:104743619:104743668:+
ILMN_2328666	0.577262	7.49226	10.1578	4.77e-11	7.36e-09	15.2578	6620026	9308	CD83	CD83 molecule	chr6:14136299:14136348:+
ILMN_1741404	0.621713	8.74394	10.1352	5.02e-11	7.68e-09	15.2073	7510377	9242	MSC	musculin	chr8:72754161:72754210:-
ILMN_1712684	0.553412	8.92975	10.1228	5.16e-11	7.83e-09	15.1796	4860646	56975	FAM20C	family with sequence similarity 20, member C	chr7:300341:300390:+
ILMN_1742534	-0.503734	8.50558	-10.1095	5.32e-11	8e-09	15.1497	270706	1287	COL4A5	collagen, type IV, alpha 5	chrX:107940553:107940602:+
ILMN_2337263	-0.655165	9.15199	-10.0538	6.03e-11	8.99e-09	15.0245	3610615	5570	PKIB	protein kinase (cAMP-dependent, catalytic) inhibitor beta	chr6:123039014:123039063:+
ILMN_1800512	0.545338	7.24682	10.0491	6.09e-11	9.01e-09	15.0139	6660601	3162	HMOX1	heme oxygenase (decycling) 1	chr22:35789915:35789964:+
ILMN_1694840	-0.411939	7.93698	-10.0403	6.22e-11	9.12e-09	14.994	5810746	4147	MATN2	matrilin 2	chr8:99048205:99048254:+
ILMN_2173835	0.514437	7.99244	10.0364	6.27e-11	9.12e-09	14.9854	6450139	2498	FTH1P3	ferritin, heavy polypeptide 1 pseudogene 3	chr2:27615731:27615780:-
ILMN_2246956	-0.53013	10.869	-10.0088	6.67e-11	9.63e-09	14.923	4150201	596	BCL2	B-cell CLL/lymphoma 2	chr18:60791053:60791102:-
ILMN_2366330	0.571183	10.4262	9.99047	6.96e-11	9.96e-09	14.8817	6060315	83706	FERMT3	fermitin family member 3	chr11:63991174:63991223:+
ILMN_1779558	-0.474912	9.46144	-9.97961	7.13e-11	1.01e-08	14.8571	70730	2621	GAS6	growth arrest-specific 6	chr13:114523708:114523757:-
ILMN_2320888	0.434399	8.68729	9.91394	8.28e-11	1.17e-08	14.7083	1300280	7852	CXCR4	chemokine (C-X-C motif) receptor 4	chr2:136872492:136872541:-
ILMN_1696911	0.76117	9.33153	9.90213	8.5e-11	1.19e-08	14.6815	1980594	2495	FTH1	ferritin, heavy polypeptide 1	chr11:61732530:61732581:-
ILMN_1736929	-0.527789	7.83232	-9.89464	8.65e-11	1.2e-08	14.6645	3830470	151056	PLB1	phospholipase B1	chr2:28866233:28866282:+
ILMN_2111255	0.433687	7.23926	9.87432	9.06e-11	1.25e-08	14.6183	1430521	5212	VIT	vitrin	chr2:37041508:37041557:+
ILMN_2258977	0.538535	8.03485	9.7671	1.16e-10	1.58e-08	14.3736	3190129	NA	NA	NA	chrX:52512063:52512112:+
ILMN_1795158	0.463882	8.08084	9.74863	1.21e-10	1.64e-08	14.3313	360619	2268	FGR	feline Gardner-Rasheed sarcoma viral oncogene homolog	chr1:27938934:27938983:-
ILMN_1664761	0.47159	9.19057	9.72852	1.26e-10	1.69e-08	14.2851	6290598	51524	TMEM138	transmembrane protein 138	chr11:61136512:61136561:+
ILMN_1671509	0.723257	7.43782	9.71889	1.29e-10	1.71e-08	14.263	6590682	6348	CCL3	chemokine (C-C motif) ligand 3	chr17:34417332:34417372:-,chr17:34416635:34416643:-
ILMN_2261600	-0.691631	10.6057	-9.71002	1.32e-10	1.73e-08	14.2427	2710709	NA	NA	NA	chr1:120934561:120934610:-
ILMN_1749244	0.462141	9.69415	9.6977	1.36e-10	1.77e-08	14.2143	6550315	57149	LYRM1	LYR motif containing 1	chr16:20936212:20936261:+
ILMN_1655595	0.486042	8.75817	9.68511	1.4e-10	1.81e-08	14.1854	5080192	5270	SERPINE2	serpin peptidase inhibitor, clade E (nexin, plasminogen activator inhibitor type 1), member 2	chr2:224839942:224839991:-
ILMN_1727271	0.638576	10.3751	9.65187	1.51e-10	1.94e-08	14.1089	3710068	7453	WARS	tryptophanyl-tRNA synthetase	chr14:100800373:100800422:-
ILMN_1808226	0.663563	7.86758	9.63823	1.56e-10	1.99e-08	14.0774	1030102	6004	RGS16	regulator of G-protein signaling 16	chr1:182568116:182568165:-
ILMN_1671928	-0.475124	9.90937	-9.63052	1.59e-10	2e-08	14.0596	6420008	5627	PROS1	protein S (alpha)	chr3:93592084:93592133:-
ILMN_3251737	-0.467395	8.90418	-9.63051	1.59e-10	2e-08	14.0596	3360504	1915	EEF1A1	eukaryotic translation elongation factor 1 alpha 1	chr6:74225522:74225571:-
ILMN_2139100	0.643278	10.7998	9.62361	1.61e-10	2.01e-08	14.0437	160731	51246	SHISA5	shisa family member 5	chr3:48509494:48509543:-
ILMN_1781010	0.457529	9.00298	9.61861	1.63e-10	2.02e-08	14.0321	6250435	50650	ARHGEF3	Rho guanine nucleotide exchange factor (GEF) 3	chr3:56761576:56761625:-
ILMN_1658247	0.618838	7.92983	9.55434	1.89e-10	2.31e-08	13.8834	3450180	4938	OAS1	2'-5'-oligoadenylate synthetase 1, 40/46kDa	chr12:113355513:113355562:+
ILMN_1778144	0.590611	8.16634	9.54189	1.95e-10	2.37e-08	13.8545	2900139	55652	SLC48A1	solute carrier family 48 (heme transporter), member 1	chr12:48175105:48175154:+
ILMN_1668039	0.549935	11.0556	9.52845	2.01e-10	2.42e-08	13.8233	7210398	2995	GYPC	glycophorin C (Gerbich blood group)	chr2:127454001:127454050:+
ILMN_1769926	0.411391	8.6942	9.49872	2.15e-10	2.58e-08	13.7542	6760008	1627	DBN1	drebrin 1	chr5:176883919:176883968:-
ILMN_1710514	0.526502	7.39511	9.48175	2.24e-10	2.67e-08	13.7147	6330725	602	BCL3	B-cell CLL/lymphoma 3	chr19:45263104:45263153:+
ILMN_1742618	0.481148	9.49539	9.44599	2.43e-10	2.88e-08	13.6314	450189	54739	XAF1	XIAP associated factor 1	chr17:6678879:6678928:+
ILMN_1655565	-0.449929	7.3435	-9.40718	2.67e-10	3.13e-08	13.5407	1190139	167127	UGT3A2	UDP glycosyltransferase 3 family, polypeptide A2	chr5:36035240:36035289:-
ILMN_1709348	0.477022	7.32875	9.387	2.79e-10	3.26e-08	13.4935	6510754	216	ALDH1A1	aldehyde dehydrogenase 1 family, member A1	chr9:75524518:75524535:-,chr9:75520917:75520948:-
ILMN_1675640	0.69204	8.11687	9.3785	2.85e-10	3.31e-08	13.4736	7040035	4938	OAS1	2'-5'-oligoadenylate synthetase 1, 40/46kDa	chr12:113355406:113355455:+
ILMN_2166716	0.412691	7.1648	9.37513	2.87e-10	3.31e-08	13.4657	5570181	NA	NA	NA	chrX:8434280:8434329:+
ILMN_2359800	-0.68868	10.6539	-9.26846	3.69e-10	4.2e-08	13.2151	1770152	64231	MS4A6A	membrane-spanning 4-domains, subfamily A, member 6A	chr11:59949054:59949056:-,chr11:59947392:59947438:-
ILMN_1880256	0.494349	7.95669	9.24426	3.91e-10	4.42e-08	13.158	1090240	NA	NA	NA	chr11:94276416:94276465:-
ILMN_1691731	0.535609	9.08887	9.20606	4.28e-10	4.81e-08	13.0677	4150692	54625	PARP14	poly (ADP-ribose) polymerase family, member 14	chr3:122449319:122449368:+
ILMN_1749962	-0.511377	10.9359	-9.16709	4.69e-10	5.21e-08	12.9755	5080292	4685	NCAM2	neural cell adhesion molecule 2	chr21:22910646:22910695:+
ILMN_2366334	0.538726	8.95615	9.16651	4.7e-10	5.21e-08	12.9741	7050736	83706	FERMT3	fermitin family member 3	chr11:63990634:63990661:+,chr11:63990785:63990806:+
ILMN_1724832	-0.419602	8.83532	-9.16215	4.75e-10	5.21e-08	12.9637	6330201	58495	OVOL2	ovo-like zinc finger 2	chr20:18005048:18005097:-
ILMN_1745374	0.616178	10.0845	9.16146	4.76e-10	5.21e-08	12.9621	2510220	3430	IFI35	interferon-induced protein 35	chr17:41166350:41166399:+
ILMN_1727567	0.408768	9.38967	9.12389	5.2e-10	5.63e-08	12.8729	1780239	10215	OLIG2	oligodendrocyte lineage transcription factor 2	chr21:34401252:34401301:+
ILMN_2234697	0.422407	8.34109	9.05738	6.09e-10	6.55e-08	12.7146	6480468	55859	BEX1	brain expressed, X-linked 1	chrX:102317748:102317797:-
ILMN_1733276	-0.597972	8.41341	-9.01655	6.72e-10	7.18e-08	12.617	2070402	10800	CYSLTR1	cysteinyl leukotriene receptor 1	chrX:77528262:77528311:-
ILMN_1757253	0.698563	11.6873	9.00302	6.94e-10	7.37e-08	12.5847	6420743	116729	PPP1R27	protein phosphatase 1, regulatory subunit 27	chr17:79791623:79791672:-
ILMN_1780582	0.644875	7.89837	8.96523	7.6e-10	8.03e-08	12.4941	5050162	9308	CD83	CD83 molecule	chr6:14136583:14136632:+
ILMN_1684886	0.447444	7.17497	8.94504	7.97e-10	8.37e-08	12.4457	5420189	26609	VCX	variable charge, X-linked	chrX:7811980:7812029:+
ILMN_1718558	0.4953	8.49457	8.92284	8.41e-10	8.73e-08	12.3924	2340072	64761	PARP12	poly (ADP-ribose) polymerase family, member 12	chr7:139723787:139723836:-
ILMN_1736597	0.459615	12.386	8.89743	8.94e-10	9.23e-08	12.3312	6860202	7086	TKT	transketolase	chr3:53260772:53260779:-,chr3:53259906:53259947:-
ILMN_1810275	-0.422269	9.53429	-8.86818	9.59e-10	9.84e-08	12.2608	4830632	9056	SLC7A7	solute carrier family 7 (amino acid transporter light chain, y+L system), member 7	chr14:23242755:23242804:-
ILMN_1755024	0.481188	8.17356	8.85777	9.84e-10	9.99e-08	12.2357	2450762	9641	IKBKE	inhibitor of kappa light polypeptide gene enhancer in B-cells, kinase epsilon	chr1:206669976:206670025:+
ILMN_1731237	-0.43278	7.70787	-8.85705	9.85e-10	9.99e-08	12.2339	4050288	64084	CLSTN2	calsyntenin 2	chr3:140286528:140286577:+
ILMN_2098126	0.482243	11.5571	8.83155	1.05e-09	1.05e-07	12.1724	7570408	6352	CCL5	chemokine (C-C motif) ligand 5	chr17:34198527:34198576:-
ILMN_1766411	0.481014	11.7077	8.79531	1.14e-09	1.14e-07	12.0847	940706	8905	AP1S2	adaptor-related protein complex 1, sigma 2 subunit	chrX:15844477:15844526:-
ILMN_1701789	0.79282	7.97081	8.77373	1.21e-09	1.2e-07	12.0324	1500280	3437	IFIT3	interferon-induced protein with tetratricopeptide repeats 3	chr10:91099960:91100009:+
ILMN_2389501	0.510356	10.1104	8.76748	1.22e-09	1.2e-07	12.0173	5810132	3290	HSD11B1	hydroxysteroid (11-beta) dehydrogenase 1	chr1:209907695:209907744:+
ILMN_2138765	0.652207	10.7155	8.73416	1.33e-09	1.29e-07	11.9364	460204	123	PLIN2	perilipin 2	chr9:19116195:19116244:-
ILMN_2176063	-0.439321	10.2174	-8.71172	1.4e-09	1.35e-07	11.8819	520086	NA	NA	NA	chr1:149376892:149376941:+
ILMN_1739222	0.434838	9.04969	8.69063	1.48e-09	1.42e-07	11.8306	770746	2119	ETV5	ets variant 5	chr3:185764314:185764363:-
ILMN_3236898	0.612024	11.3092	8.61067	1.79e-09	1.71e-07	11.6354	4230600	116729	PPP1R27	protein phosphatase 1, regulatory subunit 27	chr17:79792732:79792781:-
ILMN_2134538	0.474613	7.86083	8.53932	2.14e-09	2.03e-07	11.4606	460164	2495	FTH1	ferritin, heavy polypeptide 1	chr11:61732226:61732275:-
ILMN_1745256	0.406592	11.2481	8.53141	2.18e-09	2.04e-07	11.4412	1010048	NA	NA	NA	chr5:139063270:139063319:+
ILMN_1674160	0.474802	8.45567	8.51008	2.29e-09	2.12e-07	11.3888	5130440	274	BIN1	bridging integrator 1	chr2:127805847:127805896:-
ILMN_1694596	-0.551443	8.66587	-8.51004	2.3e-09	2.12e-07	11.3886	2000768	55711	FAR2	fatty acyl CoA reductase 2	chr12:29474836:29474857:+,chr12:29485533:29485560:+
ILMN_2150856	-0.667384	8.80976	-8.50164	2.34e-09	2.15e-07	11.368	6350209	5055	SERPINB2	serpin peptidase inhibitor, clade B (ovalbumin), member 2	chr18:61570623:61570672:+
ILMN_2335704	0.477817	10.2471	8.48115	2.46e-09	2.25e-07	11.3176	6480692	4689	NCF4	neutrophil cytosolic factor 4, 40kDa	chr22:37271747:37271796:+
ILMN_1700690	0.630481	10.0319	8.42419	2.84e-09	2.55e-07	11.1771	2600746	10493	VAT1	vesicle amine transport 1	chr17:41166824:41166873:-
ILMN_2149226	-0.439756	7.7221	-8.41652	2.89e-09	2.59e-07	11.1581	1070215	857	CAV1	caveolin 1, caveolae protein, 22kDa	chr7:116200816:116200865:+
ILMN_1795181	0.464754	8.04976	8.41417	2.91e-09	2.59e-07	11.1523	7610053	55601	DDX60	DEAD (Asp-Glu-Ala-Asp) box polypeptide 60	chr4:169142980:169143029:-
ILMN_1785005	0.550653	9.97698	8.38326	3.14e-09	2.76e-07	11.0758	1940041	4689	NCF4	neutrophil cytosolic factor 4, 40kDa	chr22:37273873:37273922:+
ILMN_1687768	0.543517	9.75895	8.36323	3.3e-09	2.87e-07	11.0262	630091	135112	NCOA7	nuclear receptor coactivator 7	chr6:126251864:126251913:+
ILMN_2337655	0.543742	10.9446	8.3583	3.34e-09	2.89e-07	11.014	4860224	7453	WARS	tryptophanyl-tRNA synthetase	chr14:100800227:100800276:-
ILMN_1695311	-0.416511	8.75905	-8.35119	3.4e-09	2.91e-07	10.9964	540563	3108	HLA-DMA	major histocompatibility complex, class II, DM alpha	chr6:32916411:32916460:-
ILMN_1668247	-0.758079	9.30259	-8.33769	3.51e-09	3e-07	10.9629	1230286	4056	LTC4S	leukotriene C4 synthase	chr5:179221082:179221131:+
ILMN_1706687	0.431909	9.44303	8.29877	3.87e-09	3.27e-07	10.8662	1410161	51088	KLHL5	kelch-like family member 5	chr4:39123563:39123612:+
ILMN_1731433	-0.427045	8.17995	-8.29527	3.9e-09	3.28e-07	10.8575	5420440	26	AOC1	amine oxidase, copper containing 1	chr7:150558283:150558332:+
ILMN_2123743	0.491769	12.0268	8.29255	3.93e-09	3.29e-07	10.8507	3850440	2207	FCER1G	Fc fragment of IgE, high affinity I, receptor for; gamma polypeptide	chr1:161188504:161188513:+,chr1:161188671:161188710:+
ILMN_1787815	0.42302	11.426	8.28332	4.02e-09	3.35e-07	10.8278	1990630	57761	TRIB3	tribbles pseudokinase 3	chr20:378009:378058:+
ILMN_1713369	-0.431885	12.2933	-8.27413	4.11e-09	3.4e-07	10.8049	6060356	23521	RPL13A	ribosomal protein L13a	chr19:49995167:49995216:+
ILMN_2062468	-0.41357	10.8881	-8.20522	4.89e-09	4e-07	10.633	3400538	3490	IGFBP7	insulin-like growth factor binding protein 7	chr4:57899414:57899463:-
ILMN_1706523	-0.639898	8.01972	-8.19983	4.95e-09	4.03e-07	10.6195	6590437	2212	FCGR2A	Fc fragment of IgG, low affinity IIa, receptor (CD32)	chr1:161475235:161475284:+
ILMN_2391051	-0.633214	10.5981	-8.18268	5.17e-09	4.17e-07	10.5766	6620209	2210	FCGR1B	Fc fragment of IgG, high affinity Ib, receptor (CD64)	chr1:120935864:120935888:-,chr1:120930269:120930293:-
ILMN_2383383	0.520802	9.44926	8.12771	5.93e-09	4.74e-07	10.4389	1770402	NA	NA	NA	chrX:15474054:15474103:-
ILMN_1770085	0.552716	8.25638	8.11939	6.06e-09	4.82e-07	10.418	1010487	7832	BTG2	BTG family, member 2	chr1:203278236:203278285:+
ILMN_2199439	-0.446796	12.5711	-8.10673	6.25e-09	4.93e-07	10.3862	2060674	760	CA2	carbonic anhydrase II	chr8:86393281:86393330:+
ILMN_1728106	0.631348	7.75203	8.10178	6.33e-09	4.97e-07	10.3738	2640301	7124	TNF	tumor necrosis factor	chr6_ssto_hap7:2876690:2876739:+
ILMN_1692295	0.65633	9.32493	8.02475	7.69e-09	5.92e-07	10.1798	3450195	64005	MYO1G	myosin IG	chr7:45002435:45002484:-
ILMN_2262044	0.515343	9.46643	7.96241	9e-09	6.82e-07	10.0223	2070059	84875	PARP10	poly (ADP-ribose) polymerase family, member 10	chr8:145051331:145051380:-
ILMN_1720857	-0.411804	8.59202	-7.95849	9.09e-09	6.86e-07	10.0124	4280630	NA	NA	NA	chr5:69517758:69517782:-,chr5:69515895:69515919:-
ILMN_2162298	0.580698	11.2908	7.95238	9.23e-09	6.94e-07	9.99695	4260747	116729	PPP1R27	protein phosphatase 1, regulatory subunit 27	chr17:79792474:79792523:-
ILMN_1781373	0.439498	8.38042	7.92462	9.9e-09	7.26e-07	9.92662	4570441	64135	IFIH1	interferon induced with helicase C domain 1	chr2:163123989:163124008:-,chr2:163123860:163123889:-
ILMN_1781536	0.443339	10.0137	7.92458	9.9e-09	7.26e-07	9.92652	4060471	2184	FAH	fumarylacetoacetate hydrolase (fumarylacetoacetase)	chr15:80473398:80473447:+
ILMN_1680996	0.488562	10.0686	7.90206	1.05e-08	7.66e-07	9.86939	1780273	240	ALOX5	arachidonate 5-lipoxygenase	chr10:45941345:45941394:+
ILMN_1785175	-0.457185	9.88464	-7.88183	1.1e-08	8.03e-07	9.81802	6200753	23075	SWAP70	SWAP switching B-cell complex 70kDa subunit	chr11:9773105:9773154:+
ILMN_1683792	0.474189	10.2261	7.86393	1.15e-08	8.37e-07	9.77252	3290292	51056	LAP3	leucine aminopeptidase 3	chr4:17609112:17609161:+
ILMN_1662618	0.456211	11.8084	7.82821	1.26e-08	8.95e-07	9.68163	4260044	8878	SQSTM1	sequestosome 1	chr5:179264043:179264092:+
ILMN_1784749	-0.402242	9.25843	-7.82789	1.27e-08	8.95e-07	9.68079	4280632	2621	GAS6	growth arrest-specific 6	chr13:114523703:114523752:-
ILMN_2114720	-0.473941	9.46919	-7.80227	1.35e-08	9.52e-07	9.61551	2140707	6590	SLPI	secretory leukocyte peptidase inhibitor	chr20:43882216:43882241:-,chr20:43881769:43881792:-
ILMN_1684368	0.47292	8.20442	7.79432	1.38e-08	9.64e-07	9.59521	130364	85027	SMIM3	small integral membrane protein 3	chr5:150175966:150176015:+
ILMN_1739428	0.471548	8.78135	7.72916	1.63e-08	1.12e-06	9.42869	2600747	3433	IFIT2	interferon-induced protein with tetratricopeptide repeats 2	chr10:91068398:91068447:+
ILMN_2374340	0.500998	8.70976	7.71292	1.7e-08	1.17e-06	9.38712	6220671	5329	PLAUR	plasminogen activator, urokinase receptor	chr19:44156470:44156519:-
ILMN_1793990	-0.519773	9.727	-7.71143	1.7e-08	1.17e-06	9.38328	1260086	3398	ID2	inhibitor of DNA binding 2, dominant negative helix-loop-helix protein	chr2:8822366:8822415:+
ILMN_1666932	-0.495113	9.67487	-7.6977	1.77e-08	1.2e-06	9.34812	1990278	2212	FCGR2A	Fc fragment of IgG, low affinity IIa, receptor (CD32)	chr1:161488735:161488784:+
ILMN_1781980	-0.4271	10.0065	-7.68798	1.81e-08	1.23e-06	9.32319	7050053	653275	CFC1B	cripto, FRL-1, cryptic family 1B	chr2:131357089:131357138:-
ILMN_1652826	-0.528848	7.79328	-7.66039	1.94e-08	1.31e-06	9.25238	4480035	10234	LRRC17	leucine rich repeat containing 17	chr7:102585220:102585269:+
ILMN_1697448	-0.414088	12.1602	-7.63745	2.06e-08	1.38e-06	9.19344	1240440	10628	TXNIP	thioredoxin interacting protein	chr1:145442403:145442452:+
ILMN_1751079	0.40304	10.9568	7.63619	2.07e-08	1.38e-06	9.1902	7330392	6890	TAP1	transporter 1, ATP-binding cassette, sub-family B (MDR/TAP)	chr6_ssto_hap7:4243883:4243932:-
ILMN_3247506	-0.427575	9.28235	-7.50334	2.91e-08	1.91e-06	8.84755	5570398	100132417	FCGR1C	Fc fragment of IgG, high affinity Ic, receptor (CD64), pseudogene	chr1:149376715:149376764:+
ILMN_1697559	0.421034	8.36419	7.47064	3.17e-08	2.05e-06	8.76292	430465	2539	G6PD	glucose-6-phosphate dehydrogenase	chrX:153759883:153759932:-
ILMN_1702168	-0.488185	11.3436	-7.4472	3.37e-08	2.16e-06	8.70214	3420341	51144	HSD17B12	hydroxysteroid (17-beta) dehydrogenase 12	chr11:43877534:43877583:+
ILMN_1801077	0.638275	9.27721	7.42143	3.6e-08	2.3e-06	8.63527	1400446	123	PLIN2	perilipin 2	chr9:19116261:19116310:-
ILMN_1791211	0.409872	8.61055	7.41349	3.68e-08	2.34e-06	8.61464	6220538	9046	DOK2	docking protein 2, 56kDa	chr8:21766528:21766577:-
ILMN_1697409	0.404598	8.74437	7.34313	4.42e-08	2.75e-06	8.43159	6520725	8764	TNFRSF14	tumor necrosis factor receptor superfamily, member 14	chr1:2495103:2495152:+
ILMN_1705241	-0.417963	10.0808	-7.31094	4.8e-08	2.95e-06	8.34766	5310100	23424	TDRD7	tudor domain containing 7	chr9:100258242:100258291:+
ILMN_1773352	0.518483	10.2483	7.23448	5.86e-08	3.55e-06	8.14779	620717	6352	CCL5	chemokine (C-C motif) ligand 5	chr17:34199299:34199348:-
ILMN_2105573	0.691984	7.86691	7.2275	5.97e-08	3.61e-06	8.12952	2810010	414062	CCL3L3	chemokine (C-C motif) ligand 3-like 3	chr17:34522561:34522610:-
ILMN_1764788	0.445208	9.3388	7.18678	6.65e-08	3.94e-06	8.02278	2490537	7133	TNFRSF1B	tumor necrosis factor receptor superfamily, member 1B	chr1:12269128:12269177:+
ILMN_2322747	-0.484736	9.8956	-7.17492	6.86e-08	4.03e-06	7.99166	2570605	394	ARHGAP5	Rho GTPase activating protein 5	chr14:32628182:32628231:+
ILMN_1682928	-0.464742	9.39758	-7.17039	6.94e-08	4.06e-06	7.97977	3870324	54504	CPVL	carboxypeptidase, vitellogenic-like	chr7:29070270:29070319:-
ILMN_2404049	0.46357	8.76969	7.15236	7.27e-08	4.25e-06	7.93241	3140750	55544	RBM38	RNA binding motif protein 38	chr20:55984058:55984107:+
ILMN_2345353	0.448867	10.3818	7.05544	9.39e-08	5.27e-06	7.67727	1470593	7940	LST1	leukocyte specific transcript 1	chr6_mcf_hap5:2936129:2936178:+
ILMN_1675386	-0.509248	8.144	-7.0508	9.51e-08	5.32e-06	7.66504	1690458	NA	NA	NA	chr16:55860074:55860123:-
ILMN_1706502	0.556918	9.99292	7.04814	9.57e-08	5.34e-06	7.65801	2120079	5610	EIF2AK2	eukaryotic translation initiation factor 2-alpha kinase 2	chr2:37333731:37333780:-
ILMN_1848273	-0.443665	8.99407	-7.04641	9.62e-08	5.35e-06	7.65345	3610142	NA	NA	NA	chr12:124305154:124305203:-
ILMN_1748352	-0.401629	8.99046	-7.03965	9.79e-08	5.41e-06	7.63561	1430477	1515	CTSV	cathepsin V	chr9:99795183:99795232:-
ILMN_1751625	-0.54344	10.372	-7.00124	1.08e-07	5.92e-06	7.53414	1580681	932	MS4A3	membrane-spanning 4-domains, subfamily A, member 3 (hematopoietic cell-specific)	chr11:59829971:59830020:+
ILMN_1777461	-0.651135	7.78094	-6.9398	1.28e-07	6.79e-06	7.37152	2900524	729230	CCR2	chemokine (C-C motif) receptor 2	chr3:46395616:46395665:+
ILMN_1674038	0.562823	9.0422	6.93301	1.3e-07	6.86e-06	7.35354	1110092	1509	CTSD	cathepsin D	chr11:1774485:1774534:-
ILMN_1715401	0.504842	9.66822	6.91576	1.36e-07	7.08e-06	7.3078	1170300	4495	MT1G	metallothionein 1G	chr16:56700748:56700797:-
ILMN_2379718	0.413831	8.84042	6.91498	1.36e-07	7.08e-06	7.30574	5910300	53917	RAB24	RAB24, member RAS oncogene family	chr5:176728727:176728776:-
ILMN_1671478	0.445424	8.97429	6.90739	1.39e-07	7.17e-06	7.2856	4150066	1152	CKB	creatine kinase, brain	chr14:103986157:103986206:-
ILMN_1687440	0.515142	7.81186	6.85622	1.59e-07	8.14e-06	7.14969	10332	28996	HIPK2	homeodomain interacting protein kinase 2	chr7:139257447:139257496:-
ILMN_2366634	0.433534	10.3112	6.83194	1.7e-07	8.61e-06	7.08513	160170	5315	PKM	pyruvate kinase, muscle	chr15:72491542:72491591:-
ILMN_2307656	0.41642	8.59853	6.812	1.79e-07	9.03e-06	7.03203	4900685	57085	AGTRAP	angiotensin II receptor-associated protein	chr1:11810474:11810523:+
ILMN_1763884	0.431376	10.2065	6.78639	1.92e-07	9.64e-06	6.9638	6380220	NA	NA	NA	chr16:4390921:4390938:-,chr16:4390375:4390406:-
ILMN_1688373	0.496427	10.2653	6.76745	2.02e-07	1.01e-05	6.91332	4280435	7940	LST1	leukocyte specific transcript 1	chr6_mcf_hap5:2936133:2936182:+
ILMN_1691156	0.443019	11.4379	6.75441	2.09e-07	1.03e-05	6.87852	6200402	4489	MT1A	metallothionein 1A	chr16:56673773:56673822:+
ILMN_2202915	-0.420331	9.75037	-6.73565	2.2e-07	1.08e-05	6.82846	6560291	55711	FAR2	fatty acyl CoA reductase 2	chr12:29486821:29486870:+
ILMN_1789638	0.443318	9.34951	6.65895	2.7e-07	1.31e-05	6.62337	3840196	84879	MFSD2A	major facilitator superfamily domain containing 2A	chr1:40435188:40435237:+
ILMN_1801216	0.46924	9.96934	6.64138	2.83e-07	1.36e-05	6.57632	1510424	6286	S100P	S100 calcium binding protein P	chr4:6698765:6698814:+
ILMN_1673649	0.431014	8.85616	6.61121	3.07e-07	1.46e-05	6.49544	5700041	10525	HYOU1	hypoxia up-regulated 1	chr11:118915355:118915404:-
ILMN_1802458	0.442786	8.61935	6.4756	4.42e-07	2.02e-05	6.13097	4610220	57085	AGTRAP	angiotensin II receptor-associated protein	chr1:11810573:11810622:+
ILMN_1789809	-0.424281	12.2925	-6.3737	5.82e-07	2.58e-05	5.85606	1440398	644511	RPL13AP6	ribosomal protein L13a pseudogene 6	chr10:112696732:112696781:-
ILMN_1673352	0.453939	12.2988	6.35773	6.08e-07	2.68e-05	5.81293	1230767	10581	IFITM2	interferon induced transmembrane protein 2	chr11:309223:309272:+
ILMN_1788547	0.413012	10.1321	6.32414	6.66e-07	2.91e-05	5.72207	1990577	2730	GCLM	glutamate-cysteine ligase, modifier subunit	chr1:94354626:94354675:-
ILMN_1655913	-0.450593	10.7068	-6.31462	6.83e-07	2.98e-05	5.69631	60427	4925	NUCB2	nucleobindin 2	chr11:17351811:17351844:+,chr11:17352449:17352464:+
ILMN_1652171	-0.457052	8.14342	-6.27484	7.61e-07	3.27e-05	5.5886	5550286	1031	CDKN2C	cyclin-dependent kinase inhibitor 2C (p18, inhibits CDK4)	chr1:51434768:51434817:+
ILMN_1686664	0.60066	10.464	6.25946	7.93e-07	3.36e-05	5.54692	450615	4502	MT2A	metallothionein 2A	chr16:56642520:56642569:+
ILMN_1775327	0.427584	9.48249	6.22109	8.81e-07	3.64e-05	5.44286	2030093	5315	PKM	pyruvate kinase, muscle	chr15:72491781:72491830:-
ILMN_1703108	0.414954	8.61424	6.2011	9.3e-07	3.79e-05	5.38862	7000368	9246	UBE2L6	ubiquitin-conjugating enzyme E2L 6	chr11:57335079:57335128:-
ILMN_2124802	0.408805	8.25539	6.19801	9.38e-07	3.82e-05	5.38022	130093	4496	MT1H	metallothionein 1H	chr16:56703759:56703808:+
ILMN_1653292	0.424274	9.5948	6.17883	9.88e-07	3.99e-05	5.32814	7400653	5210	PFKFB4	6-phosphofructo-2-kinase/fructose-2,6-biphosphatase 4	chr3:48555186:48555235:-
ILMN_1796490	0.439121	9.06105	6.16212	1.03e-06	4.13e-05	5.28275	70070	2907	GRINA	glutamate receptor, ionotropic, N-methyl D-aspartate-associated protein 1 (glutamate binding)	chr8:145067252:145067301:+
ILMN_1775170	0.513665	10.7608	6.05042	1.4e-06	5.38e-05	4.97884	6620528	4501	MT1X	metallothionein 1X	chr16:56716396:56716445:+
ILMN_1793474	-0.475473	11.1567	-6.04563	1.42e-06	5.44e-05	4.96579	360192	3638	INSIG1	insulin induced gene 1	chr7:155101326:155101375:+
ILMN_1799062	0.40126	7.36795	6.03828	1.45e-06	5.54e-05	4.94574	1710504	4791	NFKB2	nuclear factor of kappa light polypeptide gene enhancer in B-cells 2 (p49/p100)	chr10:104161910:104161916:+,chr10:104162012:104162054:+
ILMN_1659753	-0.406127	9.75664	-6.02449	1.51e-06	5.68e-05	4.90818	3890563	3920	LAMP2	lysosomal-associated membrane protein 2	chrX:119575669:119575718:-
ILMN_1747355	0.456979	7.34314	6.0243	1.51e-06	5.68e-05	4.90766	4250053	NA	NA	NA	chr17:34523997:34524022:-,chr17:34523288:34523311:-
ILMN_1875342	-0.50708	8.35782	-5.98125	1.7e-06	6.28e-05	4.79026	2120450	NA	NA	NA	chr5:96371980:96372029:+
ILMN_2054233	-0.472333	9.6281	-5.88386	2.22e-06	8.04e-05	4.52428	5080215	26054	SENP6	SUMO1/sentrin specific peptidase 6	chr6:76419341:76419346:+,chr6:76421044:76421087:+
ILMN_1730734	0.43618	10.655	5.82904	2.58e-06	9.25e-05	4.37438	7210528	374882	TMEM205	transmembrane protein 205	chr19:11453495:11453544:-
ILMN_2320964	0.419006	10.303	5.78522	2.91e-06	0.000102121	4.25446	5490433	103	ADAR	adenosine deaminase, RNA-specific	chr1:154555152:154555201:-
ILMN_1720745	-0.41657	12.8809	-5.71348	3.54e-06	0.000122262	4.05793	2490445	NA	NA	NA	chr6:24002242:24002291:+
ILMN_1760858	0.404957	9.98688	5.58225	5.09e-06	0.000167176	3.69804	7150678	4218	RAB8A	RAB8A, member RAS oncogene family	chr19:16244121:16244170:+
ILMN_1751886	0.418842	8.22087	5.47635	6.82e-06	0.000216067	3.40727	70541	9985	REC8	REC8 meiotic recombination protein	chr14:24649267:24649316:+
ILMN_1756723	-0.426583	8.8558	-5.39823	8.46e-06	0.000263083	3.19266	1240047	29952	DPP7	dipeptidyl-peptidase 7	chr9:140008753:140008802:-
ILMN_1734702	-0.478814	7.37817	-5.38901	8.68e-06	0.000268479	3.16733	3060767	79694	MANEA	mannosidase, endo-alpha	chr6:96034843:96034859:+,chr6:96044613:96044645:+
ILMN_1742450	0.427651	10.5062	5.37711	8.97e-06	0.000275557	3.13464	2650082	6892	TAPBP	TAP binding protein (tapasin)	chr6_mcf_hap5:4741477:4741526:-
ILMN_1665235	-0.497353	9.87003	-5.3537	9.58e-06	0.000291011	3.0703	5700646	10491	CRTAP	cartilage associated protein	chr3:33165900:33165949:+
ILMN_1694708	-0.420304	8.81726	-5.31879	1.05e-05	0.000311512	2.97438	6250114	283788	LOC283788	FSHD region gene 1 pseudogene	chrUn_gl000219:99539:99588:-
ILMN_1702447	-0.419953	10.6014	-5.21911	1.39e-05	0.000386915	2.70047	7040709	10644	IGF2BP2	insulin-like growth factor 2 mRNA binding protein 2	chr3:185361846:185361895:-
ILMN_1777040	-0.855402	8.04942	-5.15336	1.67e-05	0.000453364	2.51987	5050433	283796	GOLGA8I	golgin A8 family, member I	chr15:23257169:23257177:+,chr15:23258081:23258121:+
ILMN_1691611	-0.485968	12.5476	-5.07187	2.09e-05	0.000543869	2.29611	4390315	664709	HNRNPA1P10	heterogeneous nuclear ribonucleoprotein A1 pseudogene 10	chr6:32293435:32293484:+
ILMN_1684585	0.42079	8.28805	4.96451	2.82e-05	0.000707193	2.00158	1030431	2180	ACSL1	acyl-CoA synthetase long-chain family member 1	chr4:185676952:185677001:-
ILMN_1797693	-0.585211	9.87187	-4.9561	2.89e-05	0.000718466	1.97852	160437	140707	BRI3BP	BRI3 binding protein	chr12:125509988:125510037:+
ILMN_2251804	-0.645579	8.65201	-4.95154	2.92e-05	0.000725569	1.96604	7380102	10051	SMC4	structural maintenance of chromosomes 4	chr3:160117438:160117487:+
ILMN_1799853	-0.451207	8.11122	-4.92212	3.17e-05	0.000769033	1.8854	7570370	10558	SPTLC1	serine palmitoyltransferase, long chain base subunit 1	chr9:94842298:94842347:-
ILMN_3243291	-0.53108	12.452	-4.8922	3.45e-05	0.000822127	1.80346	2340703	3178	HNRNPA1	heterogeneous nuclear ribonucleoprotein A1	chr6:32293174:32293223:+
ILMN_1688606	-0.453096	8.52953	-4.89128	3.46e-05	0.000823125	1.80094	780608	51136	RNFT1	ring finger protein, transmembrane 1	chr17:58040309:58040358:-
ILMN_1804539	-0.470251	7.98768	-4.8483	3.89e-05	0.000915084	1.6833	4570600	NA	NA	NA	chr1:145816674:145816723:-
ILMN_3277307	-0.46828	8.23261	-4.82109	4.2e-05	0.000970121	1.60887	2640326	25870	SUMF2	sulfatase modifying factor 2	chr7:64535436:64535485:+
ILMN_1660669	-0.841365	7.99705	-4.76812	4.86e-05	0.00108681	1.4641	5090538	653075	GOLGA8T	golgin A8 family, member T	chr15:30430088:30430137:+
ILMN_1770172	-0.422375	8.16016	-4.76125	4.96e-05	0.00110353	1.44534	1570189	79862	ZNF669	zinc finger protein 669	chr1:247263753:247263802:-
ILMN_1714820	-0.532295	9.6453	-4.7216	5.53e-05	0.00120511	1.33709	110440	3688	ITGB1	integrin, beta 1 (fibronectin receptor, beta polypeptide, antigen CD29 includes MDF2, MSK12)	chr10:33199231:33199280:-
ILMN_1702114	-0.400196	7.49055	-4.69725	5.92e-05	0.00127141	1.27067	1430450	NA	NA	NA	chr16:18550237:18550286:-
ILMN_1661809	-0.475521	8.5731	-4.58719	8.02e-05	0.00161905	0.971037	5810689	79056	PRRG4	proline rich Gla (G-carboxyglutamic acid) 4 (transmembrane)	chr11:32874931:32874980:+
ILMN_2331087	-0.488919	9.78505	-4.54091	9.12e-05	0.00177656	0.845357	3840564	58475	MS4A7	membrane-spanning 4-domains, subfamily A, member 7	chr11:60161870:60161919:+
ILMN_1697642	-0.416551	8.56648	-4.39112	0.000137837	0.00250807	0.44002	10044	55973	BCAP29	B-cell receptor-associated protein 29	chr7:107234439:107234488:+
ILMN_1696510	-0.480643	8.26839	-4.35051	0.000154131	0.00273636	0.330556	2120682	728932	GPR89C	G protein-coupled receptor 89C	chr1:145883870:145883919:+
ILMN_1671048	-0.497393	8.06316	-4.3204	0.000167426	0.00292263	0.249551	4890289	84146	ZNF644	zinc finger protein 644	chr1:91403922:91403971:-
ILMN_2383934	-0.499922	10.4249	-4.29359	0.00018022	0.00308849	0.17749	650066	3688	ITGB1	integrin, beta 1 (fibronectin receptor, beta polypeptide, antigen CD29 includes MDF2, MSK12)	chr10:33197382:33197431:-
ILMN_2116594	-0.434143	7.92081	-4.27075	0.000191872	0.0032587	0.116205	160142	51463	GPR89B	G protein-coupled receptor 89B	chr1:147400625:147400674:+
ILMN_2239754	0.428245	8.01556	4.24409	0.000206423	0.00346275	0.0447341	520408	3437	IFIT3	interferon-induced protein with tetratricopeptide repeats 3	chr10:91087777:91087826:+
ILMN_2340217	-0.5436	7.49286	-4.08819	0.000316046	0.00490313	-0.371036	2600408	5788	PTPRC	protein tyrosine phosphatase, receptor type, C	chr1:198608445:198608471:+,chr1:198661476:198661498:+
ILMN_1754753	-0.485568	8.42377	-4.02635	0.000373942	0.00554446	-0.534869	5870685	3570	IL6R	interleukin 6 receptor	chr1:154440043:154440092:+
ILMN_2384807	-0.503891	9.77484	-3.92756	0.000488707	0.00685192	-0.795113	1500681	85444	LRRCC1	leucine rich repeat and coiled-coil centrosomal protein 1	chr8:86048174:86048198:+,chr8:86049699:86049723:+
ILMN_2342084	-0.402727	8.56904	-3.89653	0.000531424	0.00734557	-0.876467	2690273	55973	BCAP29	B-cell receptor-associated protein 29	chr7:107234437:107234486:+
ILMN_1653652	-0.617286	7.66461	-3.76503	0.000756769	0.00965483	-1.219	6180288	5788	PTPRC	protein tyrosine phosphatase, receptor type, C	chr1:198608449:198608471:+,chr1:198661476:198661502:+
ILMN_1732074	-0.47202	13.1794	-3.71543	0.00086404	0.0107463	-1.34715	6900048	NA	NA	NA	chr12:54674556:54674605:+
ILMN_1695034	-0.4453	11.4345	-3.6807	0.00094786	0.0115619	-1.43656	1230022	NA	NA	NA	chr13:53216653:53216702:+
ILMN_2409395	-0.40557	9.6439	-3.67641	0.000958737	0.0116762	-1.44757	2370204	892	CCNC	cyclin C	chr6:99998099:99998148:-
ILMN_3292224	-0.421238	9.67986	-3.66842	0.000979334	0.0118643	-1.46808	1710192	NA	NA	NA	chr6:32293213:32293262:+
ILMN_1670532	-0.448678	8.93012	-3.65862	0.00100522	0.0120871	-1.49325	110095	64395	GMCL1	germ cell-less, spermatogenesis associated 1	chr2:70096851:70096900:+
ILMN_2272074	-0.424811	8.51354	-3.58073	0.00123573	0.0140588	-1.69219	4220278	6738	TROVE2	TROVE domain family, member 2	chr1:193028796:193028845:+
ILMN_3230608	-0.435601	7.69838	-3.54352	0.00136325	0.0150841	-1.78665	450100	NA	NA	NA	chr1:148306028:148306077:-
ILMN_1688755	-0.499685	8.26123	-3.45083	0.00173883	0.0181391	-2.02026	1170332	22848	AAK1	AP2 associated kinase 1	chr2:69691422:69691471:-
ILMN_1737254	-0.442465	8.1953	-3.35417	0.00223651	0.021729	-2.26114	3400008	7398	USP1	ubiquitin specific peptidase 1	chr1:62902718:62902767:+
ILMN_2405078	-0.657168	8.32597	-3.34147	0.00231138	0.0222019	-2.2926	3170274	114882	OSBPL8	oxysterol binding protein-like 8	chr12:76752486:76752534:-,chr12:76750508:76750508:-
ILMN_3215367	-0.409221	7.95716	-3.13495	0.00392368	0.0322441	-2.796	1940025	151987	PPP4R2	protein phosphatase 4, regulatory subunit 2	chr3:195723773:195723822:+
ILMN_1667994	-0.446836	9.36221	-3.062	0.00471677	0.0368132	-2.97013	3870619	262	AMD1	adenosylmethionine decarboxylase 1	chr6:111210112:111210161:+
ILMN_1748578	-0.486607	9.97919	-2.98682	0.00569253	0.0427192	-3.14738	6040487	5885	RAD21	RAD21 homolog (S. pombe)	chr8:117864187:117864204:-,chr8:117862975:117863006:-
ILMN_1652913	-0.54283	8.80056	-2.9783	0.00581452	0.0433415	-3.16733	60639	2146	EZH2	enhancer of zeste homolog 2 (Drosophila)	chr7:148529734:148529783:-
