# Supplementary material for: Echinacea purpurea (L.) Moench treatment of monocytes promotes tonic interferon signaling, increased innate immunity gene expression and DNA repeat hypermethylated silencing of endogenous retroviral sequences
Source: BMC Complement Med Ther. 2021 May 12;21:141. doi: 10.1186/s12906-021-03310-5 (PMC8114977; doi:10.1186/s12906-021-03310-5)
Supplement: Supplementary file 2 — Additional file 2: Supplementary Table 2: Enriched Ingenuity canonical pathways of differentially expressed genes after Echinaforce® tincture treatment. [file 12906_2021_3310_MOESM2_ESM.xlsx]

## Sheet: S2
Supplementary table 2: Enriched Ingenuity canonical pathways of differentially expressed genes after Echinaforce® tincture treatment.
Ingenuity Canonical Pathways	-log(p-value)	-log(B-H p-value)	Ratio	z-score	Molecules
Interferon Signaling	16.3	13.7	0.389	3.606	OAS1,IRF9,IFITM1,IFIT3,IFI6,IFITM3,TAP1,IFIT1,STAT1,IFITM2,BCL2,ISG15,MX1,IFI35
Activation of IRF by Cytosolic Pattern Recognition Receptors	8.93	6.7	0.183	1.508	NFKB2,IRF9,IRF7,STAT1,TNF,IFIH1,ISG15,ADAR,IFIT2,NFKBIA,IKBKE
Death Receptor Signaling	7.98	5.93	0.132	2.309	TIPARP,PARP10,PARP12,NFKB2,TNFRSF1B,TNF,BCL2,PARP9,ACTA2,PARP14,NFKBIA,IKBKE
Atherosclerosis Signaling	7.54	5.62	0.108	NaN	CCR2,TNFRSF14,S100A8,IL1B,MMP9,CXCL8,ALOX5,PLA2G4C,NFKB2,CXCR4,TNF,CCL2,PLB1
Dendritic Cell Maturation	6.86	5.04	0.087	1.387	FCGR1B,IL1B,FCGR1A,TNFRSF1B,FCER1G,NFKBIA,FCGR2A,NFKB2,CD83,RELB,HLA-DMA,STAT1,TNF,IKBKE
Granulocyte Adhesion and Diapedesis	6.73	4.98	0.0848	NaN	CCL3,CCL5,IL1B,MMP9,CXCL10,TNFRSF1B,C5,CCL3L1,CCL3L3,CXCL8,CXCR4,TNF,ITGB1,CCL2
Agranulocyte Adhesion and Diapedesis	6.42	4.73	0.08	NaN	CCL3,CCL5,IL1B,MMP9,CXCL10,C5,CCL3L1,ACTA2,CCL3L3,CXCL8,CXCR4,TNF,ITGB1,CCL2
Hepatic Fibrosis / Hepatic Stellate Cell Activation	6.24	4.61	0.0773	NaN	CCL5,IL1B,MMP9,CD14,TNFRSF1B,IL6R,COL4A5,ACTA2,CXCL8,NFKB2,STAT1,TNF,BCL2,CCL2
Communication between Innate and Adaptive Immune Cells	5.82	4.25	0.122	NaN	CD83,CCL3,IL1B,CCL5,CXCL10,TNF,FCER1G,CCL3L3,CXCL8
Role of Pattern Recognition Receptors in Recognition of Bacteria and Viruses	5.77	4.25	0.0924	2.121	EIF2AK2,NFKB2,OAS1,IRF7,IL1B,CCL5,TNF,IFIH1,OAS2,C5,CXCL8
Role of PKR in Interferon Induction and Antiviral Response	5.73	4.25	0.175	NaN	EIF2AK2,NFKB2,STAT1,TNF,FCGR1A,NFKBIA,IKBKE
Role of Hypercytokinemia/hyperchemokinemia in the Pathogenesis of Influenza	5.66	4.21	0.171	NaN	CCL3,IL1B,CCL5,CXCL10,TNF,CCL2,CXCL8
Type I Diabetes Mellitus Signaling	5.57	4.16	0.099	NaN	NFKB2,IL1B,HLA-DMA,STAT1,TNFRSF1B,TNF,BCL2,FCER1G,NFKBIA,IKBKE
TNFR2 Signaling	5.53	4.15	0.214	2	NFKB2,TNFAIP3,TNFRSF1B,TNF,NFKBIA,IKBKE
Differential Regulation of Cytokine Production in Macrophages and T Helper Cells by IL-17A and IL-17F	5.28	3.93	0.278	NaN	CCL3,IL1B,CCL5,TNF,CCL2
IL-10 Signaling	5.12	3.8	0.118	NaN	NFKB2,IL1B,CD14,TNF,NFKBIA,HMOX1,FCGR2A,IKBKE
TREM1 Signaling	5.03	3.73	0.114	NaN	NFKB2,CD83,CCL3,IL1B,TNF,ITGB1,CCL2,CXCL8
Differential Regulation of Cytokine Production in Intestinal Epithelial Cells by IL-17A and IL-17F	4.72	3.45	0.217	NaN	CCL3,IL1B,CCL5,TNF,CCL2
Induction of Apoptosis by HIV1	4.57	3.33	0.119	1.89	NFKB2,CXCR4,TNFRSF1B,TNF,BCL2,NFKBIA,IKBKE
Eicosanoid Signaling	4.48	3.25	0.115	0	PLA2G4C,ALOX5AP,CYSLTR1,PLB1,LTC4S,TBXAS1,ALOX5
Role of MAPK Signaling in the Pathogenesis of Influenza	4.25	3.05	0.106	NaN	PLA2G4C,CCL5,CXCL10,TNF,CCL2,BCL2,PLB1
IL-6 Signaling	4.22	3.03	0.0776	2.121	NFKB2,IL1B,CD14,TNFRSF1B,TNF,IL6R,NFKBIA,CXCL8,IKBKE
Antioxidant Action of Vitamin C	4.12	2.96	0.086	-1.89	PLA2G4C,NFKB2,TNF,TXNRD1,PLB1,NFKBIA,HMOX1,IKBKE
LXR/RXR Activation	4.08	2.93	0.0744	-2.828	NFKB2,S100A8,IL1B,MMP9,CD14,TNFRSF1B,TNF,MLXIPL,CCL2
Toll-like Receptor Signaling	3.97	2.84	0.0959	1.342	EIF2AK2,NFKB2,IL1B,TNFAIP3,CD14,TNF,NFKBIA
IL-17A Signaling in Fibroblasts	3.8	2.68	0.143	NaN	NFKB2,CCL2,NFKBIZ,NFKBIA,IKBKE
Airway Pathology in Chronic Obstructive Pulmonary Disease	3.76	2.67	0.375	NaN	MMP9,TNF,CXCL8
Pathogenesis of Multiple Sclerosis	3.59	2.51	0.333	NaN	CCL3,CCL5,CXCL10
T Helper Cell Differentiation	3.5	2.43	0.0968	NaN	HLA-DMA,STAT1,TNFRSF1B,TNF,IL6R,FCER1G
Role of RIG1-like Receptors in Antiviral Innate Immunity	3.46	2.43	0.122	2	NFKB2,IRF7,IFIH1,NFKBIA,IKBKE
Role of IL-17F in Allergic Inflammatory Airway Diseases	3.46	2.43	0.122	2	NFKB2,IL1B,CXCL10,CCL2,CXCL8
iNOS Signaling	3.37	2.34	0.116	2.236	NFKB2,CD14,STAT1,NFKBIA,IKBKE
IL-17A Signaling in Gastric Cells	3.32	2.31	0.16	NaN	CCL5,CXCL10,TNF,CXCL8
Pentose Phosphate Pathway	3.31	2.31	0.273	NaN	TKT,PGD,G6PD
TNFR1 Signaling	3.18	2.2	0.106	2	NFKB2,TNFAIP3,TNF,NFKBIA,IKBKE
OX40 Signaling Pathway	3.14	2.17	0.104	0	NFKB2,HLA-DMA,BCL2,FCER1G,NFKBIA
NF-ÎºB Activation by Viruses	3.11	2.17	0.0822	NaN	EIF2AK2,NFKB2,TNFRSF14,ITGB1,NFKBIA,IKBKE
Glucocorticoid Receptor Signaling	3.11	2.17	0.0444	NaN	CCL3,IL1B,CCL5,STAT1,TNF,FCGR1A,CCL2,BCL2,SLPI,NFKBIA,CXCL8,IKBKE
NF-ÎºB Signaling	3.09	2.16	0.0549	1.667	EIF2AK2,NFKB2,IL1B,TNFAIP3,RELB,TNFRSF1B,TNF,FCER1G,NFKBIA
Role of IL-17A in Psoriasis	3.08	2.15	0.231	NaN	S100A8,S100A9,CXCL8
Acute Phase Response Signaling	3.04	2.13	0.0539	1.89	NFKB2,IL1B,TNFRSF1B,TNF,IL6R,C5,NFKBIA,HMOX1,IKBKE
Altered T Cell and B Cell Signaling in Rheumatoid Arthritis	3.02	2.13	0.0789	NaN	NFKB2,IL1B,HLA-DMA,RELB,TNF,FCER1G
Aryl Hydrocarbon Receptor Signaling	3.02	2.13	0.0593	NaN	NFKB2,NCOA7,IL1B,ALDH1A1,TNF,NQO1,CTSD,CYP1B1
Role of IL-17A in Arthritis	2.91	2.03	0.0926	NaN	NFKB2,CCL5,CCL2,NFKBIA,CXCL8
MIF-mediated Glucocorticoid Regulation	2.9	2.03	0.125	2	PLA2G4C,NFKB2,CD14,NFKBIA
Production of Nitric Oxide and Reactive Oxygen Species in Macrophages	2.83	1.96	0.0503	3	NFKB2,NCF4,S100A8,STAT1,TNFRSF1B,TNF,NCF1,NFKBIA,IKBKE
IL-9 Signaling	2.8	1.95	0.118	1	NFKB2,STAT1,TNF,BCL3
Type II Diabetes Mellitus Signaling	2.79	1.95	0.0614	2.236	NFKB2,ACSL1,TNFRSF1B,TNF,PKM,NFKBIA,IKBKE
Retinoic acid Mediated Apoptosis Signaling	2.77	1.93	0.0862	2.236	TIPARP,PARP10,PARP12,PARP9,PARP14
UVA-Induced MAPK Signaling	2.72	1.89	0.069	2.449	TIPARP,PARP10,PARP12,STAT1,PARP9,PARP14
Apoptosis Signaling	2.69	1.87	0.0682	0.816	NFKB2,TNFRSF1B,TNF,BCL2,NFKBIA,IKBKE
Systemic Lupus Erythematosus Signaling	2.68	1.87	0.0479	NaN	FCGR1B,IL1B,TNF,FCGR1A,IL6R,C5,PTPRC,FCER1G,FCGR2A
Pentose Phosphate Pathway (Oxidative Branch)	2.67	1.87	0.4	NaN	PGD,G6PD
PPAR Signaling	2.64	1.85	0.0667	-2.449	NFKB2,IL1B,TNFRSF1B,TNF,NFKBIA,IKBKE
FcÎ³ Receptor-mediated Phagocytosis in Macrophages and Monocytes	2.59	1.81	0.0652	0	FCGR1A,NCF1,FGR,ACTA2,HMOX1,FCGR2A
Hepatic Cholestasis	2.59	1.81	0.0506	NaN	NFKB2,IL1B,CD14,TNFRSF1B,TNF,NFKBIA,CXCL8,IKBKE
Graft-versus-Host Disease Signaling	2.58	1.81	0.103	NaN	IL1B,HLA-DMA,TNF,FCER1G
Role of NFAT in Regulation of the Immune Response	2.55	1.79	0.05	0	NFKB2,FCGR1B,HLA-DMA,FCGR1A,FCER1G,NFKBIA,FCGR2A,IKBKE
MIF Regulation of Innate Immunity	2.54	1.78	0.1	2	PLA2G4C,NFKB2,CD14,NFKBIA
iCOS-iCOSL Signaling in T Helper Cells	2.46	1.71	0.0612	NaN	NFKB2,HLA-DMA,PTPRC,FCER1G,NFKBIA,IKBKE
Role of Macrophages, Fibroblasts and Endothelial Cells in Rheumatoid Arthritis	2.43	1.69	0.0387	NaN	IL1B,CCL5,TNFRSF1B,TNF,FCGR1A,CCL2,IL6R,C5,NFKBIA,CXCL8,IKBKE
MSP-RON Signaling Pathway	2.32	1.58	0.087	NaN	CCR2,TNF,CCL2,ACTA2
Pancreatic Adenocarcinoma Signaling	2.29	1.56	0.0566	1.633	NFKB2,HBEGF,MMP9,STAT1,BCL2,HMOX1
Role of Tissue Factor in Cancer	2.27	1.55	0.0561	NaN	HBEGF,IL1B,ITGB1,PLAUR,FGR,CXCL8
CD28 Signaling in T Helper Cells	2.25	1.54	0.0556	NaN	NFKB2,HLA-DMA,PTPRC,FCER1G,NFKBIA,IKBKE
VDR/RXR Activation	2.23	1.53	0.0649	NaN	CCNC,CCL5,THBD,CXCL10,CD14
Ceramide Signaling	2.16	1.46	0.0625	2.236	NFKB2,TNFRSF1B,TNF,BCL2,CTSD
Tec Kinase Signaling	2.13	1.44	0.0467	0.816	NFKB2,STAT1,TNF,ITGB1,FGR,ACTA2,FCER1G
Lymphotoxin Î² Receptor Signaling	2.07	1.39	0.0741	NaN	NFKB2,RELB,NFKBIA,IKBKE
HMGB1 Signaling	2.07	1.39	0.0508	2.449	NFKB2,IL1B,TNFRSF1B,TNF,CCL2,CXCL8
Ethanol Degradation II	2	1.33	0.1	NaN	DHRS9,ACSL1,ALDH1A1
Crosstalk between Dendritic Cells and Natural Killer Cells	1.97	1.3	0.0562	NaN	NFKB2,CD83,TNFRSF1B,TNF,ACTA2
4-1BB Signaling in T Lymphocytes	1.97	1.3	0.0968	NaN	NFKB2,NFKBIA,IKBKE
TWEAK Signaling	1.89	1.24	0.0909	NaN	NFKB2,NFKBIA,IKBKE
Noradrenaline and Adrenaline Degradation	1.89	1.24	0.0909	NaN	DHRS9,ALDH1A1,IL4I1
Xenobiotic Metabolism Signaling	1.83	1.19	0.0352	NaN	NFKB2,IL1B,ALDH1A1,TNF,IL4I1,CES1,NQO1,HMOX1,CYP1B1
Coagulation System	1.82	1.19	0.0857	NaN	PROS1,THBD,PLAUR
Role of Osteoblasts, Osteoclasts and Chondrocytes in Rheumatoid Arthritis	1.82	1.19	0.0374	NaN	IL1B,TNFRSF1B,TNF,ITGB1,BCL2,NFKBIA,CSF1R,IKBKE
CD40 Signaling	1.82	1.19	0.0625	0	NFKB2,TNFAIP3,NFKBIA,IKBKE
Histamine Degradation	1.81	1.19	0.154	NaN	ALDH1A1,AOC1
Angiopoietin Signaling	1.79	1.18	0.0615	0	NFKB2,DOK2,NFKBIA,IKBKE
Antigen Presentation Pathway	1.79	1.18	0.0833	NaN	HLA-DMA,TAPBP,TAP1
autophagy	1.79	1.18	0.0833	NaN	SQSTM1,BCL2,LAMP2
phagosome formation	1.79	1.18	0.0505	NaN	FCGR1B,FCGR1A,ITGB1,FCER1G,FCGR2A
IL-15 Signaling	1.77	1.18	0.0606	NaN	NFKB2,TNF,BCL2,CXCL8
NRF2-mediated Oxidative Stress Response	1.77	1.18	0.0395	2.236	SQSTM1,TXNRD1,ACTA2,NQO1,GCLM,FTH1,HMOX1
April Mediated Signaling	1.72	1.14	0.0789	NaN	NFKB2,NFKBIA,IKBKE
Allograft Rejection Signaling	1.69	1.12	0.0769	NaN	HLA-DMA,TNF,FCER1G
Leukotriene Biosynthesis	1.69	1.12	0.133	NaN	LTC4S,ALOX5
Oxidative Ethanol Degradation III	1.69	1.12	0.133	NaN	ACSL1,ALDH1A1
Small Cell Lung Cancer Signaling	1.67	1.11	0.0563	NaN	NFKB2,BCL2,NFKBIA,IKBKE
PEDF Signaling	1.67	1.11	0.0563	NaN	NFKB2,BCL2,NFKBIA,IKBKE
B Cell Activating Factor Signaling	1.67	1.11	0.075	NaN	NFKB2,NFKBIA,IKBKE
Renin-Angiotensin Signaling	1.64	1.09	0.0463	2	NFKB2,CCL5,STAT1,TNF,CCL2
PKCÎ¸ Signaling in T Lymphocytes	1.64	1.09	0.0463	1.342	NFKB2,HLA-DMA,FCER1G,NFKBIA,IKBKE
Extrinsic Prothrombin Activation Pathway	1.64	1.09	0.125	NaN	PROS1,THBD
LPS-stimulated MAPK Signaling	1.63	1.09	0.0548	2	NFKB2,CD14,NFKBIA,IKBKE
Leukocyte Extravasation Signaling	1.59	1.05	0.0363	0.816	NCF4,CXCR4,MMP9,ARHGAP5,ITGB1,NCF1,ACTA2
Putrescine Degradation III	1.58	1.05	0.118	NaN	ALDH1A1,IL4I1
Tryptophan Degradation X (Mammalian, via Tryptamine)	1.54	1.02	0.111	NaN	ALDH1A1,IL4I1
p38 MAPK Signaling	1.54	1.02	0.0435	2.236	PLA2G4C,IL1B,STAT1,TNFRSF1B,TNF
Spermine Biosynthesis	1.53	1.02	0.5	NaN	AMD1
Spermidine Biosynthesis I	1.53	1.02	0.5	NaN	AMD1
Nur77 Signaling in T Lymphocytes	1.51	0.998	0.0652	NaN	HLA-DMA,BCL2,FCER1G
Ethanol Degradation IV	1.49	0.989	0.105	NaN	ACSL1,ALDH1A1
PI3K/AKT Signaling	1.47	0.968	0.0417	0.447	NFKB2,ITGB1,BCL2,NFKBIA,IKBKE
LPS/IL-1 Mediated Inhibition of RXR Function	1.43	0.937	0.0337	2	ACSL1,IL1B,ALDH1A1,CD14,TNFRSF1B,TNF,IL4I1
PPARÎ±/RXRÎ± Activation	1.43	0.933	0.0364	NaN	NFKB2,IL1B,BCL3,NFKBIA,HELZ2,IKBKE
CD27 Signaling in Lymphocytes	1.39	0.904	0.0588	NaN	NFKB2,NFKBIA,IKBKE
Dopamine Degradation	1.38	0.891	0.0909	NaN	ALDH1A1,IL4I1
Role of Cytokines in Mediating Communication between Immune Cells	1.37	0.891	0.0577	NaN	IL1B,TNF,CXCL8
Glutathione Biosynthesis	1.36	0.883	0.333	NaN	GCLM
Thyroid Hormone Biosynthesis	1.36	0.883	0.333	NaN	CTSD
Unfolded protein response	1.35	0.882	0.0566	NaN	INSIG1,BCL2,PPP1R15A
B Cell Development	1.34	0.875	0.087	NaN	HLA-DMA,PTPRC
IL-12 Signaling and Production in Macrophages	1.33	0.873	0.0382	NaN	NFKB2,S100A8,STAT1,TNF,IKBKE
Phospholipases	1.33	0.873	0.0556	NaN	PLA2G4C,PLB1,HMOX1
Phospholipase C Signaling	1.32	0.862	0.0317	0	PLA2G4C,NFKB2,ARHGEF3,ITGB1,FCER1G,HMOX1,FCGR2A
Role of JAK1, JAK2 and TYK2 in Interferon Signaling	1.31	0.856	0.0833	NaN	NFKB2,STAT1
Serotonin Degradation	1.29	0.845	0.0536	NaN	DHRS9,ALDH1A1,IL4I1
T Cell Receptor Signaling	1.28	0.84	0.0426	NaN	NFKB2,PTPRC,NFKBIA,IKBKE
Role of JAK family kinases in IL-6-type Cytokine Signaling	1.28	0.835	0.08	NaN	STAT1,IL6R
IL-8 Signaling	1.25	0.815	0.0328	1.633	HBEGF,MMP9,BCL2,HMOX1,CXCL8,IKBKE
Cytotoxic T Lymphocyte-mediated Apoptosis of Target Cells	1.24	0.815	0.0769	NaN	BCL2,FCER1G
Airway Inflammation in Asthma	1.23	0.815	0.25	NaN	TNF
Heme Degradation	1.23	0.815	0.25	NaN	HMOX1
Melatonin Degradation II	1.23	0.815	0.25	NaN	IL4I1
Acetate Conversion to Acetyl-CoA	1.23	0.815	0.25	NaN	ACSL1
Role of PI3K/AKT Signaling in the Pathogenesis of Influenza	1.22	0.804	0.05	NaN	NFKB2,CCL5,NFKBIA
IL-15 Production	1.22	0.803	0.0741	NaN	NFKB2,STAT1
Intrinsic Prothrombin Activation Pathway	1.19	0.779	0.0714	NaN	PROS1,THBD
CCR5 Signaling in Macrophages	1.19	0.779	0.0484	NaN	CCL3,CCL5,FCER1G
GÎ±q Signaling	1.18	0.776	0.0345	1	NFKB2,NFKBIA,HMOX1,RGS16,IKBKE
Hypoxia Signaling in the Cardiovascular System	1.17	0.769	0.0476	NaN	UBE2L6,NQO1,NFKBIA
IL-17A Signaling in Airway Cells	1.15	0.761	0.0469	NaN	NFKB2,NFKBIA,IKBKE
Creatine-phosphate Biosynthesis	1.14	0.761	0.2	NaN	CKB
Ceramide Biosynthesis	1.14	0.761	0.2	NaN	SPTLC1
Thioredoxin Pathway	1.14	0.761	0.2	NaN	TXNRD1
Tyrosine Degradation I	1.14	0.761	0.2	NaN	FAH
Hematopoiesis from Pluripotent Stem Cells	1.13	0.761	0.0667	NaN	FCER1G,CXCL8
Retinoate Biosynthesis I	1.13	0.761	0.0667	NaN	DHRS9,ALDH1A1
Retinol Biosynthesis	1.13	0.761	0.0667	NaN	DHRS9,CES1
Chemokine Signaling	1.09	0.723	0.0441	NaN	CXCR4,CCL5,CCL2
Macropinocytosis Signaling	1.09	0.723	0.0441	NaN	CD14,ITGB1,CSF1R
Pentose Phosphate Pathway (Non-oxidative Branch)	1.06	0.699	0.167	NaN	TKT
Caveolar-mediated Endocytosis Signaling	1.05	0.685	0.0423	NaN	CAV1,ITGB1,ACTA2
Oncostatin M Signaling	1.04	0.685	0.0588	NaN	MT2A,STAT1
Autoimmune Thyroid Disease Signaling	1.04	0.685	0.0588	NaN	HLA-DMA,FCER1G
IL-17 Signaling	1.03	0.68	0.0417	NaN	CXCL10,CCL2,CXCL8
PTEN Signaling	1.01	0.659	0.0342	0	NFKB2,ITGB1,BCL2,IKBKE
Regulation of IL-2 Expression in Activated and Anergic T Lymphocytes	0.98	0.64	0.0395	NaN	NFKB2,NFKBIA,IKBKE
Primary Immunodeficiency Signaling	0.979	0.64	0.0541	NaN	PTPRC,TAP1
Estrogen Biosynthesis	0.979	0.64	0.0541	NaN	HSD17B12,CYP1B1
B Cell Receptor Signaling	0.978	0.64	0.0299	NaN	NFKB2,PTPRC,NFKBIA,FCGR2A,IKBKE
Acute Myeloid Leukemia Signaling	0.968	0.634	0.039	NaN	NFKB2,KIT,CSF1R
PDGF Signaling	0.968	0.634	0.039	NaN	EIF2AK2,CAV1,STAT1
PI3K Signaling in B Lymphocytes	0.95	0.621	0.0325	1	NFKB2,PTPRC,NFKBIA,IKBKE
Superoxide Radicals Degradation	0.946	0.621	0.125	NaN	NQO1
Salvage Pathways of Pyrimidine Deoxyribonucleotides	0.946	0.621	0.125	NaN	TYMP
Reelin Signaling in Neurons	0.943	0.621	0.038	NaN	ARHGEF3,ITGB1,FGR
Docosahexaenoic Acid (DHA) Signaling	0.94	0.621	0.0513	NaN	IL1B,BCL2
Prostate Cancer Signaling	0.931	0.614	0.0375	NaN	NFKB2,BCL2,NFKBIA
Prostanoid Biosynthesis	0.898	0.586	0.111	NaN	TBXAS1
Glycogen Degradation II	0.898	0.586	0.111	NaN	TYMP
ILK Signaling	0.871	0.562	0.0276	0	NFKB2,MMP9,TNF,ITGB1,ACTA2
RANK Signaling in Osteoclasts	0.863	0.556	0.0349	NaN	NFKB2,NFKBIA,IKBKE
Calcium Transport I	0.855	0.552	0.1	NaN	ATP2B4
Virus Entry via Endocytic Pathways	0.831	0.53	0.0337	NaN	CAV1,ITGB1,ACTA2
Glycogen Degradation III	0.817	0.519	0.0909	NaN	TYMP
IL-1 Signaling	0.811	0.515	0.033	NaN	NFKB2,NFKBIA,IKBKE
Fatty Acid Activation	0.751	0.463	0.0769	NaN	ACSL1
Choline Biosynthesis III	0.751	0.463	0.0769	NaN	HMOX1
Vitamin-C Transport	0.751	0.463	0.0769	NaN	TXNRD1
p53 Signaling	0.744	0.459	0.0306	NaN	BCL2,SERPINE2,HIPK2
Calcium-induced T Lymphocyte Apoptosis	0.728	0.445	0.0377	NaN	HLA-DMA,FCER1G
Phenylalanine Degradation IV (Mammalian, via Side Chain)	0.722	0.441	0.0714	NaN	IL4I1
Superpathway of Melatonin Degradation	0.704	0.425	0.0364	NaN	IL4I1,CYP1B1
The Visual Cycle	0.695	0.421	0.0667	NaN	DHRS9
Î³-glutamyl Cycle	0.695	0.421	0.0667	NaN	GCLM
Glioma Invasiveness Signaling	0.68	0.409	0.0351	NaN	MMP9,PLAUR
Fatty Acid Î±-oxidation	0.67	0.405	0.0625	NaN	ALDH1A1
Fc Epsilon RI Signaling	0.669	0.405	0.028	NaN	PLA2G4C,TNF,FCER1G
fMLP Signaling in Neutrophils	0.669	0.405	0.028	NaN	NFKB2,NCF1,NFKBIA
Î³-linolenate Biosynthesis II (Animals)	0.647	0.388	0.0588	NaN	ACSL1
Mitochondrial L-carnitine Shuttle Pathway	0.647	0.388	0.0588	NaN	ACSL1
Tight Junction Signaling	0.627	0.371	0.0241	NaN	NFKB2,TNFRSF1B,TNF,ACTA2
PXR/RXR Activation	0.617	0.364	0.0317	NaN	ALDH1A1,TNF
Estrogen-Dependent Breast Cancer Signaling	0.617	0.364	0.0317	NaN	NFKB2,HSD17B12
Lipid Antigen Presentation by CD1	0.605	0.355	0.0526	NaN	FCER1G
GÎ±12/13 Signaling	0.602	0.355	0.0259	NaN	NFKB2,NFKBIA,IKBKE
RhoGDI Signaling	0.593	0.348	0.0233	1	ARHGEF3,ARHGAP5,ITGB1,ACTA2
Colorectal Cancer Metastasis Signaling	0.581	0.34	0.0216	1.342	NFKB2,MMP9,STAT1,TNF,IL6R
Erythropoietin Signaling	0.579	0.34	0.0299	NaN	NFKB2,NFKBIA
Agrin Interactions at Neuromuscular Junction	0.579	0.34	0.0299	NaN	ITGB1,ACTA2
Cdc42 Signaling	0.556	0.32	0.0244	NaN	HLA-DMA,ITGB1,FCER1G
FXR/RXR Activation	0.543	0.311	0.024	NaN	IL1B,TNF,MLXIPL
Adipogenesis pathway	0.543	0.311	0.024	NaN	EZH2,TXNIP,TNF
Molecular Mechanisms of Cancer	0.539	0.309	0.0195	NaN	NFKB2,ARHGEF3,CDKN2C,ITGB1,BCL2,HIPK2,NFKBIA
JAK/Stat Signaling	0.535	0.308	0.0278	NaN	NFKB2,STAT1
Clathrin-mediated Endocytosis Signaling	0.53	0.305	0.0217	NaN	S100A8,ITGB1,AAK1,ACTA2
IL-22 Signaling	0.519	0.302	0.0417	NaN	STAT1
Bupropion Degradation	0.519	0.302	0.0417	NaN	CYP1B1
Triacylglycerol Degradation	0.519	0.302	0.0417	NaN	CES1
Glycolysis I	0.519	0.302	0.0417	NaN	PKM
RAR Activation	0.516	0.301	0.0214	NaN	NFKB2,DHRS9,ALDH1A1,RELB
Relaxin Signaling	0.502	0.29	0.0227	NaN	NFKB2,MMP9,NFKBIA
Acetone Degradation I (to Methylglyoxal)	0.49	0.28	0.0385	NaN	CYP1B1
Integrin Signaling	0.483	0.276	0.0206	NaN	CAV1,ARHGAP5,ITGB1,ACTA2
G-Protein Coupled Receptor Signaling	0.483	0.276	0.0197	NaN	NFKB2,GABBR2,NFKBIA,RGS16,IKBKE
CTLA4 Signaling in Cytotoxic T Lymphocytes	0.46	0.256	0.0244	NaN	AP1S2,FCER1G
Melanocyte Development and Pigmentation Signaling	0.447	0.245	0.0238	NaN	BCL2,KIT
Neuregulin Signaling	0.441	0.242	0.0235	NaN	HBEGF,ITGB1
Fatty Acid Î²-oxidation I	0.44	0.242	0.0333	NaN	ACSL1
Bladder Cancer Signaling	0.434	0.24	0.0233	NaN	MMP9,CXCL8
FAK Signaling	0.434	0.24	0.0233	NaN	ITGB1,ACTA2
Regulation of Actin-based Motility by Rho	0.428	0.238	0.023	NaN	ITGB1,ACTA2
TGF-Î² Signaling	0.428	0.238	0.023	NaN	IRF7,BCL2
G Beta Gamma Signaling	0.422	0.236	0.0227	NaN	HBEGF,CAV1
PAK Signaling	0.422	0.236	0.0227	NaN	TNF,ITGB1
Inhibition of Angiogenesis by TSP1	0.418	0.236	0.0312	NaN	MMP9
Role of JAK2 in Hormone-like Cytokine Signaling	0.418	0.236	0.0312	NaN	STAT1
VEGF Signaling	0.416	0.236	0.0225	NaN	BCL2,ACTA2
Circadian Rhythm Signaling	0.408	0.231	0.0303	NaN	GRINA
Gap Junction Signaling	0.407	0.231	0.0199	NaN	CAV1,DBN1,ACTA2
Chronic Myeloid Leukemia Signaling	0.398	0.224	0.0217	NaN	NFKB2,IKBKE
Cell Cycle Regulation by BTG Family Proteins	0.388	0.218	0.0286	NaN	BTG2
Stearate Biosynthesis I (Animals)	0.388	0.218	0.0286	NaN	ACSL1
Germ Cell-Sertoli Cell Junction Signaling	0.385	0.217	0.0192	NaN	TNF,ITGB1,ACTA2
Complement System	0.379	0.212	0.0278	NaN	C5
Amyotrophic Lateral Sclerosis Signaling	0.371	0.206	0.0206	NaN	BCL2,GRINA
Paxillin Signaling	0.366	0.203	0.0204	NaN	ITGB1,ACTA2
tRNA Charging	0.361	0.202	0.0263	NaN	WARS
Inhibition of Matrix Metalloproteases	0.361	0.202	0.0263	NaN	MMP9
Cholecystokinin/Gastrin-mediated Signaling	0.356	0.198	0.02	NaN	IL1B,TNF
Thyroid Cancer Signaling	0.353	0.198	0.0256	NaN	CXCL10
Neuroprotective Role of THOP1 in Alzheimer's Disease	0.345	0.191	0.025	NaN	MMP9
Endothelin-1 Signaling	0.342	0.191	0.018	NaN	PLA2G4C,PLB1,HMOX1
Rac Signaling	0.341	0.191	0.0194	NaN	NFKB2,ITGB1
Signaling by Rho Family GTPases	0.338	0.191	0.0172	0	NFKB2,ARHGEF3,ITGB1,ACTA2
Mechanisms of Viral Exit from Host Cells	0.337	0.191	0.0244	NaN	ACTA2
Calcium Signaling	0.334	0.19	0.0178	NaN	ATP2B4,GRINA,ACTA2
EIF2 Signaling	0.327	0.186	0.0175	NaN	EIF2AK2,RPL13A,PPP1R15A
NGF Signaling	0.327	0.186	0.0189	NaN	NFKB2,IKBKE
Ephrin Receptor Signaling	0.324	0.185	0.0174	NaN	CXCR4,ITGB1,GRINA
Serotonin Receptor Signaling	0.322	0.185	0.0233	NaN	IL4I1
Sertoli Cell-Sertoli Cell Junction Signaling	0.32	0.185	0.0173	NaN	TNF,ITGB1,ACTA2
Natural Killer Cell Signaling	0.318	0.185	0.0185	NaN	FCER1G,FCGR2A
Role of Oct4 in Mammalian Embryonic Stem Cell Pluripotency	0.308	0.176	0.0222	NaN	TDRD7
nNOS Signaling in Neurons	0.302	0.171	0.0217	NaN	GRINA
Sperm Motility	0.297	0.169	0.0177	NaN	PLA2G4C,PLB1
Nicotine Degradation III	0.295	0.169	0.0213	NaN	CYP1B1
Regulation of the Epithelial-Mesenchymal Transition Pathway	0.294	0.169	0.0166	NaN	NFKB2,MMP9,ID2
CNTF Signaling	0.289	0.166	0.0208	NaN	STAT1
Cell Cycle: G2/M DNA Damage Checkpoint Regulation	0.283	0.162	0.0204	NaN	HIPK2
ERK/MAPK Signaling	0.281	0.162	0.0162	NaN	PLA2G4C,STAT1,ITGB1
phagosome maturation	0.278	0.16	0.0169	NaN	LAMP2,TAP1
Melatonin Degradation I	0.277	0.16	0.02	NaN	CYP1B1
RhoA Signaling	0.27	0.157	0.0167	NaN	ARHGAP5,ACTA2
GÎ±i Signaling	0.27	0.157	0.0167	NaN	GABBR2,CAV1
Semaphorin Signaling in Neurons	0.265	0.154	0.0192	NaN	ITGB1
Nicotine Degradation II	0.26	0.15	0.0189	NaN	CYP1B1
Thrombopoietin Signaling	0.25	0.145	0.0182	NaN	STAT1
Regulation of Cellular Mechanics by Calpain Protease	0.25	0.145	0.0182	NaN	ITGB1
Wnt/Ca+ pathway	0.25	0.145	0.0182	NaN	NFKB2
Actin Nucleation by ARP-WASP Complex	0.245	0.145	0.0179	NaN	ITGB1
EGF Signaling	0.245	0.145	0.0179	NaN	STAT1
Glutamate Receptor Signaling	0.245	0.145	0.0179	NaN	GRINA
Ovarian Cancer Signaling	0.24	0.141	0.0155	NaN	MMP9,BCL2
Myc Mediated Apoptosis Signaling	0.235	0.138	0.0172	NaN	BCL2
ATM Signaling	0.23	0.135	0.0169	NaN	NFKBIA
Role of JAK1 and JAK3 in Î³c Cytokine Signaling	0.226	0.132	0.0167	NaN	STAT1
GM-CSF Signaling	0.217	0.126	0.0161	NaN	STAT1
Mitotic Roles of Polo-Like Kinase	0.213	0.126	0.0159	NaN	RAD21
Pyridoxal 5'-phosphate Salvage Pathway	0.213	0.126	0.0159	NaN	EIF2AK2
Cell Cycle: G1/S Checkpoint Regulation	0.213	0.126	0.0159	NaN	CDKN2C
Remodeling of Epithelial Adherens Junctions	0.201	0.117	0.0152	NaN	ACTA2
GABA Receptor Signaling	0.201	0.117	0.0152	NaN	GABBR2
