# Supplementary material for: Echinacea purpurea (L.) Moench treatment of monocytes promotes tonic interferon signaling, increased innate immunity gene expression and DNA repeat hypermethylated silencing of endogenous retroviral sequences
Source: BMC Complement Med Ther. 2021 May 12;21:141. doi: 10.1186/s12906-021-03310-5 (PMC8114977; doi:10.1186/s12906-021-03310-5)
Supplement: Supplementary file 3 — Additional file 3: Supplementary Table 3: Ingenuity pathway enrichment analysis of diseases and biological functions of differentially expressed genes after Echinaforce® tincture treatment. [file 12906_2021_3310_MOESM3_ESM.xlsx]

## Sheet: S3
Supplementary table 3: Enriched Ingenuity diseases and bio functions of differentially expressed genes after Echinaforce® tincture treatment.
Category	p-value	B-H p-value	Molecules
Infectious Diseases	2.45E-25-1.27E-06	1.93E-21-2.39E-05	GAS6,CTSV,FCGR1A,SP110,NCF1,PARP9,FGR,ACTA2,FCER1G,DSG2,ALOX5,CXCR4,CD93,FERMT3,NFKBIZ,EEF1A1,TXNIP,TNFRSF1B,IFIT3,C5,NFKB2,GABBR2,IFI35,ADAR,MMP9,LY6E,IL6R,IFI6,CCL3L1,IFIT2,CCL3L3,TAP1,RGS16,CA2,TKT,BTG2,IRF7,HLA-DMA,ISG15,ITGB1,LAMP2,GOLGA8IP,PARP12,OAS1,CCR2,S100A8,OASL,S100A9,PLAUR,MX2,RAD21,THBD,BCL2,EIF2AK2,FCGR1B,IRF9,IFITM1,RPL13A,ALOX5AP,IFITM3,NFKBIA,RELB,IFITM2,FUT4,MX1,ISG20,S100P,MT…
Dermatological Diseases and Conditions	1.76E-22-1.85E-06	3.84E-19-3.22E-05	EIF2AK2,FCGR1B,CTSV,IRF9,IFITM1,FCGR1A,IFI44L,PARP9,FGR,ACTA2,PKM,FCER1G,IFITM3,NFKBIA,ALOX5,CXCR4,RELB,IFITM2,MX1,SERPINB2,NFKBIZ,CYP1B1,S100P,ISG20,HBEGF,EEF1A1,TXNIP,MT1X,TYMP,IL1B,CCL5,CXCL10,CD14,DBN1,IFIT3,C5,KIT,FCGR2A,CXCL8,NFKB2,IFI35,ADAR,MMP9,IFI27,IFI6,ADAMDEC1,BCL3,EPSTI1,PROS1,IRF7,CYSLTR1,TNF,STAT1,ISG15,LAP3,TROVE2,ATP1B1,CCR2,OAS1,S100A8,AMD1,PGD,G6PD,OASL,S100A9,SLPI,PLAUR,OAS2,…
Immunological Disease	4.55E-22-1.56E-06	7.94E-19-2.79E-05	GAS6,CTSV,FCGR1A,NCF1,FGR,MAFB,FCER1G,ACTA2,ALOX5,CXCR4,CD84,MS4A6A,FERMT3,NFKBIZ,NCF4,EEF1A1,TYMP,TNFRSF1B,IFIT3,NINJ1,C5,TAPBP,HELZ2,NFKB2,ETV5,ADAR,MMP9,LY6E,IL6R,IFI6,IFIT2,CCL3L1,CCL3L3,TAP1,CA2,TKT,GPR18,IRF7,HLA-DMA,ISG15,ITGB1,ATP1B1,PARP14,CCR2,OAS1,S100A8,OASL,S100A9,PLAUR,COL4A5,THBD,BCL2,FTH1,NCF1C,EIF2AK2,FCGR1B,ALOX5AP,IFITM1,IFITM3,NFKBIA,XAF1,RELB,IFITM2,FUT4,MX1,RGCC,HSD11B1,IL1B…
Cellular Movement	2.55E-21-1.63E-06	3.7E-18-2.89E-05	GAS6,SQSTM1,CTSV,NCF1,FGR,PARP9,MAFB,ACTA2,PKM,FCER1G,DSG2,ALOX5,CXCR4,CD93,SERPINB2,FERMT3,NFKBIZ,CYP1B1,HBEGF,NCF4,TYMP,CDKN2C,ARHGAP5,TNFRSF1B,NINJ1,C5,NFKB2,ETV5,OVOL2,MMP9,DOK2,IL6R,SERPINE2,IFIT2,CCL3L1,CCL3L3,RGS16,TKT,BTG2,IRF7,ITGB1,HYOU1,TBXAS1,OSBPL8,CCR2,S100A8,PLAUR,S100A9,CES1,THBD,BCL2,HIPK2,FTH1,EIF2AK2,IFITM1,RPL13A,ALOX5AP,IFITM3,NFKBIA,EBF3,RELB,FUT4,MX1,RGCC,MATN2,WARS,CTSD,S1…
Inflammatory Response	2.4E-20-1.7E-06	2.99E-17-2.98E-05	GAS6,SQSTM1,CTSV,FCGR1A,NCF1,FGR,FCER1G,ACTA2,ALOX5,CXCR4,CD84,CD93,SERPINB2,NFKBIZ,FERMT3,CYP1B1,HBEGF,NCF4,EEF1A1,TXNIP,TYMP,TNFRSF1B,NINJ1,IFIT3,C5,TAPBP,NFKB2,GABBR2,ADAR,MMP9,DOK2,IL6R,CCL3L1,IFIT2,CCL3L3,CKB,TAP1,RGS16,CA2,FAH,TKT,IRF7,HLA-DMA,ITGB1,ISG15,LAMP2,ATP1B1,HYOU1,TBXAS1,CCR2,OAS1,S100A8,OASL,S100A9,PLAUR,OAS2,COL4A5,CES1,PLIN2,MX2,THBD,BCL2,SERPINB10,EIF2AK2,FCGR1B,IRF9,RPL13A,IF…
Hematological System Development and Function	4.78E-20-1.79E-06	4.97E-17-3.14E-05	GAS6,CTSV,FCGR1A,NCF1,MAFB,FGR,FCER1G,ALOX5,TIPARP,CXCR4,CD84,CD93,SERPINB2,NFKBIZ,FERMT3,CYP1B1,NCF4,HBEGF,TXNIP,TNFRSF1B,CDKN2C,NINJ1,C5,TAPBP,NFKB2,ADAR,MMP9,DOK2,IL6R,SERPINE2,IL4I1,CCL3L1,CCL3L3,TAP1,RGS16,BTG2,IRF7,HLA-DMA,ITGB1,ISG15,HYOU1,CCR2,S100A8,S100A9,PLAUR,CES1,THBD,BCL2,GAPT,HIPK2,EIF2AK2,RPL13A,ALOX5AP,NFKBIA,CCNC,RELB,FUT4,RGCC,HSD11B1,CTSD,ISG20,CCL5,IL1B,CD14,CXCL10,BIN1,KIT,F…
Immune Cell Trafficking	4.78E-20-1.63E-06	4.97E-17-2.89E-05	GAS6,CTSV,RPL13A,ALOX5AP,FCGR1A,NCF1,FGR,FCER1G,NFKBIA,ALOX5,CXCR4,CCNC,RELB,CD84,FUT4,CD93,HSD11B1,FERMT3,NFKBIZ,CYP1B1,NCF4,TXNIP,CCL5,IL1B,CXCL10,TNFRSF1B,CD14,NINJ1,C5,KIT,FCGR2A,CXCL8,NFKB2,EZH2,CD38,PPP1R15A,TNFRSF14,MMP9,IL6R,BCL3,CCL3L1,CCL3L3,NQO1,RGS16,CSF1R,MYO1G,CD83,PROS1,IRF7,CYSLTR1,TNF,STAT1,HLA-DMA,ITGB1,HYOU1,CCR2,CCL3,S100A8,NPTX1,PLAUR,SLPI,S100A9,CES1,HMOX1,LTC4S,CAV1,THBD,TN…
Cell-To-Cell Signaling and Interaction	2.23E-19-1.63E-06	1.67E-16-2.89E-05	GAS6,SQSTM1,EIF2AK2,ALOX5AP,FCGR1A,NCF1,FGR,FCER1G,PKM,DSG2,NFKBIA,ALOX5,CXCR4,CCNC,RELB,CD84,FUT4,CD93,RGCC,SERPINB2,HSD11B1,FERMT3,NFKBIZ,CTSD,CYP1B1,S100P,HBEGF,NCF4,TXNIP,CCL5,IL1B,CD14,CXCL10,TNFRSF1B,ARHGAP5,NINJ1,BIN1,C5,KIT,TAPBP,FCGR2A,CXCL8,NFKB2,ETV5,CD38,TNFRSF14,MMP9,SERPINE2,IL6R,BCL3,CCL3L1,CKB,CCL3L3,TAP1,RGS16,CSF1R,MYO1G,CD83,PROS1,IRF7,TNF,HLA-DMA,STAT1,ITGB1,ISG15,ATP1B1,HYOU1…
Cellular Function and Maintenance	2.3E-19-1.79E-06	1.67E-16-3.14E-05	GAS6,SQSTM1,EIF2AK2,FCGR1A,TRIB3,NCF1,FGR,MAFB,FCER1G,PKM,IFITM3,NFKBIA,ALOX5,CXCR4,RELB,CD84,FUT4,RGCC,CD93,HSD11B1,NFKBIZ,CTSD,HBEGF,ATP2B4,TXNIP,CCL5,IL1B,CXCL10,CD14,TNFRSF1B,CDKN2C,NINJ1,BIN1,C5,KIT,TAPBP,SRXN1,FCGR2A,CXCL8,NFKB2,EZH2,GABBR2,IFIH1,CD38,GPR84,MT2A,TNFRSF14,MMP9,DOK2,IL6R,IFI6,BCL3,CCL3L1,CCL3L3,CKB,NQO1,TAP1,RGS16,CSF1R,MYO1G,CA2,CD83,PROS1,GPR18,IRF7,CYSLTR1,TNF,HLA-DMA,STAT…
Antimicrobial Response	6.47E-18-2.47E-17	2.82E-15-9.13E-15	EIF2AK2,IFITM1,FCGR1A,NCF1,FGR,BCL3,IFIT2,FCER1G,IFITM3,CXCR4,IRF7,STAT1,TNF,IFITM2,ISG15,MX1,CD93,DDX60,ATP1B1,ISG20,OAS1,S100A8,CCL5,OASL,IFIT3,SLPI,S100A9,OAS2,C5,MX2,IFIT1,IFIH1,IFI44,ADAR,SERPINB10
Cell Signaling	3.46E-17-2.34E-07	1.21E-14-5.42E-06	EIF2AK2,IFITM1,FCGR1A,NCF1,FGR,FCER1G,IFITM3,NFKBIA,ALOX5,CXCR4,CD84,IFITM2,MX1,CYP1B1,ISG20,HBEGF,ATP2B4,CCL5,IL1B,CXCL10,CD14,TNFRSF1B,C5,KIT,FCGR2A,CXCL8,CD38,ADAR,DOK2,IL6R,CCL3L1,CCL3L3,NQO1,RGS16,CSF1R,PARP10,CYSLTR1,TNF,STAT1,ISG15,ITGB1,HYOU1,CCR2,OAS1,NUCB2,CCL3,S100A8,G6PD,OASL,SLPI,PLAUR,S100A9,TXNRD1,HMOX1,CAV1,IFIT1,IGFBP7,THBD,TNFAIP3,SWAP70,BCL2,CCL2,PTPRC,ZC3H12A
Connective Tissue Disorders	8.11E-17-7.15E-07	2.62E-14-1.45E-05	FCGR1B,ALOX5AP,FCGR1A,NCF1,FGR,MAFB,FCER1G,ACTA2,NFKBIA,ALOX5,CXCR4,MX1,RGCC,MS4A6A,SERPINB2,NCF4,CCL5,IL1B,CXCL10,TNFRSF1B,C5,KIT,TAPBP,FCGR2A,CXCL8,HELZ2,RBM38,IFIH1,MS4A7,MT2A,MMP9,LY6E,IL6R,BCL3,CLSTN2,CCL3L1,CCL3L3,NQO1,TAP1,CSF1R,CD83,PROS1,ACSL1,TNF,HLA-DMA,STAT1,ISG15,TROVE2,LAP3,CCR2,OAS1,LST1,CCL3,S100A8,ID2,OASL,PLAUR,S100A9,OAS2,COL4A5,HMOX1,MX2,IFIT1,THBD,TNFAIP3,IGFBP7,UBE2L6,BCL2,C…
Inflammatory Disease	8.11E-17-1.85E-06	2.62E-14-3.22E-05	GAS6,CTSV,FCGR1A,NCF1,MAFB,FGR,ACTA2,PKM,FCER1G,ALOX5,CXCR4,MS4A6A,SERPINB2,NFKBIZ,HBEGF,NCF4,EEF1A1,TYMP,TNFRSF1B,NINJ1,C5,TAPBP,HELZ2,NFKB2,GABBR2,MMP9,LY6E,IL6R,IFI6,CCL3L1,CCL3L3,CKB,TAP1,FAH,IRF7,HLA-DMA,ISG15,CCR2,OAS1,S100A8,OASL,PLAUR,S100A9,COL4A5,THBD,BCL2,FTH1,NCF1C,EIF2AK2,FCGR1B,IRF9,ALOX5AP,IFITM1,IFITM3,NFKBIA,RELB,IFITM2,MX1,RGCC,HSD11B1,CTSD,CCL5,IL1B,CXCL10,CD14,KIT,FCGR2A,CXCL8…
Skeletal and Muscular Disorders	8.11E-17-1.42E-06	2.62E-14-2.6E-05	SQSTM1,FCGR1A,NCF1,FGR,MAFB,ACTA2,FCER1G,PKM,ALOX5,CXCR4,MS4A6A,SERPINB2,HBEGF,NCF4,EEF1A1,TXNIP,TNFRSF1B,C5,TAPBP,HELZ2,GABBR2,ETV5,MMP9,LY6E,IL6R,CCL3L1,CCL3L3,CKB,TAP1,CA2,IRF7,HLA-DMA,ISG15,LAMP2,CCR2,OAS1,OSBPL8,S100A8,MT1A,OASL,PLAUR,S100A9,COL4A5,THBD,BCL2,FTH1,FCGR1B,ALOX5AP,MT1H,RPL13A,NFKBIA,XAF1,RELB,MX1,RGCC,ATP2B4,MT1X,IL1B,CCL5,CD14,CXCL10,KIT,FCGR2A,CXCL8,RBM38,IFIH1,CD38,PPP1R15A,…
Endocrine System Disorders	2.64E-16-2.51E-13	8.22E-14-3.46E-11	GAS6,SQSTM1,CTSV,ALOX5AP,FCGR1A,NCF1,ACTA2,FCER1G,IFITM3,NFKBIA,AOC1,USP1,CXCR4,XAF1,ALDH1A1,CD84,MS4A6A,HSD11B1,CCL5,IL1B,CXCL10,TNFRSF1B,IFIT3,FCGR2A,CXCL8,IGF2BP2,IFIH1,CD38,MT2A,MMP9,IFIT2,CCL3L3,TAP1,CA2,FAH,GPR18,BTG2,IRF7,ACSL1,TNF,HLA-DMA,STAT1,DDX60,PARP14,CCR2,OAS1,LST1,CCL3,CPVL,IFIT1,IGFBP7,MLXIPL,BCL2,CCL2,IFI44,MT1G
Gastrointestinal Disease	2.64E-16-1.6E-06	8.22E-14-2.85E-05	GAS6,SQSTM1,FCGR1B,CTSV,IFITM1,ALOX5AP,FCGR1A,NCF1,MAFB,FGR,ACTA2,FCER1G,DSG2,IFITM3,NFKBIA,AOC1,ALOX5,USP1,CXCR4,XAF1,RELB,ALDH1A1,CD84,IFITM2,MX1,MS4A6A,HSD11B1,HBEGF,NCF4,CCL5,IL1B,CDKN2C,CXCL10,TNFRSF1B,CD14,IFIT3,LRRC17,C5,KIT,FCGR2A,CXCL8,IGF2BP2,GABBR2,ETV5,IFIH1,CD38,ADAR,MSC,TNFRSF14,MT2A,MMP9,IL6R,IFIT2,CCL3L3,CKB,TAP1,CSF1R,CA2,FAH,PROS1,GPR18,BTG2,IRF7,ACSL1,BEX1,STAT1,TNF,HLA-DMA,DDX…
Metabolic Disease	2.64E-16-1.51E-08	8.22E-14-4.84E-07	GAS6,SQSTM1,EIF2AK2,FCGR1B,CTSV,ALOX5AP,FCGR1A,NCF1,TRIB3,ACTA2,FCER1G,IFITM3,NFKBIA,AOC1,USP1,CXCR4,XAF1,ALDH1A1,CD84,RELB,MS4A6A,HSD11B1,CTSD,TXNIP,CCL5,IL1B,CXCL10,TNFRSF1B,CD14,IFIT3,BIN1,C5,FCGR2A,CXCL8,IGF2BP2,GABBR2,IFIH1,CD38,SPTLC1,MT2A,MMP9,IL6R,SERPINE2,IFIT2,CCL3L3,NQO1,TAP1,CA2,FAH,GPR18,BTG2,PROS1,IRF7,ACSL1,TNF,HLA-DMA,STAT1,DDX60,PARP14,HYOU1,CCR2,OAS1,LST1,CCL3,G6PD,NPTX1,S100A9,…
Tissue Morphology	5.55E-16-1.76E-06	1.67E-13-3.08E-05	SQSTM1,EIF2AK2,CTSV,FCGR1A,MAFB,FCER1G,NFKBIA,ALOX5,USP1,CXCR4,RELB,CD84,ALDH1A1,FUT4,SERPINB2,HSD11B1,NFKBIZ,FERMT3,CTSD,INSIG1,HBEGF,TXNIP,ATP2B4,CCL5,IL1B,OLIG2,CDKN2C,TNFRSF1B,CXCL10,ARHGAP5,CD14,C5,KIT,TAPBP,FCGR2A,CXCL8,NFKB2,AGTRAP,GABBR2,CD38,PPP1R15A,MT2A,MMP9,DOK2,IL6R,SERPINE2,BCL3,CCL3L3,NQO1,TAP1,CSF1R,MYO1G,FAH,CD83,TKT,PROS1,TNF,HLA-DMA,STAT1,ISG15,ITGB1,CCR2,CCL3,S100A8,ID2,S100A9…
Tissue Development	1.83E-15-1.12E-06	4.84E-13-2.12E-05	GAS6,EIF2AK2,SQSTM1,CTSV,ALOX5AP,IFITM1,NCF1,TRIB3,MAFB,FCER1G,PKM,DSG2,NFKBIA,ALOX5,CXCR4,RELB,RGCC,HSD11B1,CTSD,CYP1B1,GAS7,INSIG1,HBEGF,TXNIP,IL1B,CCL5,TNFRSF1B,CXCL10,CDKN2C,LRRC17,C5,KIT,FCGR2A,CXCL8,AGTRAP,NFKB2,EZH2,CD38,ADAR,OVOL2,FAM20C,MMP9,LY6E,IL6R,BCL3,AP1S2,NQO1,CCL3L3,BCAP29,RGS16,CSF1R,CA2,PARP10,FAH,CD83,PROS1,CYSLTR1,TNF,STAT1,ITGB1,ISG15,CXXC5,CCR2,OSBPL8,NUCB2,G6PD,S100A8,CCL3…
Cell Death and Survival	6.57E-15-1.67E-06	1.47E-12-2.94E-05	GAS6,SQSTM1,CTSV,FCGR1A,SP110,NCF1,FGR,MAFB,FCER1G,PKM,DSG2,ALOX5,CXCR4,ALDH1A1,SERPINB2,FERMT3,NFKBIZ,CYP1B1,HBEGF,ARHGEF3,EEF1A1,TXNIP,TYMP,TNFRSF1B,CDKN2C,IFIT3,NINJ1,C5,TAPBP,NFKB2,DPP7,PAM16,ETV5,ADAR,MMP9,IL6R,SERPINE2,IFI6,IFIT2,CCL3L3,BCAP29,TAP1,RGS16,CA2,FAH,BTG2,GPR18,IRF7,HLA-DMA,ISG15,ITGB1,LAMP2,PARP14,HYOU1,CCR2,OAS1,S100A8,MT1A,S100A9,GMCL1,PLAUR,TXNRD1,CES1,RAD21,THBD,BCL2,SERPIN…
Cellular Development	3.18E-13-1.51E-06	4.14E-11-2.72E-05	GAS6,SQSTM1,CTSV,FCGR1A,NCF1,MAFB,PKM,FCER1G,DSG2,ALOX5,TIPARP,CXCR4,CD84,ALDH1A1,SERPINB2,CYP1B1,HBEGF,EEF1A1,ARHGEF3,TXNIP,OLIG2,TNFRSF1B,CDKN2C,C5,TAPBP,NFKB2,ETV5,ADAR,OVOL2,MMP9,DOK2,LY6E,IL6R,SERPINE2,IL4I1,CCL3L3,BCAP29,CA2,PARP10,REC8,BTG2,IRF7,HLA-DMA,ITGB1,ISG15,PARP14,CCR2,OSBPL8,S100A8,PLAUR,S100A9,TXNRD1,CES1,RAD21,THBD,BCL2,GAPT,HIPK2,FTH1,EIF2AK2,ALOX5AP,IFITM1,TRIB3,NFKBIA,USP1,EB…
Cellular Growth and Proliferation	4.13E-13-1.12E-06	5.15E-11-2.12E-05	GAS6,SQSTM1,CTSV,SP110,NCF1,MAFB,PKM,FCER1G,DSG2,ALOX5,CXCR4,CD84,ALDH1A1,SLC7A7,SERPINB2,CYP1B1,HBEGF,EEF1A1,TXNIP,OLIG2,CDKN2C,TNFRSF1B,ARHGAP5,IFIT3,NINJ1,C5,NFKB2,ETV5,ADAR,OVOL2,MMP9,DOK2,IL6R,SERPINE2,IL4I1,CCL3L1,CCL3L3,TAP1,RGS16,PARP10,FAH,BTG2,HLA-DMA,ITGB1,ISG15,CCR2,S100A8,MT1A,PLAUR,S100A9,TXNRD1,PLIN2,RAD21,THBD,BCL2,GAPT,HIPK2,FTH1,EIF2AK2,ALOX5AP,IFITM1,TRIB3,IFITM3,NFKBIA,USP1,XA…
Connective Tissue Development and Function	5.73E-13-1.04E-06	6.94E-11-2.02E-05	SQSTM1,EIF2AK2,GAS6,CTSV,MAFB,FCER1G,DSG2,NFKBIA,ALOX5,ALDH1A1,HSD11B1,CTSD,CYP1B1,S100P,INSIG1,HBEGF,TXNIP,IL1B,CCL5,TNFRSF1B,CDKN2C,CXCL10,ARHGAP5,CD14,LRRC17,C5,KIT,CXCL8,NFKB2,EZH2,CD38,PPP1R15A,FAM20C,MMP9,LY6E,DOK2,IL6R,CCL3L3,NQO1,CSF1R,CA2,PARP10,NREP,CD83,TKT,BTG2,CYSLTR1,TNF,STAT1,ITGB1,CCR2,CCL3,S100A8,G6PD,AMD1,ID2,S100A9,PLAUR,CES1,PLIN2,HMOX1,LTC4S,CAV1,IGFBP7,SWAP70,CCL2,BCL2,MLXIP…
Skeletal and Muscular System Development and Function	5.73E-13-1.55E-06	6.94E-11-2.77E-05	SQSTM1,EIF2AK2,CTSV,FAM20C,ALOX5AP,MMP9,LY6E,IL6R,NCF1,MAFB,FCER1G,NQO1,CCL3L3,NFKBIA,CSF1R,CA2,ALOX5,CYSLTR1,TNF,STAT1,ITGB1,CYP1B1,HBEGF,CCR2,CCL3,AMD1,S100A8,TXNIP,IL1B,CCL5,TNFRSF1B,ID2,CXCL10,PLAUR,LRRC17,C5,KIT,HMOX1,CXCL8,AGTRAP,NFKB2,CAV1,TNFAIP3,THBD,CCL2,CD38,CRTAP
Organismal Survival	1.17E-12-1.22E-08	1.22E-10-4.22E-07	GAS6,SQSTM1,CTSV,NCF1,MAFB,ACTA2,PKM,FCER1G,DSG2,ALOX5,CXCR4,ALDH1A1,FERMT3,NFKBIZ,HBEGF,TXNIP,TYMP,OLIG2,CDKN2C,ARHGAP5,TNFRSF1B,NINJ1,C5,NFKB2,GABBR2,ADAR,OVOL2,MMP9,LY6E,DOK2,IL6R,IFIT2,CKB,CCL3L3,TAP1,FAH,TKT,REC8,IRF7,HLA-DMA,ITGB1,ISG15,LAMP2,HYOU1,ATP1B1,CCR2,S100A8,OASL,PLAUR,S100A9,TXNRD1,SENP6,CFC1/CFC1B,THBD,BCL2,HIPK2,FTH1,EIF2AK2,IRF9,RPL13A,NFKBIA,USP1,RELB,MX1,CTSD,INSIG1,IL1B,CXCL…
Respiratory Disease	2.47E-12-7.09E-07	2.32E-10-1.45E-05	SQSTM1,FCGR1B,MMP9,FCGR1A,IL6R,NCF1,BCL3,ACTA2,CCL3L3,NQO1,NFKBIA,ALOX5,TKT,ACSL1,CYSLTR1,STAT1,RELB,TNF,TROVE2,HYOU1,NFKBIZ,S100P,INSIG1,CCR2,S100A8,CCL5,IL1B,CXCL10,TNFRSF1B,CD14,SLPI,S100A9,PLAUR,C5,KIT,HMOX1,FCGR2A,CXCL8,LTC4S,CAV1,EZH2,SWAP70,CCL2,BCL2,PTPRC,IKBKE
Cellular Compromise	7.06E-12-1.04E-06	5.92E-10-2.01E-05	FCGR1A,NCF1,TRIB3,FGR,FCER1G,CCL3L3,CXCR4,TNF,STAT1,ITGB1,HSD11B1,FERMT3,CCR2,HBEGF,CCL3,CCL5,IL1B,CD14,TNFRSF1B,PLAUR,S100A9,C5,KIT,HMOX1,FCGR2A,CXCL8,NFKB2,TNFAIP3,SWAP70,CCL2,BCL2,CD38,PTPRC,GCLM
Lipid Metabolism	1.95E-11-1.12E-06	1.42E-09-2.12E-05	DHRS9,ALOX5AP,MMP9,FCGR1A,TRIB3,NCF1,SERPINE2,FGR,FCER1G,NQO1,NFKBIA,ALOX5,CD83,ACSL1,CYSLTR1,RELB,TNF,ALDH1A1,ITGB1,HSD11B1,CYP1B1,TBXAS1,INSIG1,S100A8,EEF1A1,G6PD,CCL5,IL1B,CD14,CXCL10,TNFRSF1B,S100A9,C5,KIT,CES1,PLIN2,HMOX1,FCGR2A,CXCL8,LTC4S,CAV1,IGFBP7,BCL2,CCL2,FAR2,MLXIPL,MFSD2A,SPTLC1
Small Molecule Biochemistry	1.95E-11-1.12E-06	1.42E-09-2.12E-05	DHRS9,ALOX5AP,FCGR1A,TRIB3,NCF1,FGR,FCER1G,NFKBIA,ALOX5,CXCR4,RELB,ALDH1A1,HSD11B1,CYP1B1,INSIG1,HBEGF,EEF1A1,ATP2B4,CCL5,IL1B,CD14,TNFRSF1B,CXCL10,C5,KIT,FCGR2A,CXCL8,SPTLC1,CD38,MMP9,DOK2,SERPINE2,IL6R,NQO1,RGS16,CSF1R,CD83,ACSL1,CYSLTR1,TNF,STAT1,ITGB1,HYOU1,TBXAS1,S100A8,G6PD,CCL3,S100A9,TXNRD1,CES1,PLIN2,HMOX1,LTC4S,CAV1,IGFBP7,TNFAIP3,BCL2,CCL2,FAR2,MLXIPL,MFSD2A,PTPRC,ZC3H12A
Cardiovascular Disease	2.12E-11-1.45E-06	1.5E-09-2.64E-05	FCGR1B,CTSV,MMP9,ALOX5AP,SP110,FCGR1A,NCF1,MAFB,ACTA2,FCER1G,CCL3L3,NFKBIA,CSF1R,ALOX5,TKT,PROS1,CXCR4,TNF,STAT1,FUT4,PANX2,LAMP2,MATN2,CCR2,S100A8,IL1B,CXCL10,CD14,TNFRSF1B,LRRC17,PLAUR,S100A9,C5,CES1,PLIN2,HMOX1,FCGR2A,CAV1,THBD,TNFAIP3,IGFBP7,CCL2,BCL2,MLXIPL,PTPRC,GCLM
Neurological Disease	4.91E-11-1.56E-06	3.3E-09-2.79E-05	EIF2AK2,GAS6,SQSTM1,FCGR1B,IRF9,MT1H,RPL13A,FCGR1A,NCF1,ACTA2,PKM,FCER1G,ALOX5,CXCR4,RELB,MX1,MS4A6A,HSD11B1,CTSD,EEF1A1,MT1X,IL1B,CCL5,TYMP,CXCL10,CD14,TNFRSF1B,NINJ1,BIN1,C5,KIT,FCGR2A,CXCL8,NFKB2,GABBR2,ETV5,SPTLC1,CD38,GYPC,MT2A,TNFRSF14,MMP9,LY6E,IL6R,SERPINE2,AP1S2,NQO1,CCL3L3,CKB,CSF1R,CA2,EPSTI1,NREP,PROS1,IRF7,TNF,HLA-DMA,STAT1,ISG15,LAMP2,OAS1,OSBPL8,CCR2,CCL3,ID2,NPTX1,S100A9,HMOX1,NAV…
Digestive System Development and Function	8.04E-11-1.01E-07	5.08E-09-2.58E-06	CCR2,FCGR1B,CCL5,MMP9,FCGR1A,CXCL10,CD14,TNFRSF1B,IL6R,PLAUR,C5,ACTA2,CCL3L3,HMOX1,FCGR2A,CXCL8,FAH,GABBR2,TNFAIP3,RELB,STAT1,TNF,CCL2,PTPRC
Hepatic System Development and Function	8.04E-11-1.01E-07	5.08E-09-2.58E-06	CCR2,FCGR1B,CCL5,MMP9,FCGR1A,CXCL10,CD14,TNFRSF1B,IL6R,PLAUR,C5,ACTA2,CCL3L3,HMOX1,FCGR2A,CXCL8,FAH,GABBR2,TNFAIP3,RELB,STAT1,TNF,CCL2,PTPRC
Hepatic System Disease	8.04E-11-1.6E-06	5.08E-09-2.85E-05	FCGR1B,MMP9,FCGR1A,IL6R,NCF1,FGR,ACTA2,CCL3L3,NFKBIA,FAH,PROS1,STAT1,TNF,RELB,LAMP2,HBEGF,CCR2,CCL5,IL1B,CXCL10,TNFRSF1B,CD14,PLAUR,C5,HMOX1,FCGR2A,CXCL8,GABBR2,TNFAIP3,BCL2,CCL2,ADAR,PTPRC
Organ Development	8.04E-11-1.62E-06	5.08E-09-2.88E-05	EIF2AK2,FCGR1B,MMP9,ALOX5AP,FCGR1A,IL6R,NCF1,BCL3,MAFB,ACTA2,CCL3L3,NQO1,NFKBIA,FAH,CD83,CXCR4,RELB,STAT1,TNF,ITGB1,CYP1B1,CCR2,HBEGF,CCL3,AMD1,CCL5,IL1B,CXCL10,CD14,TNFRSF1B,ID2,PLAUR,C5,CFC1/CFC1B,KIT,HMOX1,FCGR2A,CXCL8,NFKB2,AGTRAP,GABBR2,CAV1,TNFAIP3,THBD,CCL2,BCL2,ADAR,PTPRC
Cancer	2.6E-10-1.59E-06	1.52E-08-2.84E-05	GAS6,SQSTM1,CTSV,FCGR1A,IFI44L,MAFB,FGR,ACTA2,FCER1G,PKM,DSG2,AOC1,ALOX5,CXCR4,ALDH1A1,SLC7A7,SERPINB2,NFKBIZ,CYP1B1,HBEGF,EEF1A1,TXNIP,OLIG2,CDKN2C,ARHGAP5,TNFRSF1B,IFIT3,C5,HELZ2,NFKB2,GABBR2,PAM16,MMP9,DOK2,IL6R,SERPINE2,IFIT2,NBPF10 (includes others),RGS16,CA2,FAH,BTG2,IRF7,ITGB1,PARP14,HYOU1,ATP1B1,TBXAS1,CCR2,S100A8,PLAUR,S100A9,TXNRD1,COL4A5,RAD21,THBD,BCL2,HIPK2,FTH1,EIF2AK2,FCGR1B,RPL13A…
Organismal Injury and Abnormalities	2.6E-10-1.6E-06	1.52E-08-2.85E-05	GAS6,SQSTM1,CTSV,FCGR1A,SP110,IFI44L,NCF1,FGR,MAFB,PKM,ACTA2,FCER1G,DSG2,AOC1,ALOX5,CXCR4,ALDH1A1,SLC7A7,SERPINB2,NFKBIZ,CYP1B1,HBEGF,EEF1A1,TXNIP,NCOA7,OLIG2,CDKN2C,TNFRSF1B,ARHGAP5,IFIT3,C5,HELZ2,NFKB2,GABBR2,PAM16,ETV5,MMP9,DOK2,LY6E,IL6R,SERPINE2,IFIT2,CCL3L3,NBPF10 (includes others),CKB,RGS16,CA2,FAH,BTG2,IRF7,ITGB1,ISG15,ATP1B1,HYOU1,PARP14,TBXAS1,CCR2,S100A8,PLAUR,S100A9,TXNRD1,COL4A5,RAD2…
Cardiovascular System Development and Function	4.5E-10-1.12E-06	2.41E-08-2.12E-05	GAS6,ALOX5AP,NCF1,FGR,PKM,NFKBIA,TIPARP,CXCR4,RGCC,FERMT3,WARS,CYP1B1,HBEGF,IL1B,CCL5,TYMP,CXCL10,TNFRSF1B,CD14,C5,KIT,CXCL8,AGTRAP,OVOL2,MMP9,IL6R,CCL3L1,AP1S2,NQO1,CSF1R,PROS1,CYSLTR1,STAT1,TNF,ITGB1,CXXC5,CCR2,G6PD,S100A8,CCL3,NPTX1,PLAUR,S100A9,SLPI,CFC1/CFC1B,HMOX1,CAV1,IGFBP7,THBD,TNFAIP3,CCL2,BCL2,HIPK2,GCLM
Organismal Development	4.5E-10-1.62E-06	2.41E-08-2.88E-05	GAS6,EIF2AK2,NCF1,MAFB,FGR,FCER1G,PKM,NFKBIA,ALOX5,TIPARP,CXCR4,RELB,RGCC,HSD11B1,NFKBIZ,FERMT3,CTSD,WARS,CYP1B1,HBEGF,TXNIP,IL1B,TYMP,CCL5,CDKN2C,TNFRSF1B,ARHGAP5,CXCL10,BIN1,C5,KIT,CXCL8,NFKB2,RAB8A,CD38,ADAR,PPP1R15A,OVOL2,FAM20C,MMP9,LY6E,DOK2,IL6R,BCL3,AP1S2,NQO1,CSF1R,FAH,REC8,CD83,PROS1,IRF7,CYSLTR1,TNF,STAT1,ITGB1,LAMP2,CXXC5,CCR2,G6PD,S100A8,ID2,NPTX1,PLAUR,S100A9,SLPI,CFC1/CFC1B,CES1,HM…
Hematological Disease	9.69E-10-1.48E-06	4.75E-08-2.67E-05	EIF2AK2,FCGR1B,RPL13A,FCGR1A,IFI44L,FGR,FCER1G,DSG2,NFKBIA,AOC1,ALOX5,USP1,CXCR4,EBF3,ALDH1A1,RELB,SLC7A7,CD93,SERPINB2,UGT3A2,CYP1B1,EEF1A1,OLIG2,CCL5,IL1B,CD14,CDKN2C,CXCL10,IFIT3,C5,KIT,FCGR2A,CXCL8,NFKB2,EZH2,GABBR2,CD38,MSC,IKBKE,TNFRSF14,NOMO1 (includes others),MMP9,DOK2,IL6R,IFI27,BCL3,IFIT2,HSD17B12,NQO1,CCL3L3,NBPF10 (includes others),TAP1,RGS16,CSF1R,EPSTI1,TKT,PROS1,BTG2,TNF,STAT1,ITGB…
Cell Cycle	1.71E-09-1.71E-09	7.91E-08-7.91E-08	EIF2AK2,BTG2,CAV1,MS4A3,IL1B,MMP9,STAT1,TNF,BCL2,PLAUR,NFKBIA
Tumor Morphology	3.14E-09-3.14E-09	1.31E-07-1.31E-07	GAS6,SQSTM1,CTSV,MMP9,IL6R,NFKBIA,CSF1R,ALOX5,USP1,CXCR4,BTG2,STAT1,TNF,HBEGF,EEF1A1,CCL3,TXNIP,IL1B,ID2,SLPI,PLAUR,S100A9,KIT,HMOX1,CXCL8,EZH2,CAV1,IGFBP7,BCL2,IKBKE
Hypersensitivity Response	5.61E-09-1.63E-06	2.19E-07-2.89E-05	FCGR1A,TRIB3,FGR,CCL3L1,FCER1G,CCL3L3,TNF,ITGB1,HSD11B1,CCR2,CCL3,S100A8,IL1B,CCL5,CXCL10,PLAUR,C5,KIT,HMOX1,FCGR2A,CXCL8,LTC4S,SWAP70,CCL2,PTPRC
Cell-mediated Immune Response	7.18E-09-2.45E-07	2.74E-07-5.63E-06	CCR2,CCL3,TNFRSF14,CTSV,CCL5,IL1B,CXCL10,CCL3L3,RGS16,CXCL8,ALOX5,CXCR4,CYSLTR1,TNF,STAT1,CCL2,ITGB1,BCL2,FUT4,HYOU1,FERMT3
Molecular Transport	7.18E-09-1.12E-06	2.74E-07-2.12E-05	ALOX5AP,FCGR1A,NCF1,IL6R,FGR,CCL3L1,FCER1G,CCL3L3,NQO1,NFKBIA,RGS16,CSF1R,ALOX5,CXCR4,CYSLTR1,TNF,CD84,ITGB1,HYOU1,CYP1B1,CCR2,NUCB2,CCL3,G6PD,S100A8,ATP2B4,TXNIP,MT1A,CCL5,IL1B,CXCL10,PLAUR,S100A9,C5,KIT,HMOX1,FCGR2A,CXCL8,LTC4S,CAV1,IGFBP7,THBD,SWAP70,BCL2,CCL2,CD38,PTPRC,FTH1
Vitamin and Mineral Metabolism	7.18E-09-2.34E-07	2.74E-07-5.42E-06	FCGR1A,IL6R,FGR,CCL3L1,FCER1G,CCL3L3,RGS16,CSF1R,CXCR4,CYSLTR1,TNF,CD84,ITGB1,HYOU1,CCR2,NUCB2,CCL3,S100A8,ATP2B4,CCL5,IL1B,CXCL10,PLAUR,S100A9,C5,KIT,FCGR2A,CXCL8,CAV1,IGFBP7,THBD,SWAP70,BCL2,CCL2,CD38,PTPRC
Cell Morphology	7.21E-09-8.4E-07	2.74E-07-1.67E-05	MMP9,FGR,BCL3,FCER1G,TAP1,NFKBIA,CSF1R,HLA-DMA,CD84,STAT1,RELB,TNF,NFKBIZ,FERMT3,CTSD,CCR2,CCL3,TXNIP,CCL5,ID2,CDKN2C,TNFRSF1B,CXCL8,NFKB2,BCL2,CCL2,ADAR,PPP1R15A,PTPRC,ZC3H12A
Lymphoid Tissue Structure and Development	7.69E-09-1.4E-06	2.85E-07-2.58E-05	EIF2AK2,GAS6,DOK2,IL6R,BCL3,MAFB,FCER1G,NQO1,NFKBIA,CSF1R,ALOX5,CD83,CXCR4,IRF7,RELB,TNF,STAT1,HLA-DMA,FUT4,LAMP2,NFKBIZ,CTSD,CCR2,CCL3,TXNIP,ATP2B4,IL1B,ID2,CDKN2C,TNFRSF1B,ARHGAP5,CFC1/CFC1B,KIT,TAPBP,HMOX1,FCGR2A,NFKB2,EZH2,TNFAIP3,BCL2,PPP1R15A,ADAR,PTPRC,ZC3H12A
Organ Morphology	7.69E-09-1.4E-06	2.85E-07-2.58E-05	DOK2,BCL3,NFKBIA,CSF1R,ALOX5,IRF7,RELB,TNF,FUT4,LAMP2,NFKBIZ,CTSD,CCR2,TXNIP,ATP2B4,ID2,CDKN2C,TNFRSF1B,ARHGAP5,CFC1/CFC1B,HMOX1,NFKB2,BCL2,PPP1R15A,PTPRC,ZC3H12A
Psychological Disorders	8.63E-09-1.51E-08	3.14E-07-4.84E-07	EIF2AK2,FCGR1B,MMP9,FCGR1A,IL6R,SERPINE2,ACTA2,NQO1,CSF1R,PROS1,CXCR4,TNF,MS4A6A,HSD11B1,CTSD,CCL3,IL1B,CXCL10,CD14,NPTX1,BIN1,S100A9,C5,HMOX1,FCGR2A,NAV3,CXCL8,CAV1,GABBR2,BCL2,CCL2,SPTLC1
Hematopoiesis	9.23E-09-1.3E-06	3.33E-07-2.41E-05	EIF2AK2,GAS6,FCGR1A,MAFB,FCER1G,NFKBIA,ALOX5,TIPARP,CXCR4,RELB,IL1B,CCL5,TNFRSF1B,CXCL10,CD14,C5,KIT,TAPBP,FCGR2A,CXCL8,NFKB2,EZH2,IFIH1,CD38,ADAR,MMP9,DOK2,IL6R,BCL3,NQO1,CCL3L3,CSF1R,CD83,IRF7,CYSLTR1,STAT1,TNF,HLA-DMA,CCR2,CCL3,G6PD,ID2,HMOX1,PIR,TNFAIP3,SWAP70,BCL2,CCL2,PTPRC,HIPK2
Ophthalmic Disease	1.23E-08-1.23E-08	4.23E-07-4.23E-07	CCL5,MMP9,IFITM1,CXCL10,IFIT3,IFITM3,CCL3L3,NFKBIA,CXCR4,ETV5,STAT1,IFITM2,IFIH1
Renal and Urological Disease	1.25E-08-1.14E-06	4.27E-07-2.16E-05	MMP9,FCGR1A,FGR,CCL3L3,NFKBIA,ALOX5,FAH,RELB,TNF,ITGB1,FUT4,TROVE2,RGCC,HBEGF,CCR2,TXNIP,CCL5,PLAUR,C5,COL4A5,HMOX1,FCGR2A,CXCL8,NFKB2,TNFAIP3,BCL2,IFIH1,CCL2,PTPRC
Gene Expression	1.46E-08-9.17E-07	4.76E-07-1.81E-05	IRF9,IL6R,TRIB3,BCL3,NFKBIA,CXCR4,BTG2,IRF7,RELB,TNF,STAT1,RGCC,NFKBIZ,CYP1B1,HBEGF,OAS1,IL1B,TNFRSF1B,ID2,SLPI,TXNRD1,CXCL8,NFKB2,RAD21,EZH2,CAV1,TNFAIP3,BCL2,PTPRC,HIPK2,IKBKE
Free Radical Scavenging	2.18E-08-8.48E-07	6.7E-07-1.68E-05	SQSTM1,NCF1,IL4I1,FGR,FCER1G,NQO1,NFKBIA,CSF1R,ALOX5,TNF,ITGB1,CYP1B1,CCR2,NCF4,G6PD,CCL3,S100A8,TXNIP,MT1A,IL1B,CCL5,CD14,TXNRD1,C5,HMOX1,FCGR2A,CXCL8,CAV1,BCL2,CCL2,FTH1,ZC3H12A,NCF1C
Antigen Presentation	8.63E-08-8.63E-08	2.26E-06-2.26E-06	CD83,CTSV,UBE2L6,SWAP70,HLA-DMA,FCGR1A,FCER1G,CTSD,TAPBP,TAP1,FCGR2A
Reproductive System Disease	1.01E-07-7.33E-07	2.58E-06-1.48E-05	GAS6,MT1H,SP110,IFI44L,ACTA2,PKM,NFKBIA,CXCR4,XAF1,RELB,FUT4,RGCC,CYP1B1,ISG20,MT1X,NCOA7,SLC2A6,ATP2B4,CCL5,IL1B,CXCL10,TNFRSF1B,CDKN2C,BIN1,KIT,CXCL8,EZH2,ETV5,MSC,MMP9,LY6E,ADAMDEC1,CKB,CCL3L3,NBPF10 (includes others),CSF1R,CA2,TNF,STAT1,ITGB1,ISG15,ATP1B1,CCR2,S100A8,CCL3,AMD1,SLPI,PLAUR,S100A9,HMOX1,SMC4,CAV1,BCL2,CCL2,MT1G,PTPRC,HIPK2
Developmental Disorder	3.52E-07-3.52E-07	7.81E-06-7.81E-06	FCGR1B,CXCR4,FCGR1A,C5,PTPRC,TAPBP,TAP1,FCGR2A
Hereditary Disorder	3.52E-07-3.52E-07	7.81E-06-7.81E-06	FCGR1B,CXCR4,FCGR1A,C5,PTPRC,TAPBP,TAP1,FCGR2A
Nucleic Acid Metabolism	5.17E-07-5.17E-07	1.1E-05-1.1E-05	G6PD,IL1B,TNF,BCL2,NQO1
Protein Synthesis	6.86E-07-1.12E-06	1.42E-05-2.13E-05	SQSTM1,FAM20C,MMP9,FCGR1A,IL6R,NCF1,BCL3,IFIT2,FCER1G,NQO1,NFKBIA,ALOX5,FAH,USP1,CD83,STAT1,TNF,RELB,CD84,TROVE2,HSD11B1,NFKBIZ,CCR2,IL1B,TNFRSF1B,CD14,CXCL10,S100A9,CES1,PLIN2,HMOX1,SRXN1,NFKB2,CAV1,THBD,SWAP70,MLXIPL,BCL2,CD38,GAPT,ADAR,GCLM,ZC3H12A
Humoral Immune Response	1.12E-06-1.76E-06	2.13E-05-3.08E-05	MMP9,FCGR1A,BCL3,FCER1G,NQO1,NFKBIA,MYO1G,CD83,CXCR4,TNF,RELB,CD84,TROVE2,NFKBIZ,CCR2,TNFRSF1B,ID2,CDKN2C,CXCL10,FCGR2A,NFKB2,SWAP70,BCL2,CD38,GAPT,PTPRC,ZC3H12A
Nutritional Disease	1.29E-06-1.29E-06	2.39E-05-2.39E-05	GAS6,SQSTM1,MMP9,IL6R,CA2,CXCR4,TNF,HSD11B1,CCR2,HBEGF,TXNIP,CCL5,IL1B,CXCL10,TNFRSF1B,CD14,TXNRD1,PLIN2,SRXN1,CXCL8,CAV1,CCL2,CD38,MFSD2A,SPTLC1
Organismal Functions	1.29E-06-1.29E-06	2.39E-05-2.39E-05	CCL3,IL1B,CD14,TNF,IL6R,CCL3L3,CXCL8
Embryonic Development	1.62E-06-1.62E-06	2.88E-05-2.88E-05	EIF2AK2,CCR2,ID2,TNFRSF1B,IL6R,CFC1/CFC1B,BCL3,KIT,MAFB,NQO1,NFKBIA,CXCL8,NFKB2,CD83,CXCR4,RELB,TNF,ITGB1,BCL2,ADAR,PTPRC
