# Supplementary material for: Echinacea purpurea (L.) Moench treatment of monocytes promotes tonic interferon signaling, increased innate immunity gene expression and DNA repeat hypermethylated silencing of endogenous retroviral sequences
Source: BMC Complement Med Ther. 2021 May 12;21:141. doi: 10.1186/s12906-021-03310-5 (PMC8114977; doi:10.1186/s12906-021-03310-5)
Supplement: Supplementary file 4 — Additional file 4: Supplementary Table 4: STRING protein-protein-interaction plot and Metascape protein-protein-interaction MCODE network enrichment analysis of differentially expressed genes after Echinaforce® tincture treatment. [file 12906_2021_3310_MOESM4_ESM.xlsx]

## Sheet: S4 Metascape
Supplementary Table S4: Metascape protein-protein-interaction MCODE network enrichment analysis
Sub Networks	Annotation
hits	GO:0019221|cytokine-mediated signaling pathway|-28.9;GO:0009615|response to virus|-24.6;GO:0051607|defense response to virus|-18.7
hits_MCODE_ALL	GO:0009615|response to virus|-9.2;R-HSA-380108|Chemokine receptors bind chemokines|-9.0;GO:0002688|regulation of leukocyte chemotaxis|-8.9
hits_SUB1_MCODE_1	R-HSA-909733|Interferon alpha/beta signaling|-5.7;GO:0060337|type I interferon signaling pathway|-5.3;GO:0071357|cellular response to type I interferon|-5.3
hits_SUB1_MCODE_2	R-HSA-418594|G alpha (i) signalling events|-14.2;R-HSA-500792|GPCR ligand binding|-13.8;GO:0050920|regulation of chemotaxis|-13.5
hits_SUB1_MCODE_3	GO:0005996|monosaccharide metabolic process|-4.2;R-HSA-71387|Metabolism of carbohydrates|-4.2;GO:0005975|carbohydrate metabolic process|-3.3
Name	Category	CategoryID	GO	Description	LogP	Enrichment	Z-score	#TotalGeneInLibrary	#GeneInGO	#GeneInHitList	#GeneInGOAndHitList	%InGO	STDV %InGO	GeneID	Hits	Log(q-value)
hits	GO Biological Processes	19	GO:0019221	cytokine-mediated signaling pathway	-29	9.5	18	24155	798	134	42	31	4	103|240|596|857|1436|2180|2621|3162|3433|3434|3437|3553|3570|3576|3627|3665|3688|3815|4318|4502|4599|4792|4939|5055|5788|6347|6352|6772|7124|7128|7133|7852|8638|8764|8878|9636|9641|10379|54625|54739|83666|729230	ADAR|ALOX5|BCL2|CAV1|CSF1R|ACSL1|GAS6|HMOX1|IFIT2|IFIT1|IFIT3|IL1B|IL6R|CXCL8|CXCL10|IRF7|ITGB1|KIT|MMP9|MT2A|MX1|NFKBIA|OAS2|SERPINB2|PTPRC|CCL2|CCL5|STAT1|TNF|TNFAIP3|TNFRSF1B|CXCR4|OASL|TNFRSF14|SQSTM1|ISG15|IKBKE|IRF9|PARP14|XAF1|PARP9|CCR2	-25
hits	GO Biological Processes	19	GO:0009615	response to virus	-25	15	20	24155	327	134	28	21	3.5	59|103|596|602|2268|3433|3434|3437|3553|3627|3665|4599|4939|5610|5788|6352|6772|7124|7128|7852|8638|9636|9641|10379|55601|64135|80149|83666	ACTA2|ADAR|BCL2|BCL3|FGR|IFIT2|IFIT1|IFIT3|IL1B|CXCL10|IRF7|MX1|OAS2|EIF2AK2|PTPRC|CCL5|STAT1|TNF|TNFAIP3|CXCR4|OASL|ISG15|IKBKE|IRF9|DDX60|IFIH1|ZC3H12A|PARP9	-21
hits	GO Biological Processes	19	GO:0051607	defense response to virus	-19	16	17	24155	239	134	21	16	3.1	103|596|3433|3434|3437|3553|3627|3665|4599|4939|5610|5788|6772|7128|8638|9636|10379|55601|64135|80149|83666	ADAR|BCL2|IFIT2|IFIT1|IFIT3|IL1B|CXCL10|IRF7|MX1|OAS2|EIF2AK2|PTPRC|STAT1|TNFAIP3|OASL|ISG15|IRF9|DDX60|IFIH1|ZC3H12A|PARP9	-15
hits	GO Biological Processes	19	GO:0098542	defense response to other organism	-18	8.8	14	24155	571	134	28	21	3.5	103|596|602|2268|3433|3434|3437|3553|3570|3627|3665|4599|4939|5610|5788|6279|6280|6772|7124|7128|8638|8764|9636|10379|55601|64135|80149|83666	ADAR|BCL2|BCL3|FGR|IFIT2|IFIT1|IFIT3|IL1B|IL6R|CXCL10|IRF7|MX1|OAS2|EIF2AK2|PTPRC|S100A8|S100A9|STAT1|TNF|TNFAIP3|OASL|TNFRSF14|ISG15|IRF9|DDX60|IFIH1|ZC3H12A|PARP9	-14
hits	GO Biological Processes	19	GO:0001816	cytokine production	-17	7.1	13	24155	792	134	31	23	3.6	602|727|929|1436|2268|2621|2841|3162|3553|3570|3665|3815|4791|5610|5788|5971|6279|6280|6772|7124|7128|7133|8764|9246|9636|9641|10644|55601|64135|80149|729230	BCL3|C5|CD14|CSF1R|FGR|GAS6|GPR18|HMOX1|IL1B|IL6R|IRF7|KIT|NFKB2|EIF2AK2|PTPRC|RELB|S100A8|S100A9|STAT1|TNF|TNFAIP3|TNFRSF1B|TNFRSF14|UBE2L6|ISG15|IKBKE|IGF2BP2|DDX60|IFIH1|ZC3H12A|CCR2	-14
hits	KEGG Pathway	24	hsa05164	Influenza A	-16	18	16	24155	173	134	17	13	2.9	103|3108|3553|3576|3627|3665|4599|4792|4939|5610|6347|6352|6772|7124|9641|10379|64135	ADAR|HLA-DMA|IL1B|CXCL8|CXCL10|IRF7|MX1|NFKBIA|OAS2|EIF2AK2|CCL2|CCL5|STAT1|TNF|IKBKE|IRF9|IFIH1	-12
hits	KEGG Pathway	24	hsa05168	Herpes simplex infection	-15	17	16	24155	185	134	17	13	2.9	727|3108|3434|3553|3665|4792|4939|5610|6347|6352|6772|6890|7124|8764|9641|10379|64135	C5|HLA-DMA|IFIT1|IL1B|IRF7|NFKBIA|OAS2|EIF2AK2|CCL2|CCL5|STAT1|TAP1|TNF|TNFRSF14|IKBKE|IRF9|IFIH1	-12
hits	GO Biological Processes	19	GO:0001817	regulation of cytokine production	-15	7	12	24155	720	134	28	21	3.5	602|727|929|1436|2268|2621|2841|3162|3553|3570|3665|4791|5610|5788|5971|6772|7124|7128|7133|8764|9246|9636|9641|10644|55601|64135|80149|729230	BCL3|C5|CD14|CSF1R|FGR|GAS6|GPR18|HMOX1|IL1B|IL6R|IRF7|NFKB2|EIF2AK2|PTPRC|RELB|STAT1|TNF|TNFAIP3|TNFRSF1B|TNFRSF14|UBE2L6|ISG15|IKBKE|IGF2BP2|DDX60|IFIH1|ZC3H12A|CCR2	-12
hits	Reactome Gene Sets	6	R-HSA-909733	Interferon alpha/beta signaling	-14	31	19	24155	69	134	12	9	2.5	103|3433|3434|3437|3665|4599|4939|6772|8638|9636|10379|54739	ADAR|IFIT2|IFIT1|IFIT3|IRF7|MX1|OAS2|STAT1|OASL|ISG15|IRF9|XAF1	-11
hits	GO Biological Processes	19	GO:0071357	cellular response to type I interferon	-14	25	17	24155	95	134	13	9.7	2.6	103|3433|3434|3437|3665|4599|4939|6772|8638|9636|9641|10379|54739	ADAR|IFIT2|IFIT1|IFIT3|IRF7|MX1|OAS2|STAT1|OASL|ISG15|IKBKE|IRF9|XAF1	-11
hits	GO Biological Processes	19	GO:0060337	type I interferon signaling pathway	-14	25	17	24155	95	134	13	9.7	2.6	103|3433|3434|3437|3665|4599|4939|6772|8638|9636|9641|10379|54739	ADAR|IFIT2|IFIT1|IFIT3|IRF7|MX1|OAS2|STAT1|OASL|ISG15|IKBKE|IRF9|XAF1	-11
hits	GO Biological Processes	19	GO:0019079	viral genome replication	-14	21	16	24155	122	134	14	10	2.6	103|596|2621|3434|3576|4599|5610|6347|6352|7124|8638|9636|80149|84875	ADAR|BCL2|GAS6|IFIT1|CXCL8|MX1|EIF2AK2|CCL2|CCL5|TNF|OASL|ISG15|ZC3H12A|PARP10	-11
hits	GO Biological Processes	19	GO:0034340	response to type I interferon	-14	24	17	24155	99	134	13	9.7	2.6	103|3433|3434|3437|3665|4599|4939|6772|8638|9636|9641|10379|54739	ADAR|IFIT2|IFIT1|IFIT3|IRF7|MX1|OAS2|STAT1|OASL|ISG15|IKBKE|IRF9|XAF1	-11
hits	GO Biological Processes	19	GO:0002274	myeloid leukocyte activation	-14	6.9	11	24155	653	134	25	19	3.4	26|240|929|1509|1915|2268|2495|3162|3576|3815|3920|4318|5315|5329|5788|5971|6279|6280|6352|7124|7133|22918|29952|80149|729230	AOC1|ALOX5|CD14|CTSD|EEF1A1|FGR|FTH1|HMOX1|CXCL8|KIT|LAMP2|MMP9|PKM|PLAUR|PTPRC|RELB|S100A8|S100A9|CCL5|TNF|TNFRSF1B|CD93|DPP7|ZC3H12A|CCR2	-11
hits	GO Biological Processes	19	GO:0043903	regulation of symbiosis, encompassing mutualism through parasitism	-13	13	13	24155	222	134	16	12	2.8	103|596|857|1436|3434|3576|4599|5610|6352|6772|7124|7852|8638|9636|80149|84875	ADAR|BCL2|CAV1|CSF1R|IFIT1|CXCL8|MX1|EIF2AK2|CCL5|STAT1|TNF|CXCR4|OASL|ISG15|ZC3H12A|PARP10	-9.9
hits	GO Biological Processes	19	GO:0043900	regulation of multi-organism process	-13	8.9	12	24155	407	134	20	15	3.1	103|596|857|1436|3434|3553|3576|4599|5610|6352|6772|7124|7128|7852|8638|9636|55601|80149|83666|84875	ADAR|BCL2|CAV1|CSF1R|IFIT1|IL1B|CXCL8|MX1|EIF2AK2|CCL5|STAT1|TNF|TNFAIP3|CXCR4|OASL|ISG15|DDX60|ZC3H12A|PARP9|PARP10	-9.9
hits	GO Biological Processes	19	GO:0045069	regulation of viral genome replication	-13	23	16	24155	95	134	12	9	2.5	103|596|3434|3576|4599|5610|6352|7124|8638|9636|80149|84875	ADAR|BCL2|IFIT1|CXCL8|MX1|EIF2AK2|CCL5|TNF|OASL|ISG15|ZC3H12A|PARP10	-9.7
hits	GO Biological Processes	19	GO:0019058	viral life cycle	-12	9.9	12	24155	329	134	18	13	2.9	103|596|857|2621|3434|3576|3688|4599|5610|6347|6352|7124|7852|8638|8764|9636|80149|84875	ADAR|BCL2|CAV1|GAS6|IFIT1|CXCL8|ITGB1|MX1|EIF2AK2|CCL2|CCL5|TNF|CXCR4|OASL|TNFRSF14|ISG15|ZC3H12A|PARP10	-9.5
hits	Reactome Gene Sets	6	R-HSA-913531	Interferon Signaling	-12	14	13	24155	199	134	15	11	2.7	103|3433|3434|3437|3665|4502|4599|4939|5610|6772|8638|9246|9636|10379|54739	ADAR|IFIT2|IFIT1|IFIT3|IRF7|MT2A|MX1|OAS2|EIF2AK2|STAT1|OASL|UBE2L6|ISG15|IRF9|XAF1	-9.5
hits	GO Biological Processes	19	GO:0050900	leukocyte migration	-12	7.6	11	24155	501	134	21	16	3.1	481|727|857|2621|2841|3162|3553|3570|3576|3627|3688|3815|5627|6279|6280|6347|6352|7124|7852|8764|729230	ATP1B1|C5|CAV1|GAS6|GPR18|HMOX1|IL1B|IL6R|CXCL8|CXCL10|ITGB1|KIT|PROS1|S100A8|S100A9|CCL2|CCL5|TNF|CXCR4|TNFRSF14|CCR2	-9.3
hits	GO Biological Processes	19	GO:0050792	regulation of viral process	-12	13	13	24155	208	134	15	11	2.7	103|596|1436|3434|3576|4599|5610|6352|6772|7124|7852|8638|9636|80149|84875	ADAR|BCL2|CSF1R|IFIT1|CXCL8|MX1|EIF2AK2|CCL5|STAT1|TNF|CXCR4|OASL|ISG15|ZC3H12A|PARP10	-9.3
hits	Reactome Gene Sets	6	R-HSA-6785807	Interleukin-4 and Interleukin-13 signaling	-12	20	15	24155	108	134	12	9	2.5	240|596|3162|3553|3570|3576|3688|4318|6347|6772|7124|7133	ALOX5|BCL2|HMOX1|IL1B|IL6R|CXCL8|ITGB1|MMP9|CCL2|STAT1|TNF|TNFRSF1B	-9.2
hits	GO Biological Processes	19	GO:0002366	leukocyte activation involved in immune response	-12	6.1	10	24155	709	134	24	18	3.3	26|240|602|929|1509|1915|2268|2495|3162|3815|3920|4318|5315|5329|5788|5971|6279|6280|7133|22918|29952|64332|80149|729230	AOC1|ALOX5|BCL3|CD14|CTSD|EEF1A1|FGR|FTH1|HMOX1|KIT|LAMP2|MMP9|PKM|PLAUR|PTPRC|RELB|S100A8|S100A9|TNFRSF1B|CD93|DPP7|NFKBIZ|ZC3H12A|CCR2	-9.1
hits	GO Biological Processes	19	GO:0002263	cell activation involved in immune response	-12	6.1	10	24155	713	134	24	18	3.3	26|240|602|929|1509|1915|2268|2495|3162|3815|3920|4318|5315|5329|5788|5971|6279|6280|7133|22918|29952|64332|80149|729230	AOC1|ALOX5|BCL3|CD14|CTSD|EEF1A1|FGR|FTH1|HMOX1|KIT|LAMP2|MMP9|PKM|PLAUR|PTPRC|RELB|S100A8|S100A9|TNFRSF1B|CD93|DPP7|NFKBIZ|ZC3H12A|CCR2	-9.1
hits	GO Biological Processes	19	GO:0060759	regulation of response to cytokine stimulus	-11	13	13	24155	190	134	14	10	2.6	103|857|2621|3665|5788|6352|6772|7124|7128|7852|9641|54625|64135|83666	ADAR|CAV1|GAS6|IRF7|PTPRC|CCL5|STAT1|TNF|TNFAIP3|CXCR4|IKBKE|PARP14|IFIH1|PARP9	-8.7
hits	KEGG Pathway	24	hsa04657	IL-17 signaling pathway	-11	21	15	24155	93	134	11	8.2	2.4	3553|3576|3627|4318|4792|6279|6280|6347|7124|7128|9641	IL1B|CXCL8|CXCL10|MMP9|NFKBIA|S100A8|S100A9|CCL2|TNF|TNFAIP3|IKBKE	-8.6
hits	GO Biological Processes	19	GO:0007259	JAK-STAT cascade	-11	15	13	24155	157	134	13	9.7	2.6	602|857|1436|3570|3815|5788|6347|6352|6772|7124|54625|83666|729230	BCL3|CAV1|CSF1R|IL6R|KIT|PTPRC|CCL2|CCL5|STAT1|TNF|PARP14|PARP9|CCR2	-8.6
hits	GO Biological Processes	19	GO:0036230	granulocyte activation	-11	7.2	10	24155	504	134	20	15	3.1	26|240|929|1509|1915|2268|2495|3576|3920|4318|5315|5329|5788|6279|6280|6352|7133|22918|29952|729230	AOC1|ALOX5|CD14|CTSD|EEF1A1|FGR|FTH1|CXCL8|LAMP2|MMP9|PKM|PLAUR|PTPRC|S100A8|S100A9|CCL5|TNFRSF1B|CD93|DPP7|CCR2	-8.5
hits	Reactome Gene Sets	6	R-HSA-449147	Signaling by Interleukins	-11	6.3	10	24155	634	134	22	16	3.2	240|596|1436|3162|3553|3570|3576|3627|3688|3815|4318|4791|4792|5055|6347|6352|6772|7124|7133|8878|57761|729230	ALOX5|BCL2|CSF1R|HMOX1|IL1B|IL6R|CXCL8|CXCL10|ITGB1|KIT|MMP9|NFKB2|NFKBIA|SERPINB2|CCL2|CCL5|STAT1|TNF|TNFRSF1B|SQSTM1|TRIB3|CCR2	-8.4
hits	GO Biological Processes	19	GO:0097696	STAT cascade	-11	14	13	24155	167	134	13	9.7	2.6	602|857|1436|3570|3815|5788|6347|6352|6772|7124|54625|83666|729230	BCL3|CAV1|CSF1R|IL6R|KIT|PTPRC|CCL2|CCL5|STAT1|TNF|PARP14|PARP9|CCR2	-8.3
hits	GO Biological Processes	19	GO:0051272	positive regulation of cellular component movement	-11	6.5	10	24155	585	134	21	16	3.1	596|857|1436|2268|2621|3162|3553|3570|3576|3627|3688|3815|4318|5788|6352|7124|7852|8764|9638|80149|729230	BCL2|CAV1|CSF1R|FGR|GAS6|HMOX1|IL1B|IL6R|CXCL8|CXCL10|ITGB1|KIT|MMP9|PTPRC|CCL5|TNF|CXCR4|TNFRSF14|FEZ1|ZC3H12A|CCR2	-8.2
hits	KEGG Pathway	24	hsa05162	Measles	-11	16	13	24155	134	134	12	9	2.5	103|3553|3665|4599|4792|4939|5610|6772|7128|9641|10379|64135	ADAR|IL1B|IRF7|MX1|NFKBIA|OAS2|EIF2AK2|STAT1|TNFAIP3|IKBKE|IRF9|IFIH1	-8.2
hits	KEGG Pathway	24	hsa04621	NOD-like receptor signaling pathway	-11	14	12	24155	170	134	13	9.7	2.6	596|3553|3576|3665|4792|4939|6347|6352|6772|7124|7128|9641|10379	BCL2|IL1B|CXCL8|IRF7|NFKBIA|OAS2|CCL2|CCL5|STAT1|TNF|TNFAIP3|IKBKE|IRF9	-8.2
hits	GO Biological Processes	19	GO:0045859	regulation of protein kinase activity	-11	5.4	9.5	24155	796	134	24	18	3.3	103|727|857|892|1031|1436|2146|2180|2268|2621|3553|3570|3627|3815|5610|5788|6352|7124|7128|7453|7852|57761|114882|653361	ADAR|C5|CAV1|CCNC|CDKN2C|CSF1R|EZH2|ACSL1|FGR|GAS6|IL1B|IL6R|CXCL10|KIT|EIF2AK2|PTPRC|CCL5|TNF|TNFAIP3|WARS1|CXCR4|TRIB3|OSBPL8|NCF1	-8.2
hits	GO Biological Processes	19	GO:0043299	leukocyte degranulation	-11	6.7	10	24155	536	134	20	15	3.1	26|240|929|1509|1915|2268|2495|3162|3815|3920|4318|5315|5329|5788|6279|6280|7133|22918|29952|729230	AOC1|ALOX5|CD14|CTSD|EEF1A1|FGR|FTH1|HMOX1|KIT|LAMP2|MMP9|PKM|PLAUR|PTPRC|S100A8|S100A9|TNFRSF1B|CD93|DPP7|CCR2	-8.1
hits	GO Biological Processes	19	GO:0097190	apoptotic signaling pathway	-11	6.3	9.8	24155	602	134	21	16	3.1	596|602|857|929|2730|3162|3553|3570|4318|5329|5788|6279|6280|7124|7128|7133|9641|10525|23645|28996|57761	BCL2|BCL3|CAV1|CD14|GCLM|HMOX1|IL1B|IL6R|MMP9|PLAUR|PTPRC|S100A8|S100A9|TNF|TNFAIP3|TNFRSF1B|IKBKE|HYOU1|PPP1R15A|HIPK2|TRIB3	-8.1
hits	GO Biological Processes	19	GO:0001959	regulation of cytokine-mediated signaling pathway	-11	13	12	24155	177	134	13	9.7	2.6	103|857|2621|3665|5788|6352|6772|7124|7128|7852|9641|54625|83666	ADAR|CAV1|GAS6|IRF7|PTPRC|CCL5|STAT1|TNF|TNFAIP3|CXCR4|IKBKE|PARP14|PARP9	-8
hits	GO Biological Processes	19	GO:0030335	positive regulation of cell migration	-11	6.6	9.9	24155	544	134	20	15	3.1	596|857|1436|2268|2621|3162|3553|3570|3576|3627|3688|3815|4318|5788|6352|7124|7852|8764|80149|729230	BCL2|CAV1|CSF1R|FGR|GAS6|HMOX1|IL1B|IL6R|CXCL8|CXCL10|ITGB1|KIT|MMP9|PTPRC|CCL5|TNF|CXCR4|TNFRSF14|ZC3H12A|CCR2	-8
hits	GO Biological Processes	19	GO:0002275	myeloid cell activation involved in immune response	-11	6.6	9.9	24155	546	134	20	15	3.1	26|240|929|1509|1915|2268|2495|3162|3815|3920|4318|5315|5329|5788|6279|6280|7133|22918|29952|729230	AOC1|ALOX5|CD14|CTSD|EEF1A1|FGR|FTH1|HMOX1|KIT|LAMP2|MMP9|PKM|PLAUR|PTPRC|S100A8|S100A9|TNFRSF1B|CD93|DPP7|CCR2	-8
hits	GO Biological Processes	19	GO:0030595	leukocyte chemotaxis	-11	11	11	24155	225	134	14	10	2.6	727|2621|2841|3553|3570|3576|3627|3815|6279|6280|6347|6352|7852|729230	C5|GAS6|GPR18|IL1B|IL6R|CXCL8|CXCL10|KIT|S100A8|S100A9|CCL2|CCL5|CXCR4|CCR2	-7.9
hits	GO Biological Processes	19	GO:0002444	myeloid leukocyte mediated immunity	-10	6.5	9.8	24155	554	134	20	15	3.1	26|240|929|1509|1915|2268|2495|3162|3815|3920|4318|5315|5329|5788|6279|6280|7133|22918|29952|729230	AOC1|ALOX5|CD14|CTSD|EEF1A1|FGR|FTH1|HMOX1|KIT|LAMP2|MMP9|PKM|PLAUR|PTPRC|S100A8|S100A9|TNFRSF1B|CD93|DPP7|CCR2	-7.9
hits	GO Biological Processes	19	GO:0045071	negative regulation of viral genome replication	-10	27	15	24155	59	134	9	6.7	2.2	3434|4599|5610|6352|7124|8638|9636|80149|84875	IFIT1|MX1|EIF2AK2|CCL5|TNF|OASL|ISG15|ZC3H12A|PARP10	-7.8
hits	GO Biological Processes	19	GO:0010035	response to inorganic substance	-10	6.4	9.7	24155	562	134	20	15	3.1	26|241|596|857|929|2146|2539|3162|3178|3398|3815|4318|4489|4502|6279|6772|7124|7128|80149|653361	AOC1|ALOX5AP|BCL2|CAV1|CD14|EZH2|G6PD|HMOX1|HNRNPA1|ID2|KIT|MMP9|MT1A|MT2A|S100A8|STAT1|TNF|TNFAIP3|ZC3H12A|NCF1	-7.8
hits	GO Biological Processes	19	GO:1903900	regulation of viral life cycle	-10	15	12	24155	149	134	12	9	2.5	103|596|3434|3576|4599|5610|6352|7124|8638|9636|80149|84875	ADAR|BCL2|IFIT1|CXCL8|MX1|EIF2AK2|CCL5|TNF|OASL|ISG15|ZC3H12A|PARP10	-7.8
hits	GO Biological Processes	19	GO:0042119	neutrophil activation	-10	6.9	9.9	24155	499	134	19	14	3	26|240|929|1509|1915|2268|2495|3576|3920|4318|5315|5329|5788|6279|6280|6352|7133|22918|29952	AOC1|ALOX5|CD14|CTSD|EEF1A1|FGR|FTH1|CXCL8|LAMP2|MMP9|PKM|PLAUR|PTPRC|S100A8|S100A9|CCL5|TNFRSF1B|CD93|DPP7	-7.8
hits	GO Biological Processes	19	GO:0009617	response to bacterium	-10	5.6	9.3	24155	702	134	22	16	3.2	602|857|929|2268|3553|3570|3576|3627|4502|4791|4792|4939|6279|6280|6347|6352|7124|7128|7133|8764|9636|80149	BCL3|CAV1|CD14|FGR|IL1B|IL6R|CXCL8|CXCL10|MT2A|NFKB2|NFKBIA|OAS2|S100A8|S100A9|CCL2|CCL5|TNF|TNFAIP3|TNFRSF1B|TNFRSF14|ISG15|ZC3H12A	-7.8
hits	GO Biological Processes	19	GO:2000147	positive regulation of cell motility	-10	6.3	9.6	24155	568	134	20	15	3.1	596|857|1436|2268|2621|3162|3553|3570|3576|3627|3688|3815|4318|5788|6352|7124|7852|8764|80149|729230	BCL2|CAV1|CSF1R|FGR|GAS6|HMOX1|IL1B|IL6R|CXCL8|CXCL10|ITGB1|KIT|MMP9|PTPRC|CCL5|TNF|CXCR4|TNFRSF14|ZC3H12A|CCR2	-7.8
hits	GO Biological Processes	19	GO:0097193	intrinsic apoptotic signaling pathway	-10	9.4	11	24155	289	134	15	11	2.7	596|602|857|3162|4318|5329|6279|6280|7124|7133|9641|10525|23645|28996|57761	BCL2|BCL3|CAV1|HMOX1|MMP9|PLAUR|S100A8|S100A9|TNF|TNFRSF1B|IKBKE|HYOU1|PPP1R15A|HIPK2|TRIB3	-7.6
hits	GO Biological Processes	19	GO:0001819	positive regulation of cytokine production	-10	7	9.7	24155	464	134	18	13	2.9	602|727|929|1436|2268|3162|3553|3570|3665|4791|5610|5788|6772|7124|8764|55601|64135|729230	BCL3|C5|CD14|CSF1R|FGR|HMOX1|IL1B|IL6R|IRF7|NFKB2|EIF2AK2|PTPRC|STAT1|TNF|TNFRSF14|DDX60|IFIH1|CCR2	-7.5
hits	GO Biological Processes	19	GO:0040017	positive regulation of locomotion	-9.9	6	9.3	24155	598	134	20	15	3.1	596|857|1436|2268|2621|3162|3553|3570|3576|3627|3688|3815|4318|5788|6352|7124|7852|8764|80149|729230	BCL2|CAV1|CSF1R|FGR|GAS6|HMOX1|IL1B|IL6R|CXCL8|CXCL10|ITGB1|KIT|MMP9|PTPRC|CCL5|TNF|CXCR4|TNFRSF14|ZC3H12A|CCR2	-7.4
hits	KEGG Pathway	24	hsa04380	Osteoclast differentiation	-9.8	15	12	24155	130	134	11	8.2	2.4	1436|3553|4689|4791|4792|5971|6772|7124|8878|10379|653361	CSF1R|IL1B|NCF4|NFKB2|NFKBIA|RELB|STAT1|TNF|SQSTM1|IRF9|NCF1	-7.3
hits	Reactome Gene Sets	6	R-HSA-6783783	Interleukin-10 signaling	-9.7	31	15	24155	47	134	8	6	2	3553|3576|3627|6347|6352|7124|7133|729230	IL1B|CXCL8|CXCL10|CCL2|CCL5|TNF|TNFRSF1B|CCR2	-7.2
hits	GO Biological Processes	19	GO:0048525	negative regulation of viral process	-9.7	18	13	24155	99	134	10	7.5	2.3	3434|4599|5610|6352|6772|7124|8638|9636|80149|84875	IFIT1|MX1|EIF2AK2|CCL5|STAT1|TNF|OASL|ISG15|ZC3H12A|PARP10	-7.2
hits	GO Biological Processes	19	GO:0051090	regulation of DNA-binding transcription factor activity	-9.5	7.1	9.5	24155	432	134	17	13	2.9	857|2146|2621|3162|3398|3553|3815|4791|4792|5610|6279|6280|7124|7128|28996|80149|84875	CAV1|EZH2|GAS6|HMOX1|ID2|IL1B|KIT|NFKB2|NFKBIA|EIF2AK2|S100A8|S100A9|TNF|TNFAIP3|HIPK2|ZC3H12A|PARP10	-7.1
hits	GO Biological Processes	19	GO:0014015	positive regulation of gliogenesis	-9.5	22	13	24155	74	134	9	6.7	2.2	274|2119|3398|3553|7124|7133|7852|10215|729230	BIN1|ETV5|ID2|IL1B|TNF|TNFRSF1B|CXCR4|OLIG2|CCR2	-7
hits	KEGG Pathway	24	hsa04620	Toll-like receptor signaling pathway	-9.5	17	12	24155	104	134	10	7.5	2.3	929|3553|3576|3627|3665|4792|6352|6772|7124|9641	CD14|IL1B|CXCL8|CXCL10|IRF7|NFKBIA|CCL5|STAT1|TNF|IKBKE	-7
hits	KEGG Pathway	24	hsa04668	TNF signaling pathway	-9.3	17	12	24155	108	134	10	7.5	2.3	602|3553|3627|4318|4792|6347|6352|7124|7128|7133	BCL3|IL1B|CXCL10|MMP9|NFKBIA|CCL2|CCL5|TNF|TNFAIP3|TNFRSF1B	-6.9
hits	GO Biological Processes	19	GO:0045055	regulated exocytosis	-9.3	5	8.5	24155	795	134	22	16	3.2	26|240|929|1509|1915|2268|2495|2621|3162|3815|3920|4318|5315|5329|5627|5788|6279|6280|7133|22918|29952|729230	AOC1|ALOX5|CD14|CTSD|EEF1A1|FGR|FTH1|GAS6|HMOX1|KIT|LAMP2|MMP9|PKM|PLAUR|PROS1|PTPRC|S100A8|S100A9|TNFRSF1B|CD93|DPP7|CCR2	-6.9
hits	GO Biological Processes	19	GO:0045088	regulation of innate immune response	-9.2	6.7	9.2	24155	454	134	17	13	2.9	103|857|929|2268|3665|4792|5971|6279|6280|6352|6772|7128|9641|54625|55601|64135|83666	ADAR|CAV1|CD14|FGR|IRF7|NFKBIA|RELB|S100A8|S100A9|CCL5|STAT1|TNFAIP3|IKBKE|PARP14|DDX60|IFIH1|PARP9	-6.8
hits	GO Biological Processes	19	GO:0046649	lymphocyte activation	-9.1	5.1	8.5	24155	736	134	21	16	3.1	596|602|857|2621|2841|3398|3553|3570|3688|3815|5788|5971|6347|6352|7128|7133|8764|9935|64332|80149|729230	BCL2|BCL3|CAV1|GAS6|GPR18|ID2|IL1B|IL6R|ITGB1|KIT|PTPRC|RELB|CCL2|CCL5|TNFAIP3|TNFRSF1B|TNFRSF14|MAFB|NFKBIZ|ZC3H12A|CCR2	-6.7
hits	GO Biological Processes	19	GO:0009636	response to toxic substance	-9.1	6.2	9	24155	525	134	18	13	2.9	241|596|929|2146|2539|3162|3178|4056|4489|4502|6279|6280|6352|6772|7124|7128|7296|80149	ALOX5AP|BCL2|CD14|EZH2|G6PD|HMOX1|HNRNPA1|LTC4S|MT1A|MT2A|S100A8|S100A9|CCL5|STAT1|TNF|TNFAIP3|TXNRD1|ZC3H12A	-6.7
hits	GO Biological Processes	19	GO:0002697	regulation of immune effector process	-9.1	6.6	9.1	24155	462	134	17	13	2.9	727|2268|3162|3434|3553|5627|5788|6772|7124|7128|7133|8764|55601|64332|80149|83666|729230	C5|FGR|HMOX1|IFIT1|IL1B|PROS1|PTPRC|STAT1|TNF|TNFAIP3|TNFRSF1B|TNFRSF14|DDX60|NFKBIZ|ZC3H12A|PARP9|CCR2	-6.7
hits	GO Biological Processes	19	GO:0002683	negative regulation of immune system process	-9.1	6.6	9.1	24155	463	134	17	13	2.9	103|727|929|2841|3162|3398|4792|5788|6347|7124|7128|8764|9404|9935|54625|80149|729230	ADAR|C5|CD14|GPR18|HMOX1|ID2|NFKBIA|PTPRC|CCL2|TNF|TNFAIP3|TNFRSF14|LPXN|MAFB|PARP14|ZC3H12A|CCR2	-6.7
hits	GO Biological Processes	19	GO:0042063	gliogenesis	-9.1	8.7	9.9	24155	290	134	14	10	2.6	274|1031|1436|2119|2146|3398|3553|6279|6347|7124|7133|7852|10215|729230	BIN1|CDKN2C|CSF1R|ETV5|EZH2|ID2|IL1B|S100A8|CCL2|TNF|TNFRSF1B|CXCR4|OLIG2|CCR2	-6.7
hits	GO Biological Processes	19	GO:0042110	T cell activation	-9	6.6	9.1	24155	466	134	17	13	2.9	596|602|857|2841|3553|3570|3815|5788|5971|6347|6352|7133|8764|9935|64332|80149|729230	BCL2|BCL3|CAV1|GPR18|IL1B|IL6R|KIT|PTPRC|RELB|CCL2|CCL5|TNFRSF1B|TNFRSF14|MAFB|NFKBIZ|ZC3H12A|CCR2	-6.6
hits	GO Biological Processes	19	GO:0050663	cytokine secretion	-9	9.7	10	24155	241	134	13	9.7	2.6	727|929|1436|2268|2621|3553|7124|7128|7133|8764|9636|64135|80149	C5|CD14|CSF1R|FGR|GAS6|IL1B|TNF|TNFAIP3|TNFRSF1B|TNFRSF14|ISG15|IFIH1|ZC3H12A	-6.6
hits	GO Biological Processes	19	GO:1903901	negative regulation of viral life cycle	-9	19	12	24155	85	134	9	6.7	2.2	3434|4599|5610|6352|7124|8638|9636|80149|84875	IFIT1|MX1|EIF2AK2|CCL5|TNF|OASL|ISG15|ZC3H12A|PARP10	-6.6
hits	GO Biological Processes	19	GO:0002685	regulation of leukocyte migration	-9	11	11	24155	197	134	12	9	2.5	727|2621|2841|3162|3570|3576|3627|6347|6352|7124|8764|729230	C5|GAS6|GPR18|HMOX1|IL6R|CXCL8|CXCL10|CCL2|CCL5|TNF|TNFRSF14|CCR2	-6.6
hits	GO Biological Processes	19	GO:0048872	homeostasis of number of cells	-8.9	9.5	10	24155	247	134	13	9.7	2.6	103|596|2146|2539|3162|3398|3815|6772|7128|9636|9935|28996|729230	ADAR|BCL2|EZH2|G6PD|HMOX1|ID2|KIT|STAT1|TNFAIP3|ISG15|MAFB|HIPK2|CCR2	-6.5
hits	Reactome Gene Sets	6	R-HSA-6798695	Neutrophil degranulation	-8.8	6.4	8.9	24155	480	134	17	13	2.9	26|240|929|1509|1915|2268|2495|3920|4318|5315|5329|5788|6279|6280|7133|22918|29952	AOC1|ALOX5|CD14|CTSD|EEF1A1|FGR|FTH1|LAMP2|MMP9|PKM|PLAUR|PTPRC|S100A8|S100A9|TNFRSF1B|CD93|DPP7	-6.5
hits	GO Biological Processes	19	GO:0002819	regulation of adaptive immune response	-8.8	12	11	24155	160	134	11	8.2	2.4	3553|3570|3665|5788|7124|7128|7133|8764|64332|80149|729230	IL1B|IL6R|IRF7|PTPRC|TNF|TNFAIP3|TNFRSF1B|TNFRSF14|NFKBIZ|ZC3H12A|CCR2	-6.5
hits	GO Biological Processes	19	GO:0032602	chemokine production	-8.8	18	12	24155	89	134	9	6.7	2.2	727|1436|3162|3553|3570|5610|6279|6280|7124	C5|CSF1R|HMOX1|IL1B|IL6R|EIF2AK2|S100A8|S100A9|TNF	-6.4
hits	GO Biological Processes	19	GO:0060326	cell chemotaxis	-8.8	8.3	9.5	24155	305	134	14	10	2.6	727|2621|2841|3553|3570|3576|3627|3815|6279|6280|6347|6352|7852|729230	C5|GAS6|GPR18|IL1B|IL6R|CXCL8|CXCL10|KIT|S100A8|S100A9|CCL2|CCL5|CXCR4|CCR2	-6.4
hits	GO Biological Processes	19	GO:0043312	neutrophil degranulation	-8.7	6.3	8.8	24155	486	134	17	13	2.9	26|240|929|1509|1915|2268|2495|3920|4318|5315|5329|5788|6279|6280|7133|22918|29952	AOC1|ALOX5|CD14|CTSD|EEF1A1|FGR|FTH1|LAMP2|MMP9|PKM|PLAUR|PTPRC|S100A8|S100A9|TNFRSF1B|CD93|DPP7	-6.4
hits	GO Biological Processes	19	GO:0014013	regulation of gliogenesis	-8.7	15	11	24155	124	134	10	7.5	2.3	274|2119|2146|3398|3553|7124|7133|7852|10215|729230	BIN1|ETV5|EZH2|ID2|IL1B|TNF|TNFRSF1B|CXCR4|OLIG2|CCR2	-6.4
hits	GO Biological Processes	19	GO:0002283	neutrophil activation involved in immune response	-8.7	6.3	8.8	24155	489	134	17	13	2.9	26|240|929|1509|1915|2268|2495|3920|4318|5315|5329|5788|6279|6280|7133|22918|29952	AOC1|ALOX5|CD14|CTSD|EEF1A1|FGR|FTH1|LAMP2|MMP9|PKM|PLAUR|PTPRC|S100A8|S100A9|TNFRSF1B|CD93|DPP7	-6.4
hits	GO Biological Processes	19	GO:0032479	regulation of type I interferon production	-8.7	14	11	24155	126	134	10	7.5	2.3	929|3665|4791|5971|6772|7128|9246|9636|9641|64135	CD14|IRF7|NFKB2|RELB|STAT1|TNFAIP3|UBE2L6|ISG15|IKBKE|IFIH1	-6.3
hits	GO Biological Processes	19	GO:0050707	regulation of cytokine secretion	-8.6	10	10	24155	211	134	12	9	2.5	727|929|1436|2268|2621|3553|7124|7128|7133|8764|64135|80149	C5|CD14|CSF1R|FGR|GAS6|IL1B|TNF|TNFAIP3|TNFRSF1B|TNFRSF14|IFIH1|ZC3H12A	-6.3
hits	GO Biological Processes	19	GO:0032606	type I interferon production	-8.6	14	11	24155	128	134	10	7.5	2.3	929|3665|4791|5971|6772|7128|9246|9636|9641|64135	CD14|IRF7|NFKB2|RELB|STAT1|TNFAIP3|UBE2L6|ISG15|IKBKE|IFIH1	-6.3
hits	GO Biological Processes	19	GO:0002446	neutrophil mediated immunity	-8.6	6.1	8.7	24155	500	134	17	13	2.9	26|240|929|1509|1915|2268|2495|3920|4318|5315|5329|5788|6279|6280|7133|22918|29952	AOC1|ALOX5|CD14|CTSD|EEF1A1|FGR|FTH1|LAMP2|MMP9|PKM|PLAUR|PTPRC|S100A8|S100A9|TNFRSF1B|CD93|DPP7	-6.3
hits	KEGG Pathway	24	hsa04064	NF-kappa B signaling pathway	-8.5	17	12	24155	95	134	9	6.7	2.2	596|929|3553|3576|4791|4792|5971|7124|7128	BCL2|CD14|IL1B|CXCL8|NFKB2|NFKBIA|RELB|TNF|TNFAIP3	-6.2
hits	GO Biological Processes	19	GO:0043901	negative regulation of multi-organism process	-8.5	12	10	24155	171	134	11	8.2	2.4	3434|4599|5610|6352|6772|7124|7128|8638|9636|80149|84875	IFIT1|MX1|EIF2AK2|CCL5|STAT1|TNF|TNFAIP3|OASL|ISG15|ZC3H12A|PARP10	-6.2
hits	KEGG Pathway	24	hsa05160	Hepatitis C	-8.5	14	11	24155	131	134	10	7.5	2.3	3434|3576|3665|4792|4939|5610|6772|7124|9641|10379	IFIT1|CXCL8|IRF7|NFKBIA|OAS2|EIF2AK2|STAT1|TNF|IKBKE|IRF9	-6.2
hits	GO Biological Processes	19	GO:0042330	taxis	-8.5	5.3	8.3	24155	647	134	19	14	3	727|1436|1890|2621|2841|3398|3553|3570|3576|3627|3815|5329|6279|6280|6347|6352|7852|9638|729230	C5|CSF1R|TYMP|GAS6|GPR18|ID2|IL1B|IL6R|CXCL8|CXCL10|KIT|PLAUR|S100A8|S100A9|CCL2|CCL5|CXCR4|FEZ1|CCR2	-6.2
hits	GO Biological Processes	19	GO:0032103	positive regulation of response to external stimulus	-8.4	7.8	9.2	24155	323	134	14	10	2.6	2621|3553|3570|3576|3627|4792|6279|6280|6352|7124|7852|55601|64332|729230	GAS6|IL1B|IL6R|CXCL8|CXCL10|NFKBIA|S100A8|S100A9|CCL5|TNF|CXCR4|DDX60|NFKBIZ|CCR2	-6.2
hits	GO Biological Processes	19	GO:0002253	activation of immune response	-8.4	5	8.1	24155	727	134	20	15	3.1	596|727|857|929|2268|3553|3665|4792|5627|5788|5971|6279|6280|7128|9404|9641|55601|64135|64332|80149	BCL2|C5|CAV1|CD14|FGR|IL1B|IRF7|NFKBIA|PROS1|PTPRC|RELB|S100A8|S100A9|TNFAIP3|LPXN|IKBKE|DDX60|IFIH1|NFKBIZ|ZC3H12A	-6.2
hits	KEGG Pathway	24	hsa04060	Cytokine-cytokine receptor interaction	-8.4	8.7	9.5	24155	270	134	13	9.7	2.6	1436|3553|3570|3576|3627|3815|6347|6352|7124|7133|7852|8764|729230	CSF1R|IL1B|IL6R|CXCL8|CXCL10|KIT|CCL2|CCL5|TNF|TNFRSF1B|CXCR4|TNFRSF14|CCR2	-6.2
hits	GO Biological Processes	19	GO:0002521	leukocyte differentiation	-8.4	5.9	8.5	24155	516	134	17	13	2.9	596|602|1436|2621|2841|3398|3665|3688|3815|4318|5788|5971|7124|9935|64332|80149|729230	BCL2|BCL3|CSF1R|GAS6|GPR18|ID2|IRF7|ITGB1|KIT|MMP9|PTPRC|RELB|TNF|MAFB|NFKBIZ|ZC3H12A|CCR2	-6.1
hits	GO Biological Processes	19	GO:0051235	maintenance of location	-8.3	7.6	9.1	24155	330	134	14	10	2.6	602|857|1627|2495|3553|3627|4792|5788|6279|6280|7124|9641|80149|114882	BCL3|CAV1|DBN1|FTH1|IL1B|CXCL10|NFKBIA|PTPRC|S100A8|S100A9|TNF|IKBKE|ZC3H12A|OSBPL8	-6.1
hits	KEGG Pathway	24	hsa04622	RIG-I-like receptor signaling pathway	-8.3	21	12	24155	70	134	8	6	2	3576|3627|3665|4792|7124|9636|9641|64135	CXCL8|CXCL10|IRF7|NFKBIA|TNF|ISG15|IKBKE|IFIH1	-6
hits	GO Biological Processes	19	GO:0032649	regulation of interferon-gamma production	-8.3	16	11	24155	101	134	9	6.7	2.2	602|929|2621|3553|3570|7124|9636|80149|729230	BCL3|CD14|GAS6|IL1B|IL6R|TNF|ISG15|ZC3H12A|CCR2	-6
hits	GO Biological Processes	19	GO:0046631	alpha-beta T cell activation	-8.3	13	11	24155	138	134	10	7.5	2.3	596|602|2841|3570|5788|5971|8764|64332|80149|729230	BCL2|BCL3|GPR18|IL6R|PTPRC|RELB|TNFRSF14|NFKBIZ|ZC3H12A|CCR2	-6
hits	GO Biological Processes	19	GO:0046425	regulation of JAK-STAT cascade	-8.3	13	11	24155	138	134	10	7.5	2.3	602|857|1436|3570|3815|5788|6352|7124|54625|83666	BCL3|CAV1|CSF1R|IL6R|KIT|PTPRC|CCL5|TNF|PARP14|PARP9	-6
hits	GO Biological Processes	19	GO:0071346	cellular response to interferon-gamma	-8.3	11	10	24155	180	134	11	8.2	2.4	3665|4502|4939|6347|6352|6772|8638|10379|23521|54625|83666	IRF7|MT2A|OAS2|CCL2|CCL5|STAT1|OASL|IRF9|RPL13A|PARP14|PARP9	-6
hits	GO Biological Processes	19	GO:0031349	positive regulation of defense response	-8.3	5.8	8.4	24155	524	134	17	13	2.9	857|929|3553|3665|4792|5971|6279|6280|6352|7124|7128|9641|55601|64135|64332|83666|729230	CAV1|CD14|IL1B|IRF7|NFKBIA|RELB|S100A8|S100A9|CCL5|TNF|TNFAIP3|IKBKE|DDX60|IFIH1|NFKBIZ|PARP9|CCR2	-6
hits	GO Biological Processes	19	GO:0007159	leukocyte cell-cell adhesion	-8.2	7.5	9	24155	337	134	14	10	2.6	857|3553|3570|3688|5788|6279|6280|6347|6352|7124|8764|64332|80149|729230	CAV1|IL1B|IL6R|ITGB1|PTPRC|S100A8|S100A9|CCL2|CCL5|TNF|TNFRSF14|NFKBIZ|ZC3H12A|CCR2	-6
hits	GO Biological Processes	19	GO:0009991	response to extracellular stimulus	-8.2	5.8	8.3	24155	531	134	17	13	2.9	26|596|1515|2180|2539|2621|2730|3162|3178|3553|3627|3920|5315|5610|5788|6772|80149	AOC1|BCL2|CTSV|ACSL1|G6PD|GAS6|GCLM|HMOX1|HNRNPA1|IL1B|CXCL10|LAMP2|PKM|EIF2AK2|PTPRC|STAT1|ZC3H12A	-6
hits	KEGG Pathway	24	hsa05140	Leishmaniasis	-8.1	20	12	24155	73	134	8	6	2	3108|3553|3688|4689|4792|6772|7124|653361	HLA-DMA|IL1B|ITGB1|NCF4|NFKBIA|STAT1|TNF|NCF1	-5.9
hits	GO Biological Processes	19	GO:1904892	regulation of STAT cascade	-8	12	10	24155	147	134	10	7.5	2.3	602|857|1436|3570|3815|5788|6352|7124|54625|83666	BCL3|CAV1|CSF1R|IL6R|KIT|PTPRC|CCL5|TNF|PARP14|PARP9	-5.8
hits	GO Biological Processes	19	GO:0002262	myeloid cell homeostasis	-8	12	10	24155	148	134	10	7.5	2.3	103|2539|3162|3398|3815|6772|9636|9935|28996|729230	ADAR|G6PD|HMOX1|ID2|KIT|STAT1|ISG15|MAFB|HIPK2|CCR2	-5.8
hits	GO Biological Processes	19	GO:0050731	positive regulation of peptidyl-tyrosine phosphorylation	-8	10	9.7	24155	192	134	11	8.2	2.4	1436|2621|3570|3815|5788|6352|7124|8764|54625|83666|653361	CSF1R|GAS6|IL6R|KIT|PTPRC|CCL5|TNF|TNFRSF14|PARP14|PARP9|NCF1	-5.8
hits	Reactome Gene Sets	6	R-HSA-168928	DDX58/IFIH1-mediated induction of interferon-alpha/beta	-7.9	18	12	24155	78	134	8	6	2	3665|4791|4792|7128|9246|9636|9641|64135	IRF7|NFKB2|NFKBIA|TNFAIP3|UBE2L6|ISG15|IKBKE|IFIH1	-5.7
hits	GO Biological Processes	19	GO:0001818	negative regulation of cytokine production	-7.9	7.9	8.9	24155	298	134	13	9.7	2.6	602|2621|2841|3162|5788|5971|7124|7128|9246|9636|9641|64135|80149	BCL3|GAS6|GPR18|HMOX1|PTPRC|RELB|TNF|TNFAIP3|UBE2L6|ISG15|IKBKE|IFIH1|ZC3H12A	-5.7
hits	GO Biological Processes	19	GO:0035701	hematopoietic stem cell migration	-7.9	1.2e+02	22	24155	6	134	4	3	1.5	2621|3815|5788|729230	GAS6|KIT|PTPRC|CCR2	-5.7
hits	GO Biological Processes	19	GO:0032609	interferon-gamma production	-7.9	14	11	24155	113	134	9	6.7	2.2	602|929|2621|3553|3570|7124|9636|80149|729230	BCL3|CD14|GAS6|IL1B|IL6R|TNF|ISG15|ZC3H12A|CCR2	-5.7
hits	GO Biological Processes	19	GO:1901342	regulation of vasculature development	-7.8	6.4	8.3	24155	424	134	15	11	2.7	3162|3553|3570|3576|3627|3688|3815|5315|6772|7128|7453|7852|28996|80149|729230	HMOX1|IL1B|IL6R|CXCL8|CXCL10|ITGB1|KIT|PKM|STAT1|TNFAIP3|WARS1|CXCR4|HIPK2|ZC3H12A|CCR2	-5.6
hits	GO Biological Processes	19	GO:0002688	regulation of leukocyte chemotaxis	-7.8	14	11	24155	114	134	9	6.7	2.2	727|2621|2841|3570|3576|3627|6347|6352|729230	C5|GAS6|GPR18|IL6R|CXCL8|CXCL10|CCL2|CCL5|CCR2	-5.6
hits	Reactome Gene Sets	6	R-HSA-1169410	Antiviral mechanism by IFN-stimulated genes	-7.8	18	11	24155	80	134	8	6	2	3434|4599|4939|5610|6772|8638|9246|9636	IFIT1|MX1|OAS2|EIF2AK2|STAT1|OASL|UBE2L6|ISG15	-5.6
hits	GO Biological Processes	19	GO:0034341	response to interferon-gamma	-7.8	10	9.5	24155	199	134	11	8.2	2.4	3665|4502|4939|6347|6352|6772|8638|10379|23521|54625|83666	IRF7|MT2A|OAS2|CCL2|CCL5|STAT1|OASL|IRF9|RPL13A|PARP14|PARP9	-5.6
hits	GO Biological Processes	19	GO:0002460	adaptive immune response based on somatic recombination of immune receptors built from immunoglobuli	-7.8	7	8.5	24155	363	134	14	10	2.6	602|727|3553|3570|3665|4791|5788|5971|7124|7128|7133|64332|80149|729230	BCL3|C5|IL1B|IL6R|IRF7|NFKB2|PTPRC|RELB|TNF|TNFAIP3|TNFRSF1B|NFKBIZ|ZC3H12A|CCR2	-5.6
hits	GO Biological Processes	19	GO:0018108	peptidyl-tyrosine phosphorylation	-7.8	6.9	8.5	24155	364	134	14	10	2.6	857|1436|2268|2621|3570|3815|5610|5788|6352|7124|8764|54625|83666|653361	CAV1|CSF1R|FGR|GAS6|IL6R|KIT|EIF2AK2|PTPRC|CCL5|TNF|TNFRSF14|PARP14|PARP9|NCF1	-5.6
hits	GO Biological Processes	19	GO:0010038	response to metal ion	-7.8	6.9	8.5	24155	364	134	14	10	2.6	26|241|596|857|929|2539|3162|3398|3815|4318|4489|4502|6279|653361	AOC1|ALOX5AP|BCL2|CAV1|CD14|G6PD|HMOX1|ID2|KIT|MMP9|MT1A|MT2A|S100A8|NCF1	-5.6
hits	GO Biological Processes	19	GO:0018212	peptidyl-tyrosine modification	-7.7	6.9	8.5	24155	367	134	14	10	2.6	857|1436|2268|2621|3570|3815|5610|5788|6352|7124|8764|54625|83666|653361	CAV1|CSF1R|FGR|GAS6|IL6R|KIT|EIF2AK2|PTPRC|CCL5|TNF|TNFRSF14|PARP14|PARP9|NCF1	-5.6
hits	GO Biological Processes	19	GO:0031667	response to nutrient levels	-7.7	5.8	8.1	24155	499	134	16	12	2.8	26|596|1515|2180|2539|2621|2730|3162|3178|3553|3627|3920|5315|5610|6772|80149	AOC1|BCL2|CTSV|ACSL1|G6PD|GAS6|GCLM|HMOX1|HNRNPA1|IL1B|CXCL10|LAMP2|PKM|EIF2AK2|STAT1|ZC3H12A	-5.6
hits	GO Biological Processes	19	GO:0006935	chemotaxis	-7.7	5	7.7	24155	645	134	18	13	2.9	727|1436|1890|2621|2841|3553|3570|3576|3627|3815|5329|6279|6280|6347|6352|7852|9638|729230	C5|CSF1R|TYMP|GAS6|GPR18|IL1B|IL6R|CXCL8|CXCL10|KIT|PLAUR|S100A8|S100A9|CCL2|CCL5|CXCR4|FEZ1|CCR2	-5.6
hits	GO Biological Processes	19	GO:0071222	cellular response to lipopolysaccharide	-7.7	9.7	9.3	24155	205	134	11	8.2	2.4	929|3553|3576|3627|4792|6347|6352|7124|7128|7133|80149	CD14|IL1B|CXCL8|CXCL10|NFKBIA|CCL2|CCL5|TNF|TNFAIP3|TNFRSF1B|ZC3H12A	-5.5
hits	GO Biological Processes	19	GO:0050730	regulation of peptidyl-tyrosine phosphorylation	-7.7	8.4	8.9	24155	256	134	12	9	2.5	857|1436|2621|3570|3815|5788|6352|7124|8764|54625|83666|653361	CAV1|CSF1R|GAS6|IL6R|KIT|PTPRC|CCL5|TNF|TNFRSF14|PARP14|PARP9|NCF1	-5.5
hits	GO Biological Processes	19	GO:0002694	regulation of leukocyte activation	-7.7	5.3	7.9	24155	574	134	17	13	2.9	596|857|2268|2621|3162|3398|3553|3570|5788|6347|6352|7128|7133|8764|64332|80149|729230	BCL2|CAV1|FGR|GAS6|HMOX1|ID2|IL1B|IL6R|PTPRC|CCL2|CCL5|TNFAIP3|TNFRSF1B|TNFRSF14|NFKBIZ|ZC3H12A|CCR2	-5.5
hits	GO Biological Processes	19	GO:0042509	regulation of tyrosine phosphorylation of STAT protein	-7.7	17	11	24155	84	134	8	6	2	857|1436|3570|3815|6352|7124|54625|83666	CAV1|CSF1R|IL6R|KIT|CCL5|TNF|PARP14|PARP9	-5.5
hits	KEGG Pathway	24	hsa05134	Legionellosis	-7.6	23	12	24155	55	134	7	5.2	1.9	929|1915|3553|3576|4791|4792|7124	CD14|EEF1A1|IL1B|CXCL8|NFKB2|NFKBIA|TNF	-5.5
hits	GO Biological Processes	19	GO:0060760	positive regulation of response to cytokine stimulus	-7.5	22	12	24155	57	134	7	5.2	1.9	2621|3665|7852|9641|54625|64135|83666	GAS6|IRF7|CXCR4|IKBKE|PARP14|IFIH1|PARP9	-5.4
hits	GO Biological Processes	19	GO:0034101	erythrocyte homeostasis	-7.5	13	10	24155	123	134	9	6.7	2.2	103|2539|3162|3398|3815|6772|9636|9935|28996	ADAR|G6PD|HMOX1|ID2|KIT|STAT1|ISG15|MAFB|HIPK2	-5.4
hits	GO Biological Processes	19	GO:0007260	tyrosine phosphorylation of STAT protein	-7.5	17	11	24155	87	134	8	6	2	857|1436|3570|3815|6352|7124|54625|83666	CAV1|CSF1R|IL6R|KIT|CCL5|TNF|PARP14|PARP9	-5.4
hits	GO Biological Processes	19	GO:0097529	myeloid leukocyte migration	-7.5	9.4	9.1	24155	212	134	11	8.2	2.4	727|3553|3570|3576|3627|3815|6279|6280|6347|6352|729230	C5|IL1B|IL6R|CXCL8|CXCL10|KIT|S100A8|S100A9|CCL2|CCL5|CCR2	-5.4
hits	GO Biological Processes	19	GO:0071219	cellular response to molecule of bacterial origin	-7.5	9.4	9.1	24155	212	134	11	8.2	2.4	929|3553|3576|3627|4792|6347|6352|7124|7128|7133|80149	CD14|IL1B|CXCL8|CXCL10|NFKBIA|CCL2|CCL5|TNF|TNFAIP3|TNFRSF1B|ZC3H12A	-5.4
hits	GO Biological Processes	19	GO:0031663	lipopolysaccharide-mediated signaling pathway	-7.5	22	12	24155	58	134	7	5.2	1.9	929|3553|4792|6347|6352|7124|7128	CD14|IL1B|NFKBIA|CCL2|CCL5|TNF|TNFAIP3	-5.4
hits	GO Biological Processes	19	GO:0032722	positive regulation of chemokine production	-7.5	22	12	24155	58	134	7	5.2	1.9	727|1436|3162|3553|3570|5610|7124	C5|CSF1R|HMOX1|IL1B|IL6R|EIF2AK2|TNF	-5.4
hits	GO Biological Processes	19	GO:0007249	I-kappaB kinase/NF-kappaB signaling	-7.4	8	8.7	24155	269	134	12	9	2.5	602|929|3162|3553|4792|5971|6772|7124|7128|8878|9641|80149	BCL3|CD14|HMOX1|IL1B|NFKBIA|RELB|STAT1|TNF|TNFAIP3|SQSTM1|IKBKE|ZC3H12A	-5.3
hits	GO Biological Processes	19	GO:0043065	positive regulation of apoptotic process	-7.4	4.8	7.5	24155	672	134	18	13	2.9	274|596|857|1509|3162|3433|3688|4318|5329|5788|6279|6280|6347|6352|7124|7133|8878|80149	BIN1|BCL2|CAV1|CTSD|HMOX1|IFIT2|ITGB1|MMP9|PLAUR|PTPRC|S100A8|S100A9|CCL2|CCL5|TNF|TNFRSF1B|SQSTM1|ZC3H12A	-5.3
hits	GO Biological Processes	19	GO:0032496	response to lipopolysaccharide	-7.4	7.1	8.3	24155	330	134	13	9.7	2.6	929|3553|3576|3627|4791|4792|6279|6347|6352|7124|7128|7133|80149	CD14|IL1B|CXCL8|CXCL10|NFKB2|NFKBIA|S100A8|CCL2|CCL5|TNF|TNFAIP3|TNFRSF1B|ZC3H12A	-5.3
hits	GO Biological Processes	19	GO:0002764	immune response-regulating signaling pathway	-7.4	4.8	7.5	24155	678	134	18	13	2.9	596|857|929|2268|3665|3815|4792|5788|5971|6279|6280|7128|9404|9641|55601|64135|64332|80149	BCL2|CAV1|CD14|FGR|IRF7|KIT|NFKBIA|PTPRC|RELB|S100A8|S100A9|TNFAIP3|LPXN|IKBKE|DDX60|IFIH1|NFKBIZ|ZC3H12A	-5.3
hits	GO Biological Processes	19	GO:0060333	interferon-gamma-mediated signaling pathway	-7.4	16	11	24155	91	134	8	6	2	3665|4502|4939|6772|8638|10379|54625|83666	IRF7|MT2A|OAS2|STAT1|OASL|IRF9|PARP14|PARP9	-5.3
hits	GO Biological Processes	19	GO:0043068	positive regulation of programmed cell death	-7.4	4.8	7.5	24155	680	134	18	13	2.9	274|596|857|1509|3162|3433|3688|4318|5329|5788|6279|6280|6347|6352|7124|7133|8878|80149	BIN1|BCL2|CAV1|CTSD|HMOX1|IFIT2|ITGB1|MMP9|PLAUR|PTPRC|S100A8|S100A9|CCL2|CCL5|TNF|TNFRSF1B|SQSTM1|ZC3H12A	-5.3
hits	GO Biological Processes	19	GO:0008285	negative regulation of cell proliferation	-7.3	4.5	7.3	24155	762	134	19	14	3	596|857|1031|1436|2495|3162|3398|3437|3490|3553|3576|5610|6347|6772|7124|7128|7453|8764|84875	BCL2|CAV1|CDKN2C|CSF1R|FTH1|HMOX1|ID2|IFIT3|IGFBP7|IL1B|CXCL8|EIF2AK2|CCL2|STAT1|TNF|TNFAIP3|WARS1|TNFRSF14|PARP10	-5.3
hits	KEGG Pathway	24	hsa04623	Cytosolic DNA-sensing pathway	-7.2	20	11	24155	63	134	7	5.2	1.9	103|3553|3627|3665|4792|6352|9641	ADAR|IL1B|CXCL10|IRF7|NFKBIA|CCL5|IKBKE	-5.2
hits	GO Biological Processes	19	GO:0050865	regulation of cell activation	-7.2	5	7.5	24155	617	134	17	13	2.9	596|857|2268|2621|3162|3398|3553|3570|5788|6347|6352|7128|7133|8764|64332|80149|729230	BCL2|CAV1|FGR|GAS6|HMOX1|ID2|IL1B|IL6R|PTPRC|CCL2|CCL5|TNFAIP3|TNFRSF1B|TNFRSF14|NFKBIZ|ZC3H12A|CCR2	-5.2
hits	GO Biological Processes	19	GO:0050769	positive regulation of neurogenesis	-7.2	5.7	7.7	24155	474	134	15	11	2.7	274|596|1627|2119|2146|3398|3553|3815|6280|7124|7133|7852|9638|10215|729230	BIN1|BCL2|DBN1|ETV5|EZH2|ID2|IL1B|KIT|S100A9|TNF|TNFRSF1B|CXCR4|FEZ1|OLIG2|CCR2	-5.1
hits	GO Biological Processes	19	GO:0002237	response to molecule of bacterial origin	-7.2	6.8	8.1	24155	343	134	13	9.7	2.6	929|3553|3576|3627|4791|4792|6279|6347|6352|7124|7128|7133|80149	CD14|IL1B|CXCL8|CXCL10|NFKB2|NFKBIA|S100A8|CCL2|CCL5|TNF|TNFAIP3|TNFRSF1B|ZC3H12A	-5.1
hits	KEGG Pathway	24	hsa04062	Chemokine signaling pathway	-7.1	9.9	9	24155	182	134	10	7.5	2.3	2268|3576|3627|4792|6347|6352|6772|7852|653361|729230	FGR|CXCL8|CXCL10|NFKBIA|CCL2|CCL5|STAT1|CXCR4|NCF1|CCR2	-5.1
hits	GO Biological Processes	19	GO:0001944	vasculature development	-7.1	4.3	7.1	24155	793	134	19	14	3	59|857|1890|3162|3553|3570|3576|3627|3688|3815|5315|6347|6772|7128|7453|7852|28996|80149|729230	ACTA2|CAV1|TYMP|HMOX1|IL1B|IL6R|CXCL8|CXCL10|ITGB1|KIT|PKM|CCL2|STAT1|TNFAIP3|WARS1|CXCR4|HIPK2|ZC3H12A|CCR2	-5
hits	GO Biological Processes	19	GO:0051249	regulation of lymphocyte activation	-7.1	5.6	7.6	24155	485	134	15	11	2.7	596|857|2621|3398|3553|3570|5788|6347|6352|7128|7133|8764|64332|80149|729230	BCL2|CAV1|GAS6|ID2|IL1B|IL6R|PTPRC|CCL2|CCL5|TNFAIP3|TNFRSF1B|TNFRSF14|NFKBIZ|ZC3H12A|CCR2	-5
hits	GO Biological Processes	19	GO:0071216	cellular response to biotic stimulus	-7.1	8.4	8.5	24155	236	134	11	8.2	2.4	929|3553|3576|3627|4792|6347|6352|7124|7128|7133|80149	CD14|IL1B|CXCL8|CXCL10|NFKBIA|CCL2|CCL5|TNF|TNFAIP3|TNFRSF1B|ZC3H12A	-5
hits	GO Biological Processes	19	GO:0030098	lymphocyte differentiation	-7	6.6	8	24155	353	134	13	9.7	2.6	596|602|2621|2841|3398|3688|3815|5788|5971|9935|64332|80149|729230	BCL2|BCL3|GAS6|GPR18|ID2|ITGB1|KIT|PTPRC|RELB|MAFB|NFKBIZ|ZC3H12A|CCR2	-5
hits	GO Biological Processes	19	GO:0030099	myeloid cell differentiation	-7	6	7.8	24155	418	134	14	10	2.6	103|1436|2539|3398|3665|3815|4318|4792|5971|6772|7124|9636|9935|28996	ADAR|CSF1R|G6PD|ID2|IRF7|KIT|MMP9|NFKBIA|RELB|STAT1|TNF|ISG15|MAFB|HIPK2	-5
hits	GO Biological Processes	19	GO:0038061	NIK/NF-kappaB signaling	-7	9.7	8.9	24155	186	134	10	7.5	2.3	602|929|3553|4791|4792|5610|5971|7124|9641|80149	BCL3|CD14|IL1B|NFKB2|NFKBIA|EIF2AK2|RELB|TNF|IKBKE|ZC3H12A	-5
hits	GO Biological Processes	19	GO:0035455	response to interferon-alpha	-7	43	14	24155	21	134	5	3.7	1.6	103|2621|3433|3437|5610	ADAR|GAS6|IFIT2|IFIT3|EIF2AK2	-5
hits	GO Biological Processes	19	GO:0050727	regulation of inflammatory response	-7	5.5	7.6	24155	489	134	15	11	2.7	727|3553|4318|4792|5627|5788|6279|6280|6352|7124|7128|7133|64332|80149|729230	C5|IL1B|MMP9|NFKBIA|PROS1|PTPRC|S100A8|S100A9|CCL5|TNF|TNFAIP3|TNFRSF1B|NFKBIZ|ZC3H12A|CCR2	-5
hits	GO Biological Processes	19	GO:0019915	lipid storage	-7	19	11	24155	68	134	7	5.2	1.9	857|3553|4792|7124|9641|80149|114882	CAV1|IL1B|NFKBIA|TNF|IKBKE|ZC3H12A|OSBPL8	-5
hits	KEGG Pathway	24	hsa05418	Fluid shear stress and atherosclerosis	-7	11	9.3	24155	142	134	9	6.7	2.2	596|857|3162|3553|4318|6347|7124|8878|653361	BCL2|CAV1|HMOX1|IL1B|MMP9|CCL2|TNF|SQSTM1|NCF1	-5
hits	GO Biological Processes	19	GO:0006959	humoral immune response	-7	6.5	7.9	24155	358	134	13	9.7	2.6	596|602|727|3553|3576|3627|5627|5788|6279|6280|6347|7124|729230	BCL2|BCL3|C5|IL1B|CXCL8|CXCL10|PROS1|PTPRC|S100A8|S100A9|CCL2|TNF|CCR2	-5
hits	GO Biological Processes	19	GO:0002757	immune response-activating signal transduction	-7	4.8	7.2	24155	644	134	17	13	2.9	596|857|929|2268|3665|4792|5788|5971|6279|6280|7128|9404|9641|55601|64135|64332|80149	BCL2|CAV1|CD14|FGR|IRF7|NFKBIA|PTPRC|RELB|S100A8|S100A9|TNFAIP3|LPXN|IKBKE|DDX60|IFIH1|NFKBIZ|ZC3H12A	-4.9
hits	GO Biological Processes	19	GO:0002367	cytokine production involved in immune response	-7	14	9.9	24155	103	134	8	6	2	2621|3162|3553|3815|7124|7133|8764|729230	GAS6|HMOX1|IL1B|KIT|TNF|TNFRSF1B|TNFRSF14|CCR2	-4.9
hits	KEGG Pathway	24	hsa05161	Hepatitis B	-6.9	11	9.2	24155	144	134	9	6.7	2.2	596|3576|3665|4318|4792|6772|7124|9641|64135	BCL2|CXCL8|IRF7|MMP9|NFKBIA|STAT1|TNF|IKBKE|IFIH1	-4.9
hits	GO Biological Processes	19	GO:0002822	regulation of adaptive immune response based on somatic recombination of immune receptors built from	-6.9	11	9.2	24155	145	134	9	6.7	2.2	3553|3570|5788|7124|7128|7133|64332|80149|729230	IL1B|IL6R|PTPRC|TNF|TNFAIP3|TNFRSF1B|NFKBIZ|ZC3H12A|CCR2	-4.9
hits	GO Biological Processes	19	GO:0010942	positive regulation of cell death	-6.9	4.4	7.1	24155	730	134	18	13	2.9	274|596|857|1509|3162|3433|3688|4318|5329|5788|6279|6280|6347|6352|7124|7133|8878|80149	BIN1|BCL2|CAV1|CTSD|HMOX1|IFIT2|ITGB1|MMP9|PLAUR|PTPRC|S100A8|S100A9|CCL2|CCL5|TNF|TNFRSF1B|SQSTM1|ZC3H12A	-4.9
hits	GO Biological Processes	19	GO:0051347	positive regulation of transferase activity	-6.9	4.7	7.2	24155	651	134	17	13	2.9	727|1436|2146|2180|2268|2621|3553|3570|3815|5610|5788|6352|7124|7852|57761|114882|653361	C5|CSF1R|EZH2|ACSL1|FGR|GAS6|IL1B|IL6R|KIT|EIF2AK2|PTPRC|CCL5|TNF|CXCR4|TRIB3|OSBPL8|NCF1	-4.9
hits	GO Biological Processes	19	GO:0033674	positive regulation of kinase activity	-6.9	5	7.3	24155	575	134	16	12	2.8	727|1436|2146|2180|2268|2621|3553|3570|3815|5610|5788|6352|7124|7852|114882|653361	C5|CSF1R|EZH2|ACSL1|FGR|GAS6|IL1B|IL6R|KIT|EIF2AK2|PTPRC|CCL5|TNF|CXCR4|OSBPL8|NCF1	-4.9
hits	GO Biological Processes	19	GO:0034599	cellular response to oxidative stress	-6.9	7.1	8	24155	304	134	12	9	2.5	596|2119|2146|2539|3162|4318|4689|7124|7128|7296|80149|653361	BCL2|ETV5|EZH2|G6PD|HMOX1|MMP9|NCF4|TNF|TNFAIP3|TXNRD1|ZC3H12A|NCF1	-4.9
hits	GO Biological Processes	19	GO:0042531	positive regulation of tyrosine phosphorylation of STAT protein	-6.8	18	10	24155	72	134	7	5.2	1.9	1436|3570|3815|6352|7124|54625|83666	CSF1R|IL6R|KIT|CCL5|TNF|PARP14|PARP9	-4.8
hits	GO Biological Processes	19	GO:0050777	negative regulation of immune response	-6.8	11	9	24155	150	134	9	6.7	2.2	103|3162|5788|7124|7128|8764|54625|80149|729230	ADAR|HMOX1|PTPRC|TNF|TNFAIP3|TNFRSF14|PARP14|ZC3H12A|CCR2	-4.8
hits	GO Biological Processes	19	GO:0050688	regulation of defense response to virus	-6.8	17	10	24155	73	134	7	5.2	1.9	3434|3553|6772|7128|55601|80149|83666	IFIT1|IL1B|STAT1|TNFAIP3|DDX60|ZC3H12A|PARP9	-4.8
hits	GO Biological Processes	19	GO:0051098	regulation of binding	-6.8	6.3	7.7	24155	374	134	13	9.7	2.6	596|602|857|3162|3398|3433|3434|4318|4792|5329|28996|57761|83666	BCL2|BCL3|CAV1|HMOX1|ID2|IFIT2|IFIT1|MMP9|NFKBIA|PLAUR|HIPK2|TRIB3|PARP9	-4.8
hits	GO Biological Processes	19	GO:0001525	angiogenesis	-6.7	4.9	7.2	24155	588	134	16	12	2.8	857|1890|3162|3553|3576|3627|3688|5315|6347|6772|7128|7453|7852|28996|80149|729230	CAV1|TYMP|HMOX1|IL1B|CXCL8|CXCL10|ITGB1|PKM|CCL2|STAT1|TNFAIP3|WARS1|CXCR4|HIPK2|ZC3H12A|CCR2	-4.8
hits	GO Biological Processes	19	GO:0034612	response to tumor necrosis factor	-6.7	6.9	7.9	24155	312	134	12	9	2.5	929|2621|3576|4792|6347|6352|6772|7124|7128|7133|8764|80149	CD14|GAS6|CXCL8|NFKBIA|CCL2|CCL5|STAT1|TNF|TNFAIP3|TNFRSF1B|TNFRSF14|ZC3H12A	-4.8
hits	GO Biological Processes	19	GO:0002221	pattern recognition receptor signaling pathway	-6.7	9	8.5	24155	200	134	10	7.5	2.3	857|929|3665|4792|6279|6280|7128|9641|55601|64135	CAV1|CD14|IRF7|NFKBIA|S100A8|S100A9|TNFAIP3|IKBKE|DDX60|IFIH1	-4.8
hits	GO Biological Processes	19	GO:0032480	negative regulation of type I interferon production	-6.7	24	11	24155	46	134	6	4.5	1.8	5971|7128|9246|9636|9641|64135	RELB|TNFAIP3|UBE2L6|ISG15|IKBKE|IFIH1	-4.7
hits	Canonical Pathways	11	M128	PID TNF PATHWAY	-6.7	24	11	24155	46	134	6	4.5	1.8	857|6772|7124|7128|7133|8878	CAV1|STAT1|TNF|TNFAIP3|TNFRSF1B|SQSTM1	-4.7
hits	GO Biological Processes	19	GO:0071900	regulation of protein serine/threonine kinase activity	-6.7	5.2	7.2	24155	519	134	15	11	2.7	727|857|892|1031|1436|2146|2180|3553|3815|5610|5788|7124|7128|7852|57761	C5|CAV1|CCNC|CDKN2C|CSF1R|EZH2|ACSL1|IL1B|KIT|EIF2AK2|PTPRC|TNF|TNFAIP3|CXCR4|TRIB3	-4.7
hits	GO Biological Processes	19	GO:0002250	adaptive immune response	-6.6	4.5	6.9	24155	679	134	17	13	2.9	602|727|3108|3553|3570|3665|4791|5788|5971|6890|7124|7128|7133|8764|64332|80149|729230	BCL3|C5|HLA-DMA|IL1B|IL6R|IRF7|NFKB2|PTPRC|RELB|TAP1|TNF|TNFAIP3|TNFRSF1B|TNFRSF14|NFKBIZ|ZC3H12A|CCR2	-4.7
hits	GO Biological Processes	19	GO:0001568	blood vessel development	-6.6	4.3	6.8	24155	762	134	18	13	2.9	59|857|1890|3162|3553|3570|3576|3627|3688|5315|6347|6772|7128|7453|7852|28996|80149|729230	ACTA2|CAV1|TYMP|HMOX1|IL1B|IL6R|CXCL8|CXCL10|ITGB1|PKM|CCL2|STAT1|TNFAIP3|WARS1|CXCR4|HIPK2|ZC3H12A|CCR2	-4.7
hits	GO Biological Processes	19	GO:0045089	positive regulation of innate immune response	-6.6	6.1	7.5	24155	384	134	13	9.7	2.6	857|929|3665|4792|5971|6279|6280|6352|7128|9641|55601|64135|83666	CAV1|CD14|IRF7|NFKBIA|RELB|S100A8|S100A9|CCL5|TNFAIP3|IKBKE|DDX60|IFIH1|PARP9	-4.7
hits	GO Biological Processes	19	GO:0045765	regulation of angiogenesis	-6.6	6.1	7.5	24155	384	134	13	9.7	2.6	3162|3553|3576|3627|3688|5315|6772|7128|7453|7852|28996|80149|729230	HMOX1|IL1B|CXCL8|CXCL10|ITGB1|PKM|STAT1|TNFAIP3|WARS1|CXCR4|HIPK2|ZC3H12A|CCR2	-4.7
hits	GO Biological Processes	19	GO:0006979	response to oxidative stress	-6.6	5.6	7.3	24155	454	134	14	10	2.6	596|2119|2146|2539|2730|3162|4318|4689|6772|7124|7128|7296|80149|653361	BCL2|ETV5|EZH2|G6PD|GCLM|HMOX1|MMP9|NCF4|STAT1|TNF|TNFAIP3|TXNRD1|ZC3H12A|NCF1	-4.6
hits	GO Biological Processes	19	GO:0030218	erythrocyte differentiation	-6.6	13	9.3	24155	115	134	8	6	2	103|2539|3398|3815|6772|9636|9935|28996	ADAR|G6PD|ID2|KIT|STAT1|ISG15|MAFB|HIPK2	-4.6
hits	GO Biological Processes	19	GO:0032680	regulation of tumor necrosis factor production	-6.5	10	8.7	24155	160	134	9	6.7	2.2	602|929|2621|2841|5788|7128|64135|80149|729230	BCL3|CD14|GAS6|GPR18|PTPRC|TNFAIP3|IFIH1|ZC3H12A|CCR2	-4.6
hits	GO Biological Processes	19	GO:0051701	interaction with host	-6.5	8.6	8.2	24155	210	134	10	7.5	2.3	857|2621|3434|3576|3688|5610|7852|8764|28996|80149	CAV1|GAS6|IFIT1|CXCL8|ITGB1|EIF2AK2|CXCR4|TNFRSF14|HIPK2|ZC3H12A	-4.6
hits	GO Biological Processes	19	GO:0045860	positive regulation of protein kinase activity	-6.5	5.1	7.1	24155	534	134	15	11	2.7	727|1436|2146|2180|2621|3553|3570|3815|5610|5788|6352|7124|7852|114882|653361	C5|CSF1R|EZH2|ACSL1|GAS6|IL1B|IL6R|KIT|EIF2AK2|PTPRC|CCL5|TNF|CXCR4|OSBPL8|NCF1	-4.6
hits	GO Biological Processes	19	GO:0032640	tumor necrosis factor production	-6.5	10	8.6	24155	163	134	9	6.7	2.2	602|929|2621|2841|5788|7128|64135|80149|729230	BCL3|CD14|GAS6|GPR18|PTPRC|TNFAIP3|IFIH1|ZC3H12A|CCR2	-4.5
hits	GO Biological Processes	19	GO:1903555	regulation of tumor necrosis factor superfamily cytokine production	-6.5	10	8.6	24155	163	134	9	6.7	2.2	602|929|2621|2841|5788|7128|64135|80149|729230	BCL3|CD14|GAS6|GPR18|PTPRC|TNFAIP3|IFIH1|ZC3H12A|CCR2	-4.5
hits	GO Biological Processes	19	GO:0001961	positive regulation of cytokine-mediated signaling pathway	-6.5	22	11	24155	50	134	6	4.5	1.8	2621|3665|7852|9641|54625|83666	GAS6|IRF7|CXCR4|IKBKE|PARP14|PARP9	-4.5
hits	GO Biological Processes	19	GO:0031400	negative regulation of protein modification process	-6.5	4.7	6.9	24155	618	134	16	12	2.8	103|857|1031|2539|3553|5788|7124|7128|7453|9636|10491|23645|54625|57761|80149|84875	ADAR|CAV1|CDKN2C|G6PD|IL1B|PTPRC|TNF|TNFAIP3|WARS1|ISG15|CRTAP|PPP1R15A|PARP14|TRIB3|ZC3H12A|PARP10	-4.5
hits	GO Biological Processes	19	GO:0051962	positive regulation of nervous system development	-6.5	5	7	24155	541	134	15	11	2.7	274|596|1627|2119|2146|3398|3553|3815|6280|7124|7133|7852|9638|10215|729230	BIN1|BCL2|DBN1|ETV5|EZH2|ID2|IL1B|KIT|S100A9|TNF|TNFRSF1B|CXCR4|FEZ1|OLIG2|CCR2	-4.5
hits	GO Biological Processes	19	GO:0032642	regulation of chemokine production	-6.4	15	9.7	24155	82	134	7	5.2	1.9	727|1436|3162|3553|3570|5610|7124	C5|CSF1R|HMOX1|IL1B|IL6R|EIF2AK2|TNF	-4.5
hits	GO Biological Processes	19	GO:0050920	regulation of chemotaxis	-6.4	8.3	8.1	24155	217	134	10	7.5	2.3	727|2621|2841|3570|3576|3627|6347|6352|7852|729230	C5|GAS6|GPR18|IL6R|CXCL8|CXCL10|CCL2|CCL5|CXCR4|CCR2	-4.5
hits	GO Biological Processes	19	GO:1903039	positive regulation of leukocyte cell-cell adhesion	-6.4	8.3	8.1	24155	218	134	10	7.5	2.3	857|3553|3570|5788|6347|6352|7124|8764|64332|729230	CAV1|IL1B|IL6R|PTPRC|CCL2|CCL5|TNF|TNFRSF14|NFKBIZ|CCR2	-4.5
hits	GO Biological Processes	19	GO:0043410	positive regulation of MAPK cascade	-6.4	4.9	7	24155	548	134	15	11	2.7	727|1436|2146|2621|3553|3815|5610|5788|6347|6352|7124|7852|28996|80149|653361	C5|CSF1R|EZH2|GAS6|IL1B|KIT|EIF2AK2|PTPRC|CCL2|CCL5|TNF|CXCR4|HIPK2|ZC3H12A|NCF1	-4.5
hits	GO Biological Processes	19	GO:0002790	peptide secretion	-6.4	4.6	6.8	24155	626	134	16	12	2.8	727|929|1436|2268|2621|3553|4218|6279|6352|7124|7128|7133|8764|9636|64135|80149	C5|CD14|CSF1R|FGR|GAS6|IL1B|RAB8A|S100A8|CCL5|TNF|TNFAIP3|TNFRSF1B|TNFRSF14|ISG15|IFIH1|ZC3H12A	-4.5
hits	GO Biological Processes	19	GO:0071706	tumor necrosis factor superfamily cytokine production	-6.4	9.7	8.4	24155	168	134	9	6.7	2.2	602|929|2621|2841|5788|7128|64135|80149|729230	BCL3|CD14|GAS6|GPR18|PTPRC|TNFAIP3|IFIH1|ZC3H12A|CCR2	-4.4
hits	GO Biological Processes	19	GO:0042089	cytokine biosynthetic process	-6.4	12	8.9	24155	123	134	8	6	2	602|3162|3553|3665|5788|7124|10644|729230	BCL3|HMOX1|IL1B|IRF7|PTPRC|TNF|IGF2BP2|CCR2	-4.4
hits	GO Biological Processes	19	GO:2001233	regulation of apoptotic signaling pathway	-6.4	5.8	7.2	24155	406	134	13	9.7	2.6	596|857|2730|3162|3553|4318|5329|5788|6279|6280|7124|7128|10525	BCL2|CAV1|GCLM|HMOX1|IL1B|MMP9|PLAUR|PTPRC|S100A8|S100A9|TNF|TNFAIP3|HYOU1	-4.4
hits	GO Biological Processes	19	GO:0010720	positive regulation of cell development	-6.3	4.9	6.9	24155	553	134	15	11	2.7	274|596|1627|2119|2146|3398|3553|3815|6280|7124|7133|7852|9638|10215|729230	BIN1|BCL2|DBN1|ETV5|EZH2|ID2|IL1B|KIT|S100A9|TNF|TNFRSF1B|CXCR4|FEZ1|OLIG2|CCR2	-4.4
hits	GO Biological Processes	19	GO:0042107	cytokine metabolic process	-6.3	12	8.9	24155	124	134	8	6	2	602|3162|3553|3665|5788|7124|10644|729230	BCL3|HMOX1|IL1B|IRF7|PTPRC|TNF|IGF2BP2|CCR2	-4.4
hits	GO Biological Processes	19	GO:0097191	extrinsic apoptotic signaling pathway	-6.3	8	7.9	24155	224	134	10	7.5	2.3	596|857|2730|3162|3553|3570|5788|7124|7128|7133	BCL2|CAV1|GCLM|HMOX1|IL1B|IL6R|PTPRC|TNF|TNFAIP3|TNFRSF1B	-4.4
hits	Canonical Pathways	11	M18030	ST TUMOR NECROSIS FACTOR PATHWAY	-6.3	31	12	24155	29	134	5	3.7	1.6	4791|4792|7124|7128|7133	NFKB2|NFKBIA|TNF|TNFAIP3|TNFRSF1B	-4.4
hits	GO Biological Processes	19	GO:0002687	positive regulation of leukocyte migration	-6.2	11	8.7	24155	128	134	8	6	2	2621|3570|3576|3627|6352|7124|8764|729230	GAS6|IL6R|CXCL8|CXCL10|CCL5|TNF|TNFRSF14|CCR2	-4.3
hits	GO Biological Processes	19	GO:1904018	positive regulation of vasculature development	-6.2	7.8	7.8	24155	230	134	10	7.5	2.3	3162|3553|3570|3576|3688|3815|5315|7852|28996|80149	HMOX1|IL1B|IL6R|CXCL8|ITGB1|KIT|PKM|CXCR4|HIPK2|ZC3H12A	-4.3
hits	GO Biological Processes	19	GO:0019322	pentose biosynthetic process	-6.2	1.4e+02	20	24155	4	134	3	2.2	1.3	2539|5226|7086	G6PD|PGD|TKT	-4.3
hits	GO Biological Processes	19	GO:0098586	cellular response to virus	-6.2	19	10	24155	56	134	6	4.5	1.8	103|3665|9641|55601|64135|80149	ADAR|IRF7|IKBKE|DDX60|IFIH1|ZC3H12A	-4.3
hits	GO Biological Processes	19	GO:0046427	positive regulation of JAK-STAT cascade	-6.2	14	9.2	24155	90	134	7	5.2	1.9	1436|3570|3815|6352|7124|54625|83666	CSF1R|IL6R|KIT|CCL5|TNF|PARP14|PARP9	-4.3
hits	GO Biological Processes	19	GO:0071356	cellular response to tumor necrosis factor	-6.1	6.8	7.5	24155	291	134	11	8.2	2.4	2621|3576|4792|6347|6352|6772|7124|7128|7133|8764|80149	GAS6|CXCL8|NFKBIA|CCL2|CCL5|STAT1|TNF|TNFAIP3|TNFRSF1B|TNFRSF14|ZC3H12A	-4.3
hits	GO Biological Processes	19	GO:0002791	regulation of peptide secretion	-6.1	5	6.8	24155	502	134	14	10	2.6	727|929|1436|2268|2621|3553|6279|6352|7124|7128|7133|8764|64135|80149	C5|CD14|CSF1R|FGR|GAS6|IL1B|S100A8|CCL5|TNF|TNFAIP3|TNFRSF1B|TNFRSF14|IFIH1|ZC3H12A	-4.2
hits	GO Biological Processes	19	GO:0006875	cellular metal ion homeostasis	-6.1	4.7	6.7	24155	580	134	15	11	2.7	481|596|857|2495|2841|3162|3627|4489|4502|5788|6279|6280|6352|7852|729230	ATP1B1|BCL2|CAV1|FTH1|GPR18|HMOX1|CXCL10|MT1A|MT2A|PTPRC|S100A8|S100A9|CCL5|CXCR4|CCR2	-4.2
hits	GO Biological Processes	19	GO:1904894	positive regulation of STAT cascade	-6.1	14	9.1	24155	93	134	7	5.2	1.9	1436|3570|3815|6352|7124|54625|83666	CSF1R|IL6R|KIT|CCL5|TNF|PARP14|PARP9	-4.2
hits	GO Biological Processes	19	GO:0006873	cellular ion homeostasis	-6	4.3	6.5	24155	666	134	16	12	2.8	481|596|857|1152|2495|2841|3162|3627|4489|4502|5788|6279|6280|6352|7852|729230	ATP1B1|BCL2|CAV1|CKB|FTH1|GPR18|HMOX1|CXCL10|MT1A|MT2A|PTPRC|S100A8|S100A9|CCL5|CXCR4|CCR2	-4.2
hits	GO Biological Processes	19	GO:0070661	leukocyte proliferation	-6	6.6	7.3	24155	300	134	11	8.2	2.4	596|1436|3553|3570|3815|5788|6352|7128|7133|8764|729230	BCL2|CSF1R|IL1B|IL6R|KIT|PTPRC|CCL5|TNFAIP3|TNFRSF1B|TNFRSF14|CCR2	-4.1
hits	GO Biological Processes	19	GO:0030217	T cell differentiation	-6	7.5	7.6	24155	240	134	10	7.5	2.3	596|602|2841|3815|5788|5971|9935|64332|80149|729230	BCL2|BCL3|GPR18|KIT|PTPRC|RELB|MAFB|NFKBIZ|ZC3H12A|CCR2	-4.1
hits	GO Biological Processes	19	GO:0002758	innate immune response-activating signal transduction	-6	6.6	7.3	24155	301	134	11	8.2	2.4	857|929|3665|4792|5971|6279|6280|7128|9641|55601|64135	CAV1|CD14|IRF7|NFKBIA|RELB|S100A8|S100A9|TNFAIP3|IKBKE|DDX60|IFIH1	-4.1
hits	GO Biological Processes	19	GO:0035690	cellular response to drug	-6	5.9	7	24155	369	134	12	9	2.5	26|2146|2621|2730|3162|3178|3553|4502|7124|7128|7852|80149	AOC1|EZH2|GAS6|GCLM|HMOX1|HNRNPA1|IL1B|MT2A|TNF|TNFAIP3|CXCR4|ZC3H12A	-4.1
hits	GO Biological Processes	19	GO:1903037	regulation of leukocyte cell-cell adhesion	-6	6.5	7.2	24155	304	134	11	8.2	2.4	857|3553|3570|5788|6347|6352|7124|8764|64332|80149|729230	CAV1|IL1B|IL6R|PTPRC|CCL2|CCL5|TNF|TNFRSF14|NFKBIZ|ZC3H12A|CCR2	-4.1
hits	GO Biological Processes	19	GO:0009306	protein secretion	-6	4.6	6.6	24155	593	134	15	11	2.7	727|929|1436|2268|2621|3553|4218|6352|7124|7128|7133|8764|9636|64135|80149	C5|CD14|CSF1R|FGR|GAS6|IL1B|RAB8A|CCL5|TNF|TNFAIP3|TNFRSF1B|TNFRSF14|ISG15|IFIH1|ZC3H12A	-4.1
hits	GO Biological Processes	19	GO:0050715	positive regulation of cytokine secretion	-6	10	8.3	24155	139	134	8	6	2	727|929|1436|2268|3553|7124|8764|64135	C5|CD14|CSF1R|FGR|IL1B|TNF|TNFRSF14|IFIH1	-4.1
hits	KEGG Pathway	24	hsa04640	Hematopoietic cell lineage	-5.9	13	8.9	24155	97	134	7	5.2	1.9	929|1436|3108|3553|3570|3815|7124	CD14|CSF1R|HLA-DMA|IL1B|IL6R|KIT|TNF	-4.1
hits	GO Biological Processes	19	GO:1990868	response to chemokine	-5.9	13	8.9	24155	97	134	7	5.2	1.9	3576|3627|6347|6352|7852|80149|729230	CXCL8|CXCL10|CCL2|CCL5|CXCR4|ZC3H12A|CCR2	-4.1
hits	GO Biological Processes	19	GO:1990869	cellular response to chemokine	-5.9	13	8.9	24155	97	134	7	5.2	1.9	3576|3627|6347|6352|7852|80149|729230	CXCL8|CXCL10|CCL2|CCL5|CXCR4|ZC3H12A|CCR2	-4.1
hits	Canonical Pathways	11	M11736	SA MMP CYTOKINE CONNECTION	-5.9	48	14	24155	15	134	4	3	1.5	3553|3570|7124|7133	IL1B|IL6R|TNF|TNFRSF1B	-4.1
hits	Reactome Gene Sets	6	R-HSA-936440	Negative regulators of DDX58/IFIH1 signaling	-5.9	27	11	24155	34	134	5	3.7	1.6	7128|9246|9636|9641|64135	TNFAIP3|UBE2L6|ISG15|IKBKE|IFIH1	-4.1
hits	GO Biological Processes	19	GO:0097237	cellular response to toxic substance	-5.9	7.3	7.4	24155	247	134	10	7.5	2.3	241|2146|3162|3178|4056|6280|7124|7128|7296|80149	ALOX5AP|EZH2|HMOX1|HNRNPA1|LTC4S|S100A9|TNF|TNFAIP3|TXNRD1|ZC3H12A	-4.1
hits	GO Biological Processes	19	GO:0048514	blood vessel morphogenesis	-5.9	4.2	6.4	24155	682	134	16	12	2.8	857|1890|3162|3553|3576|3627|3688|5315|6347|6772|7128|7453|7852|28996|80149|729230	CAV1|TYMP|HMOX1|IL1B|CXCL8|CXCL10|ITGB1|PKM|CCL2|STAT1|TNFAIP3|WARS1|CXCR4|HIPK2|ZC3H12A|CCR2	-4
hits	KEGG Pathway	24	hsa04933	AGE-RAGE signaling pathway in diabetic complications	-5.9	13	8.7	24155	99	134	7	5.2	1.9	596|1287|3553|3576|6347|6772|7124	BCL2|COL4A5|IL1B|CXCL8|CCL2|STAT1|TNF	-4
hits	GO Biological Processes	19	GO:0046686	response to cadmium ion	-5.9	17	9.6	24155	63	134	6	4.5	1.8	3162|3815|4318|4489|4502|653361	HMOX1|KIT|MMP9|MT1A|MT2A|NCF1	-4
hits	GO Biological Processes	19	GO:0043408	regulation of MAPK cascade	-5.8	4	6.2	24155	774	134	17	13	2.9	727|857|1436|2146|2621|3553|3815|5610|5788|6347|6352|7124|7852|28996|57761|80149|653361	C5|CAV1|CSF1R|EZH2|GAS6|IL1B|KIT|EIF2AK2|PTPRC|CCL2|CCL5|TNF|CXCR4|HIPK2|TRIB3|ZC3H12A|NCF1	-4
hits	GO Biological Processes	19	GO:0002696	positive regulation of leukocyte activation	-5.8	5.7	6.9	24155	380	134	12	9	2.5	596|857|2268|2621|3553|3570|5788|6347|6352|8764|64332|729230	BCL2|CAV1|FGR|GAS6|IL1B|IL6R|PTPRC|CCL2|CCL5|TNFRSF14|NFKBIZ|CCR2	-4
hits	GO Biological Processes	19	GO:0050863	regulation of T cell activation	-5.8	6.3	7.1	24155	314	134	11	8.2	2.4	857|3553|3570|5788|6347|6352|7133|8764|64332|80149|729230	CAV1|IL1B|IL6R|PTPRC|CCL2|CCL5|TNFRSF1B|TNFRSF14|NFKBIZ|ZC3H12A|CCR2	-4
hits	GO Biological Processes	19	GO:0048661	positive regulation of smooth muscle cell proliferation	-5.8	12	8.6	24155	101	134	7	5.2	1.9	3162|3398|3570|4318|6352|6772|7124	HMOX1|ID2|IL6R|MMP9|CCL5|STAT1|TNF	-4
hits	GO Biological Processes	19	GO:0030155	regulation of cell adhesion	-5.8	4.2	6.3	24155	693	134	16	12	2.8	596|857|3553|3570|3576|5788|6347|6352|7124|7852|8764|9404|51144|64332|80149|729230	BCL2|CAV1|IL1B|IL6R|CXCL8|PTPRC|CCL2|CCL5|TNF|CXCR4|TNFRSF14|LPXN|HSD17B12|NFKBIZ|ZC3H12A|CCR2	-4
hits	GO Biological Processes	19	GO:0032729	positive regulation of interferon-gamma production	-5.8	17	9.4	24155	65	134	6	4.5	1.8	602|929|3553|3570|7124|729230	BCL3|CD14|IL1B|IL6R|TNF|CCR2	-4
hits	GO Biological Processes	19	GO:0022409	positive regulation of cell-cell adhesion	-5.8	7.1	7.3	24155	255	134	10	7.5	2.3	857|3553|3570|5788|6347|6352|7124|8764|64332|729230	CAV1|IL1B|IL6R|PTPRC|CCL2|CCL5|TNF|TNFRSF14|NFKBIZ|CCR2	-3.9
hits	Canonical Pathways	11	M65	PID FRA PATHWAY	-5.7	24	11	24155	37	134	5	3.7	1.6	3162|3576|4318|5329|6347	HMOX1|CXCL8|MMP9|PLAUR|CCL2	-3.9
hits	GO Biological Processes	19	GO:0006471	protein ADP-ribosylation	-5.7	24	11	24155	37	134	5	3.7	1.6	7453|54625|64761|83666|84875	WARS1|PARP14|PARP12|PARP9|PARP10	-3.9
hits	GO Biological Processes	19	GO:0071276	cellular response to cadmium ion	-5.7	24	11	24155	37	134	5	3.7	1.6	3162|4318|4489|4502|653361	HMOX1|MMP9|MT1A|MT2A|NCF1	-3.9
hits	GO Biological Processes	19	GO:0050691	regulation of defense response to virus by host	-5.7	24	11	24155	37	134	5	3.7	1.6	3553|6772|7128|80149|83666	IL1B|STAT1|TNFAIP3|ZC3H12A|PARP9	-3.9
hits	Canonical Pathways	11	M196	PID IL23 PATHWAY	-5.7	24	11	24155	37	134	5	3.7	1.6	3553|4792|6347|6772|7124	IL1B|NFKBIA|CCL2|STAT1|TNF	-3.9
hits	GO Biological Processes	19	GO:0030593	neutrophil chemotaxis	-5.7	12	8.5	24155	104	134	7	5.2	1.9	3553|3576|3627|6279|6280|6347|6352	IL1B|CXCL8|CXCL10|S100A8|S100A9|CCL2|CCL5	-3.9
hits	GO Biological Processes	19	GO:0008630	intrinsic apoptotic signaling pathway in response to DNA damage	-5.7	12	8.5	24155	104	134	7	5.2	1.9	596|602|3162|7124|7133|9641|28996	BCL2|BCL3|HMOX1|TNF|TNFRSF1B|IKBKE|HIPK2	-3.9
hits	GO Biological Processes	19	GO:0009267	cellular response to starvation	-5.7	9.7	7.9	24155	149	134	8	6	2	26|596|1515|2621|3178|3920|5610|80149	AOC1|BCL2|CTSV|GAS6|HNRNPA1|LAMP2|EIF2AK2|ZC3H12A	-3.9
hits	GO Biological Processes	19	GO:0002224	toll-like receptor signaling pathway	-5.7	9.7	7.9	24155	149	134	8	6	2	857|929|3665|4792|6279|6280|7128|9641	CAV1|CD14|IRF7|NFKBIA|S100A8|S100A9|TNFAIP3|IKBKE	-3.9
hits	GO Biological Processes	19	GO:0002218	activation of innate immune response	-5.7	6.2	7	24155	322	134	11	8.2	2.4	857|929|3665|4792|5971|6279|6280|7128|9641|55601|64135	CAV1|CD14|IRF7|NFKBIA|RELB|S100A8|S100A9|TNFAIP3|IKBKE|DDX60|IFIH1	-3.9
hits	GO Biological Processes	19	GO:0042108	positive regulation of cytokine biosynthetic process	-5.7	16	9.3	24155	67	134	6	4.5	1.8	602|3162|3553|5788|7124|729230	BCL3|HMOX1|IL1B|PTPRC|TNF|CCR2	-3.9
hits	GO Biological Processes	19	GO:0050870	positive regulation of T cell activation	-5.7	8	7.5	24155	202	134	9	6.7	2.2	857|3553|3570|5788|6347|6352|8764|64332|729230	CAV1|IL1B|IL6R|PTPRC|CCL2|CCL5|TNFRSF14|NFKBIZ|CCR2	-3.9
hits	GO Biological Processes	19	GO:0003012	muscle system process	-5.7	5	6.6	24155	465	134	13	9.7	2.6	59|274|481|857|1829|2146|2539|3162|3553|3815|7133|7852|80149	ACTA2|BIN1|ATP1B1|CAV1|DSG2|EZH2|G6PD|HMOX1|IL1B|KIT|TNFRSF1B|CXCR4|ZC3H12A	-3.9
hits	GO Biological Processes	19	GO:0050867	positive regulation of cell activation	-5.7	5.5	6.7	24155	394	134	12	9	2.5	596|857|2268|2621|3553|3570|5788|6347|6352|8764|64332|729230	BCL2|CAV1|FGR|GAS6|IL1B|IL6R|PTPRC|CCL2|CCL5|TNFRSF14|NFKBIZ|CCR2	-3.9
hits	GO Biological Processes	19	GO:0046677	response to antibiotic	-5.6	6	6.9	24155	328	134	11	8.2	2.4	26|596|929|2146|2539|3162|3178|6279|6772|7128|80149	AOC1|BCL2|CD14|EZH2|G6PD|HMOX1|HNRNPA1|S100A8|STAT1|TNFAIP3|ZC3H12A	-3.8
hits	GO Biological Processes	19	GO:0050708	regulation of protein secretion	-5.6	4.9	6.5	24155	474	134	13	9.7	2.6	727|929|1436|2268|2621|3553|6352|7124|7128|7133|8764|64135|80149	C5|CD14|CSF1R|FGR|GAS6|IL1B|CCL5|TNF|TNFAIP3|TNFRSF1B|TNFRSF14|IFIH1|ZC3H12A	-3.8
hits	GO Biological Processes	19	GO:2001236	regulation of extrinsic apoptotic signaling pathway	-5.6	9.3	7.7	24155	155	134	8	6	2	596|857|2730|3162|3553|5788|7124|7128	BCL2|CAV1|GCLM|HMOX1|IL1B|PTPRC|TNF|TNFAIP3	-3.8
hits	Reactome Gene Sets	6	R-HSA-168898	Toll-like Receptor Cascades	-5.6	9.3	7.7	24155	155	134	8	6	2	929|1515|3665|4791|4792|6279|6280|9641	CD14|CTSV|IRF7|NFKB2|NFKBIA|S100A8|S100A9|IKBKE	-3.8
hits	GO Biological Processes	19	GO:0031668	cellular response to extracellular stimulus	-5.6	6.7	7	24155	268	134	10	7.5	2.3	26|596|1515|2621|3162|3178|3920|5610|5788|80149	AOC1|BCL2|CTSV|GAS6|HMOX1|HNRNPA1|LAMP2|EIF2AK2|PTPRC|ZC3H12A	-3.8
hits	GO Biological Processes	19	GO:0032147	activation of protein kinase activity	-5.6	6	6.8	24155	333	134	11	8.2	2.4	727|2621|3553|3570|3815|5610|5788|6352|7124|7852|114882	C5|GAS6|IL1B|IL6R|KIT|EIF2AK2|PTPRC|CCL5|TNF|CXCR4|OSBPL8	-3.8
hits	GO Biological Processes	19	GO:1903706	regulation of hemopoiesis	-5.6	4.9	6.4	24155	477	134	13	9.7	2.6	2621|3398|3665|4792|5610|5788|6772|7124|9636|9935|64332|80149|729230	GAS6|ID2|IRF7|NFKBIA|EIF2AK2|PTPRC|STAT1|TNF|ISG15|MAFB|NFKBIZ|ZC3H12A|CCR2	-3.8
hits	GO Biological Processes	19	GO:0051251	positive regulation of lymphocyte activation	-5.6	5.9	6.8	24155	334	134	11	8.2	2.4	596|857|2621|3553|3570|5788|6347|6352|8764|64332|729230	BCL2|CAV1|GAS6|IL1B|IL6R|PTPRC|CCL2|CCL5|TNFRSF14|NFKBIZ|CCR2	-3.8
hits	Reactome Gene Sets	6	R-HSA-1169408	ISG15 antiviral mechanism	-5.5	15	8.9	24155	72	134	6	4.5	1.8	3434|4599|5610|6772|9246|9636	IFIT1|MX1|EIF2AK2|STAT1|UBE2L6|ISG15	-3.7
hits	GO Biological Processes	19	GO:0150077	regulation of neuroinflammatory response	-5.5	22	10	24155	41	134	5	3.7	1.6	3553|4318|5788|7124|7133	IL1B|MMP9|PTPRC|TNF|TNFRSF1B	-3.7
hits	GO Biological Processes	19	GO:0071496	cellular response to external stimulus	-5.5	5.8	6.7	24155	339	134	11	8.2	2.4	26|596|1515|2621|3162|3178|3553|3920|5610|5788|80149	AOC1|BCL2|CTSV|GAS6|HMOX1|HNRNPA1|IL1B|LAMP2|EIF2AK2|PTPRC|ZC3H12A	-3.7
hits	KEGG Pathway	24	hsa05145	Toxoplasmosis	-5.5	11	8.1	24155	113	134	7	5.2	1.9	240|596|3108|3688|4792|6772|7124	ALOX5|BCL2|HLA-DMA|ITGB1|NFKBIA|STAT1|TNF	-3.7
hits	GO Biological Processes	19	GO:0002544	chronic inflammatory response	-5.5	38	12	24155	19	134	4	3	1.5	6279|6352|7124|7128	S100A8|CCL5|TNF|TNFAIP3	-3.7
hits	GO Biological Processes	19	GO:2001301	lipoxin biosynthetic process	-5.5	90	16	24155	6	134	3	2.2	1.3	240|241|4056	ALOX5|ALOX5AP|LTC4S	-3.7
hits	GO Biological Processes	19	GO:2001300	lipoxin metabolic process	-5.5	90	16	24155	6	134	3	2.2	1.3	240|241|4056	ALOX5|ALOX5AP|LTC4S	-3.7
hits	Reactome Gene Sets	6	R-HSA-2142700	Synthesis of Lipoxins (LX)	-5.5	90	16	24155	6	134	3	2.2	1.3	240|241|4056	ALOX5|ALOX5AP|LTC4S	-3.7
hits	GO Biological Processes	19	GO:1902532	negative regulation of intracellular signal transduction	-5.5	4.5	6.2	24155	567	134	14	10	2.6	596|602|857|3553|3688|4318|5329|5788|6772|7128|10525|54625|57761|80149	BCL2|BCL3|CAV1|IL1B|ITGB1|MMP9|PLAUR|PTPRC|STAT1|TNFAIP3|HYOU1|PARP14|TRIB3|ZC3H12A	-3.7
hits	GO Biological Processes	19	GO:0042035	regulation of cytokine biosynthetic process	-5.5	11	8	24155	114	134	7	5.2	1.9	602|3162|3553|5788|7124|10644|729230	BCL3|HMOX1|IL1B|PTPRC|TNF|IGF2BP2|CCR2	-3.7
hits	GO Biological Processes	19	GO:0030003	cellular cation homeostasis	-5.4	4.1	6.1	24155	653	134	15	11	2.7	481|596|857|2495|2841|3162|3627|4489|4502|5788|6279|6280|6352|7852|729230	ATP1B1|BCL2|CAV1|FTH1|GPR18|HMOX1|CXCL10|MT1A|MT2A|PTPRC|S100A8|S100A9|CCL5|CXCR4|CCR2	-3.7
hits	GO Biological Processes	19	GO:0055065	metal ion homeostasis	-5.4	4.1	6.1	24155	654	134	15	11	2.7	481|596|857|2495|2841|3162|3627|4489|4502|5788|6279|6280|6352|7852|729230	ATP1B1|BCL2|CAV1|FTH1|GPR18|HMOX1|CXCL10|MT1A|MT2A|PTPRC|S100A8|S100A9|CCL5|CXCR4|CCR2	-3.7
hits	GO Biological Processes	19	GO:0010001	glial cell differentiation	-5.4	7.4	7.1	24155	218	134	9	6.7	2.2	274|1031|3398|3553|6279|7124|7133|7852|10215	BIN1|CDKN2C|ID2|IL1B|S100A8|TNF|TNFRSF1B|CXCR4|OLIG2	-3.7
hits	GO Biological Processes	19	GO:0098771	inorganic ion homeostasis	-5.4	3.9	6	24155	742	134	16	12	2.8	481|596|857|1152|2495|2841|3162|3627|4489|4502|5788|6279|6280|6352|7852|729230	ATP1B1|BCL2|CAV1|CKB|FTH1|GPR18|HMOX1|CXCL10|MT1A|MT2A|PTPRC|S100A8|S100A9|CCL5|CXCR4|CCR2	-3.7
hits	GO Biological Processes	19	GO:0001960	negative regulation of cytokine-mediated signaling pathway	-5.4	14	8.7	24155	75	134	6	4.5	1.8	103|857|2621|5788|6352|54625	ADAR|CAV1|GAS6|PTPRC|CCL5|PARP14	-3.7
hits	GO Biological Processes	19	GO:0002699	positive regulation of immune effector process	-5.4	7.4	7.1	24155	219	134	9	6.7	2.2	2268|3162|3553|5788|7124|8764|55601|64332|729230	FGR|HMOX1|IL1B|PTPRC|TNF|TNFRSF14|DDX60|NFKBIZ|CCR2	-3.7
hits	GO Biological Processes	19	GO:0072503	cellular divalent inorganic cation homeostasis	-5.4	4.7	6.3	24155	494	134	13	9.7	2.6	481|596|857|2841|3627|4489|4502|5788|6279|6280|6352|7852|729230	ATP1B1|BCL2|CAV1|GPR18|CXCL10|MT1A|MT2A|PTPRC|S100A8|S100A9|CCL5|CXCR4|CCR2	-3.7
hits	GO Biological Processes	19	GO:0045687	positive regulation of glial cell differentiation	-5.4	21	9.8	24155	43	134	5	3.7	1.6	274|3398|7133|7852|10215	BIN1|ID2|TNFRSF1B|CXCR4|OLIG2	-3.7
hits	GO Biological Processes	19	GO:0042088	T-helper 1 type immune response	-5.4	21	9.8	24155	43	134	5	3.7	1.6	602|3553|3570|5971|729230	BCL3|IL1B|IL6R|RELB|CCR2	-3.7
hits	KEGG Pathway	24	hsa05133	Pertussis	-5.4	14	8.6	24155	76	134	6	4.5	1.8	727|929|3553|3576|3688|7124	C5|CD14|IL1B|CXCL8|ITGB1|TNF	-3.6
hits	GO Biological Processes	19	GO:0070201	regulation of establishment of protein localization	-5.4	3.9	5.9	24155	748	134	16	12	2.8	596|727|929|1436|1509|2268|2621|3553|4218|6352|7124|7128|7133|8764|64135|80149	BCL2|C5|CD14|CSF1R|CTSD|FGR|GAS6|IL1B|RAB8A|CCL5|TNF|TNFAIP3|TNFRSF1B|TNFRSF14|IFIH1|ZC3H12A	-3.6
hits	GO Biological Processes	19	GO:0070663	regulation of leukocyte proliferation	-5.4	7.3	7.1	24155	222	134	9	6.7	2.2	596|3553|3570|5788|6352|7128|7133|8764|729230	BCL2|IL1B|IL6R|PTPRC|CCL5|TNFAIP3|TNFRSF1B|TNFRSF14|CCR2	-3.6
hits	GO Biological Processes	19	GO:0030100	regulation of endocytosis	-5.3	6.3	6.8	24155	285	134	10	7.5	2.3	274|857|929|2268|2621|3553|5788|6347|7124|22848	BIN1|CAV1|CD14|FGR|GAS6|IL1B|PTPRC|CCL2|TNF|AAK1	-3.6
hits	GO Biological Processes	19	GO:1990266	neutrophil migration	-5.3	11	7.8	24155	119	134	7	5.2	1.9	3553|3576|3627|6279|6280|6347|6352	IL1B|CXCL8|CXCL10|S100A8|S100A9|CCL2|CCL5	-3.6
hits	GO Biological Processes	19	GO:0048660	regulation of smooth muscle cell proliferation	-5.3	8.5	7.3	24155	169	134	8	6	2	3162|3398|3570|4318|6352|6772|7124|7128	HMOX1|ID2|IL6R|MMP9|CCL5|STAT1|TNF|TNFAIP3	-3.6
hits	GO Biological Processes	19	GO:0045596	negative regulation of cell differentiation	-5.3	3.8	5.9	24155	757	134	16	12	2.8	596|857|2146|2539|3398|3553|3627|3688|4318|4792|6772|7124|9935|10215|57761|80149	BCL2|CAV1|EZH2|G6PD|ID2|IL1B|CXCL10|ITGB1|MMP9|NFKBIA|STAT1|TNF|MAFB|OLIG2|TRIB3|ZC3H12A	-3.6
hits	GO Biological Processes	19	GO:1903530	regulation of secretion by cell	-5.3	3.8	5.9	24155	757	134	16	12	2.8	727|929|1436|2268|2621|3162|3553|4218|6352|7124|7128|7133|8764|64135|80149|729230	C5|CD14|CSF1R|FGR|GAS6|HMOX1|IL1B|RAB8A|CCL5|TNF|TNFAIP3|TNFRSF1B|TNFRSF14|IFIH1|ZC3H12A|CCR2	-3.6
hits	GO Biological Processes	19	GO:1901222	regulation of NIK/NF-kappaB signaling	-5.3	11	7.8	24155	120	134	7	5.2	1.9	602|929|3553|4792|5610|7124|80149	BCL3|CD14|IL1B|NFKBIA|EIF2AK2|TNF|ZC3H12A	-3.6
hits	GO Biological Processes	19	GO:0043433	negative regulation of DNA-binding transcription factor activity	-5.3	8.5	7.3	24155	170	134	8	6	2	2146|2621|3162|3398|4792|7128|80149|84875	EZH2|GAS6|HMOX1|ID2|NFKBIA|TNFAIP3|ZC3H12A|PARP10	-3.6
hits	GO Biological Processes	19	GO:0019682	glyceraldehyde-3-phosphate metabolic process	-5.3	34	11	24155	21	134	4	3	1.5	216|2539|5226|7086	ALDH1A1|G6PD|PGD|TKT	-3.6
hits	GO Biological Processes	19	GO:0019882	antigen processing and presentation	-5.3	7.1	6.9	24155	227	134	9	6.7	2.2	1509|1515|3108|4689|5971|6890|6892|8905|653361	CTSD|CTSV|HLA-DMA|NCF4|RELB|TAP1|TAPBP|AP1S2|NCF1	-3.6
hits	GO Biological Processes	19	GO:0048659	smooth muscle cell proliferation	-5.3	8.4	7.3	24155	171	134	8	6	2	3162|3398|3570|4318|6352|6772|7124|7128	HMOX1|ID2|IL6R|MMP9|CCL5|STAT1|TNF|TNFAIP3	-3.6
hits	GO Biological Processes	19	GO:0010883	regulation of lipid storage	-5.3	20	9.4	24155	46	134	5	3.7	1.6	4792|7124|9641|80149|114882	NFKBIA|TNF|IKBKE|ZC3H12A|OSBPL8	-3.5
hits	GO Biological Processes	19	GO:2001234	negative regulation of apoptotic signaling pathway	-5.2	7.1	6.9	24155	230	134	9	6.7	2.2	596|2730|3162|3553|4318|5329|7124|7128|10525	BCL2|GCLM|HMOX1|IL1B|MMP9|PLAUR|TNF|TNFAIP3|HYOU1	-3.5
hits	GO Biological Processes	19	GO:0071621	granulocyte chemotaxis	-5.2	10	7.7	24155	123	134	7	5.2	1.9	3553|3576|3627|6279|6280|6347|6352	IL1B|CXCL8|CXCL10|S100A8|S100A9|CCL2|CCL5	-3.5
hits	GO Biological Processes	19	GO:0048732	gland development	-5.2	5	6.2	24155	435	134	12	9	2.5	596|857|1436|2119|2146|3162|3398|4939|5315|7124|7128|9935	BCL2|CAV1|CSF1R|ETV5|EZH2|HMOX1|ID2|OAS2|PKM|TNF|TNFAIP3|MAFB	-3.5
hits	GO Biological Processes	19	GO:0072507	divalent inorganic cation homeostasis	-5.2	4.6	6.1	24155	514	134	13	9.7	2.6	481|596|857|2841|3627|4489|4502|5788|6279|6280|6352|7852|729230	ATP1B1|BCL2|CAV1|GPR18|CXCL10|MT1A|MT2A|PTPRC|S100A8|S100A9|CCL5|CXCR4|CCR2	-3.5
hits	GO Biological Processes	19	GO:0060761	negative regulation of response to cytokine stimulus	-5.2	13	8.3	24155	81	134	6	4.5	1.8	103|857|2621|5788|6352|54625	ADAR|CAV1|GAS6|PTPRC|CCL5|PARP14	-3.5
hits	GO Biological Processes	19	GO:0051101	regulation of DNA binding	-5.2	10	7.7	24155	124	134	7	5.2	1.9	602|3162|3398|4318|4792|5329|28996	BCL3|HMOX1|ID2|MMP9|NFKBIA|PLAUR|HIPK2	-3.5
hits	GO Biological Processes	19	GO:0002478	antigen processing and presentation of exogenous peptide antigen	-5.2	8.2	7.2	24155	175	134	8	6	2	1509|1515|3108|4689|6890|6892|8905|653361	CTSD|CTSV|HLA-DMA|NCF4|TAP1|TAPBP|AP1S2|NCF1	-3.5
hits	Canonical Pathways	11	M144	PID CERAMIDE PATHWAY	-5.2	19	9.2	24155	48	134	5	3.7	1.6	596|1509|4792|5610|7124	BCL2|CTSD|NFKBIA|EIF2AK2|TNF	-3.5
hits	GO Biological Processes	19	GO:0044764	multi-organism cellular process	-5.2	19	9.2	24155	48	134	5	3.7	1.6	2621|3665|7852|55601|64135	GAS6|IRF7|CXCR4|DDX60|IFIH1	-3.5
hits	GO Biological Processes	19	GO:0072604	interleukin-6 secretion	-5.2	19	9.2	24155	48	134	5	3.7	1.6	2621|3553|7124|64135|80149	GAS6|IL1B|TNF|IFIH1|ZC3H12A	-3.5
hits	Reactome Gene Sets	6	R-HSA-380108	Chemokine receptors bind chemokines	-5.2	19	9.2	24155	48	134	5	3.7	1.6	3576|3627|6352|7852|729230	CXCL8|CXCL10|CCL5|CXCR4|CCR2	-3.5
hits	GO Biological Processes	19	GO:0031669	cellular response to nutrient levels	-5.1	6.8	6.8	24155	237	134	9	6.7	2.2	26|596|1515|2621|3162|3178|3920|5610|80149	AOC1|BCL2|CTSV|GAS6|HMOX1|HNRNPA1|LAMP2|EIF2AK2|ZC3H12A	-3.4
hits	KEGG Pathway	24	hsa05152	Tuberculosis	-5.1	8.1	7.1	24155	179	134	8	6	2	596|929|1509|3108|3553|3920|6772|7124	BCL2|CD14|CTSD|HLA-DMA|IL1B|LAMP2|STAT1|TNF	-3.4
hits	GO Biological Processes	19	GO:0002718	regulation of cytokine production involved in immune response	-5.1	13	8.1	24155	84	134	6	4.5	1.8	3162|3553|7124|7133|8764|729230	HMOX1|IL1B|TNF|TNFRSF1B|TNFRSF14|CCR2	-3.4
hits	KEGG Pathway	24	hsa05202	Transcriptional misregulation in cancer	-5.1	8	7.1	24155	180	134	8	6	2	929|1031|1436|2119|3398|3576|4318|64332	CD14|CDKN2C|CSF1R|ETV5|ID2|CXCL8|MMP9|NFKBIZ	-3.4
hits	GO Biological Processes	19	GO:0019884	antigen processing and presentation of exogenous antigen	-5.1	7.9	7	24155	182	134	8	6	2	1509|1515|3108|4689|6890|6892|8905|653361	CTSD|CTSV|HLA-DMA|NCF4|TAP1|TAPBP|AP1S2|NCF1	-3.4
hits	GO Biological Processes	19	GO:0002931	response to ischemia	-5.1	18	9	24155	50	134	5	3.7	1.6	596|857|1436|8878|10525	BCL2|CAV1|CSF1R|SQSTM1|HYOU1	-3.4
hits	GO Biological Processes	19	GO:0052547	regulation of peptidase activity	-5.1	4.8	6.1	24155	452	134	12	9	2.5	274|727|857|1509|2621|4318|5055|5329|5627|6279|6280|7124	BIN1|C5|CAV1|CTSD|GAS6|MMP9|SERPINB2|PLAUR|PROS1|S100A8|S100A9|TNF	-3.4
hits	GO Biological Processes	19	GO:0098754	detoxification	-5.1	9.6	7.4	24155	131	134	7	5.2	1.9	241|4056|4489|4502|6280|7124|7296	ALOX5AP|LTC4S|MT1A|MT2A|S100A9|TNF|TXNRD1	-3.4
hits	GO Biological Processes	19	GO:0002407	dendritic cell chemotaxis	-5.1	30	11	24155	24	134	4	3	1.5	2621|6352|7852|729230	GAS6|CCL5|CXCR4|CCR2	-3.4
hits	GO Biological Processes	19	GO:0071677	positive regulation of mononuclear cell migration	-5.1	30	11	24155	24	134	4	3	1.5	3627|6352|7124|729230	CXCL10|CCL5|TNF|CCR2	-3.4
hits	Reactome Gene Sets	6	R-HSA-5668599	RHO GTPases Activate NADPH Oxidases	-5.1	30	11	24155	24	134	4	3	1.5	4689|6279|6280|653361	NCF4|S100A8|S100A9|NCF1	-3.4
hits	GO Biological Processes	19	GO:0002690	positive regulation of leukocyte chemotaxis	-5	12	8	24155	87	134	6	4.5	1.8	2621|3570|3576|3627|6352|729230	GAS6|IL6R|CXCL8|CXCL10|CCL5|CCR2	-3.3
hits	KEGG Pathway	24	hsa04978	Mineral absorption	-5	18	8.9	24155	51	134	5	3.7	1.6	481|2495|3162|4489|4502	ATP1B1|FTH1|HMOX1|MT1A|MT2A	-3.3
hits	GO Biological Processes	19	GO:0061097	regulation of protein tyrosine kinase activity	-5	12	7.9	24155	88	134	6	4.5	1.8	857|1436|2621|5788|6352|653361	CAV1|CSF1R|GAS6|PTPRC|CCL5|NCF1	-3.3
hits	GO Biological Processes	19	GO:0070098	chemokine-mediated signaling pathway	-5	12	7.9	24155	88	134	6	4.5	1.8	3576|3627|6347|6352|7852|729230	CXCL8|CXCL10|CCL2|CCL5|CXCR4|CCR2	-3.3
hits	GO Biological Processes	19	GO:0060627	regulation of vesicle-mediated transport	-5	4.3	5.9	24155	539	134	13	9.7	2.6	274|857|929|2268|2621|3162|3553|4218|5788|6347|7124|22848|729230	BIN1|CAV1|CD14|FGR|GAS6|HMOX1|IL1B|RAB8A|PTPRC|CCL2|TNF|AAK1|CCR2	-3.3
hits	GO Biological Processes	19	GO:1901214	regulation of neuron death	-5	5.8	6.3	24155	313	134	10	7.5	2.3	596|2539|2730|3162|6347|6352|7124|7133|10525|28996	BCL2|G6PD|GCLM|HMOX1|CCL2|CCL5|TNF|TNFRSF1B|HYOU1|HIPK2	-3.3
hits	GO Biological Processes	19	GO:0008015	blood circulation	-5	4.3	5.9	24155	541	134	13	9.7	2.6	59|274|481|857|1829|2621|2730|3162|3398|3627|6772|7852|80149	ACTA2|BIN1|ATP1B1|CAV1|DSG2|GAS6|GCLM|HMOX1|ID2|CXCL10|STAT1|CXCR4|ZC3H12A	-3.3
hits	GO Biological Processes	19	GO:0050921	positive regulation of chemotaxis	-5	9.3	7.3	24155	135	134	7	5.2	1.9	2621|3570|3576|3627|6352|7852|729230	GAS6|IL6R|CXCL8|CXCL10|CCL5|CXCR4|CCR2	-3.3
hits	KEGG Pathway	24	hsa05323	Rheumatoid arthritis	-5	12	7.8	24155	90	134	6	4.5	1.8	3108|3553|3576|6347|6352|7124	HLA-DMA|IL1B|CXCL8|CCL2|CCL5|TNF	-3.3
hits	GO Biological Processes	19	GO:0048002	antigen processing and presentation of peptide antigen	-4.9	7.6	6.8	24155	190	134	8	6	2	1509|1515|3108|4689|6890|6892|8905|653361	CTSD|CTSV|HLA-DMA|NCF4|TAP1|TAPBP|AP1S2|NCF1	-3.3
hits	GO Biological Processes	19	GO:0071248	cellular response to metal ion	-4.9	7.6	6.8	24155	190	134	8	6	2	26|241|3162|3398|4318|4489|4502|653361	AOC1|ALOX5AP|HMOX1|ID2|MMP9|MT1A|MT2A|NCF1	-3.3
hits	GO Biological Processes	19	GO:0042594	response to starvation	-4.9	7.6	6.8	24155	191	134	8	6	2	26|596|1515|2621|3178|3920|5610|80149	AOC1|BCL2|CTSV|GAS6|HNRNPA1|LAMP2|EIF2AK2|ZC3H12A	-3.3
hits	GO Biological Processes	19	GO:0071674	mononuclear cell migration	-4.9	12	7.8	24155	91	134	6	4.5	1.8	3570|3627|6347|6352|7124|729230	IL6R|CXCL10|CCL2|CCL5|TNF|CCR2	-3.3
hits	GO Biological Processes	19	GO:0003013	circulatory system process	-4.9	4.3	5.8	24155	551	134	13	9.7	2.6	59|274|481|857|1829|2621|2730|3162|3398|3627|6772|7852|80149	ACTA2|BIN1|ATP1B1|CAV1|DSG2|GAS6|GCLM|HMOX1|ID2|CXCL10|STAT1|CXCR4|ZC3H12A	-3.2
hits	Reactome Gene Sets	6	R-HSA-877300	Interferon gamma signaling	-4.9	12	7.7	24155	92	134	6	4.5	1.8	3665|4502|4939|6772|8638|10379	IRF7|MT2A|OAS2|STAT1|OASL|IRF9	-3.2
hits	GO Biological Processes	19	GO:0051924	regulation of calcium ion transport	-4.9	6.4	6.4	24155	254	134	9	6.7	2.2	274|481|596|857|2539|3627|6347|6352|7852	BIN1|ATP1B1|BCL2|CAV1|G6PD|CXCL10|CCL2|CCL5|CXCR4	-3.2
hits	GO Biological Processes	19	GO:0002831	regulation of response to biotic stimulus	-4.9	9.1	7.1	24155	139	134	7	5.2	1.9	3434|3553|6772|7128|55601|80149|83666	IFIT1|IL1B|STAT1|TNFAIP3|DDX60|ZC3H12A|PARP9	-3.2
hits	KEGG Pathway	24	hsa05200	Pathways in cancer	-4.9	5	6	24155	395	134	11	8.2	2.4	596|1287|1436|3576|3688|3815|4318|4791|4792|6772|7852	BCL2|COL4A5|CSF1R|CXCL8|ITGB1|KIT|MMP9|NFKB2|NFKBIA|STAT1|CXCR4	-3.2
hits	GO Biological Processes	19	GO:0046634	regulation of alpha-beta T cell activation	-4.9	12	7.7	24155	93	134	6	4.5	1.8	3570|5788|8764|64332|80149|729230	IL6R|PTPRC|TNFRSF14|NFKBIZ|ZC3H12A|CCR2	-3.2
hits	GO Biological Processes	19	GO:0002700	regulation of production of molecular mediator of immune response	-4.9	9	7.1	24155	140	134	7	5.2	1.9	3162|3553|5788|7124|7133|8764|729230	HMOX1|IL1B|PTPRC|TNF|TNFRSF1B|TNFRSF14|CCR2	-3.2
hits	Reactome Gene Sets	6	R-HSA-2142688	Synthesis of 5-eicosatetraenoic acids	-4.9	60	13	24155	9	134	3	2.2	1.3	240|241|4056	ALOX5|ALOX5AP|LTC4S	-3.2
hits	GO Biological Processes	19	GO:0002676	regulation of chronic inflammatory response	-4.9	60	13	24155	9	134	3	2.2	1.3	6352|7124|7128	CCL5|TNF|TNFAIP3	-3.2
hits	GO Biological Processes	19	GO:0090087	regulation of peptide transport	-4.9	3.7	5.5	24155	731	134	15	11	2.7	727|929|1436|2268|2621|3553|4218|6279|6352|7124|7128|7133|8764|64135|80149	C5|CD14|CSF1R|FGR|GAS6|IL1B|RAB8A|S100A8|CCL5|TNF|TNFAIP3|TNFRSF1B|TNFRSF14|IFIH1|ZC3H12A	-3.2
hits	GO Biological Processes	19	GO:0055080	cation homeostasis	-4.9	3.7	5.5	24155	731	134	15	11	2.7	481|596|857|2495|2841|3162|3627|4489|4502|5788|6279|6280|6352|7852|729230	ATP1B1|BCL2|CAV1|FTH1|GPR18|HMOX1|CXCL10|MT1A|MT2A|PTPRC|S100A8|S100A9|CCL5|CXCR4|CCR2	-3.2
hits	GO Biological Processes	19	GO:0036336	dendritic cell migration	-4.8	27	10	24155	27	134	4	3	1.5	2621|6352|7852|729230	GAS6|CCL5|CXCR4|CCR2	-3.2
hits	GO Biological Processes	19	GO:1901623	regulation of lymphocyte chemotaxis	-4.8	27	10	24155	27	134	4	3	1.5	3627|6347|6352|729230	CXCL10|CCL2|CCL5|CCR2	-3.2
hits	GO Biological Processes	19	GO:0097530	granulocyte migration	-4.8	8.9	7	24155	142	134	7	5.2	1.9	3553|3576|3627|6279|6280|6347|6352	IL1B|CXCL8|CXCL10|S100A8|S100A9|CCL2|CCL5	-3.2
hits	GO Biological Processes	19	GO:0051091	positive regulation of DNA-binding transcription factor activity	-4.8	6.2	6.3	24155	261	134	9	6.7	2.2	857|3553|3815|4791|5610|6279|6280|7124|28996	CAV1|IL1B|KIT|NFKB2|EIF2AK2|S100A8|S100A9|TNF|HIPK2	-3.1
hits	GO Biological Processes	19	GO:0045785	positive regulation of cell adhesion	-4.8	4.9	5.9	24155	403	134	11	8.2	2.4	857|3553|3570|5788|6347|6352|7124|8764|51144|64332|729230	CAV1|IL1B|IL6R|PTPRC|CCL2|CCL5|TNF|TNFRSF14|HSD17B12|NFKBIZ|CCR2	-3.1
hits	GO Biological Processes	19	GO:0022407	regulation of cell-cell adhesion	-4.8	4.9	5.9	24155	405	134	11	8.2	2.4	857|3553|3570|5788|6347|6352|7124|8764|64332|80149|729230	CAV1|IL1B|IL6R|PTPRC|CCL2|CCL5|TNF|TNFRSF14|NFKBIZ|ZC3H12A|CCR2	-3.1
hits	GO Biological Processes	19	GO:0034762	regulation of transmembrane transport	-4.8	4.1	5.6	24155	568	134	13	9.7	2.6	274|481|596|857|2539|3553|3627|4318|6347|7124|57761|114882|729230	BIN1|ATP1B1|BCL2|CAV1|G6PD|IL1B|CXCL10|MMP9|CCL2|TNF|TRIB3|OSBPL8|CCR2	-3.1
hits	GO Biological Processes	19	GO:0019216	regulation of lipid metabolic process	-4.7	4.8	5.9	24155	410	134	11	8.2	2.4	857|2180|2268|3398|3490|3553|3815|7124|7296|57761|85441	CAV1|ACSL1|FGR|ID2|IGFBP7|IL1B|KIT|TNF|TXNRD1|TRIB3|HELZ2	-3.1
hits	GO Biological Processes	19	GO:0071902	positive regulation of protein serine/threonine kinase activity	-4.7	5.4	6	24155	336	134	10	7.5	2.3	727|1436|2146|2180|3553|3815|5610|5788|7124|7852	C5|CSF1R|EZH2|ACSL1|IL1B|KIT|EIF2AK2|PTPRC|TNF|CXCR4	-3.1
hits	GO Biological Processes	19	GO:0045766	positive regulation of angiogenesis	-4.7	7.1	6.5	24155	204	134	8	6	2	3162|3553|3576|3688|5315|7852|28996|80149	HMOX1|IL1B|CXCL8|ITGB1|PKM|CXCR4|HIPK2|ZC3H12A	-3.1
hits	Reactome Gene Sets	6	R-HSA-1236975	Antigen processing-Cross presentation	-4.7	11	7.4	24155	99	134	6	4.5	1.8	929|1515|4689|6890|6892|653361	CD14|CTSV|NCF4|TAP1|TAPBP|NCF1	-3.1
hits	GO Biological Processes	19	GO:0050764	regulation of phagocytosis	-4.7	11	7.4	24155	99	134	6	4.5	1.8	2268|2621|3553|5788|6347|7124	FGR|GAS6|IL1B|PTPRC|CCL2|TNF	-3.1
hits	GO Biological Processes	19	GO:0039530	MDA-5 signaling pathway	-4.7	54	13	24155	10	134	3	2.2	1.3	3665|55601|64135	IRF7|DDX60|IFIH1	-3.1
hits	GO Biological Processes	19	GO:0002573	myeloid leukocyte differentiation	-4.7	7	6.5	24155	205	134	8	6	2	1436|3398|3665|3815|4318|5971|7124|9935	CSF1R|ID2|IRF7|KIT|MMP9|RELB|TNF|MAFB	-3.1
hits	GO Biological Processes	19	GO:0043491	protein kinase B signaling	-4.7	6	6.2	24155	269	134	9	6.7	2.2	2621|3553|3688|3815|6347|6352|7124|57761|114882	GAS6|IL1B|ITGB1|KIT|CCL2|CCL5|TNF|TRIB3|OSBPL8	-3.1
hits	GO Biological Processes	19	GO:1901570	fatty acid derivative biosynthetic process	-4.7	11	7.3	24155	100	134	6	4.5	1.8	240|241|2180|3553|4056|51144	ALOX5|ALOX5AP|ACSL1|IL1B|LTC4S|HSD17B12	-3
hits	GO Biological Processes	19	GO:0002824	positive regulation of adaptive immune response based on somatic recombination of immune receptors b	-4.7	11	7.3	24155	100	134	6	4.5	1.8	3553|3570|5788|7124|64332|729230	IL1B|IL6R|PTPRC|TNF|NFKBIZ|CCR2	-3
hits	GO Biological Processes	19	GO:0051092	positive regulation of NF-kappaB transcription factor activity	-4.7	8.4	6.8	24155	150	134	7	5.2	1.9	857|3553|4791|5610|6279|6280|7124	CAV1|IL1B|NFKB2|EIF2AK2|S100A8|S100A9|TNF	-3
hits	Reactome Gene Sets	6	R-HSA-1280218	Adaptive Immune System	-4.7	3.6	5.4	24155	758	134	15	11	2.7	929|1509|1515|3688|4689|4792|5788|6890|6892|8764|8905|9246|26270|57761|653361	CD14|CTSD|CTSV|ITGB1|NCF4|NFKBIA|PTPRC|TAP1|TAPBP|TNFRSF14|AP1S2|UBE2L6|FBXO6|TRIB3|NCF1	-3
hits	GO Biological Processes	19	GO:0043405	regulation of MAP kinase activity	-4.7	5.3	6	24155	341	134	10	7.5	2.3	727|857|2146|3553|3815|5610|5788|7124|7852|57761	C5|CAV1|EZH2|IL1B|KIT|EIF2AK2|PTPRC|TNF|CXCR4|TRIB3	-3
hits	GO Biological Processes	19	GO:0046632	alpha-beta T cell differentiation	-4.7	11	7.3	24155	101	134	6	4.5	1.8	596|602|2841|5971|64332|80149	BCL2|BCL3|GPR18|RELB|NFKBIZ|ZC3H12A	-3
hits	GO Biological Processes	19	GO:0050670	regulation of lymphocyte proliferation	-4.7	6.9	6.4	24155	208	134	8	6	2	596|3553|3570|5788|6352|7133|8764|729230	BCL2|IL1B|IL6R|PTPRC|CCL5|TNFRSF1B|TNFRSF14|CCR2	-3
hits	GO Biological Processes	19	GO:0032944	regulation of mononuclear cell proliferation	-4.6	6.9	6.4	24155	209	134	8	6	2	596|3553|3570|5788|6352|7133|8764|729230	BCL2|IL1B|IL6R|PTPRC|CCL5|TNFRSF1B|TNFRSF14|CCR2	-3
hits	KEGG Pathway	24	hsa05142	Chagas disease (American trypanosomiasis)	-4.6	11	7.3	24155	102	134	6	4.5	1.8	3553|3576|4792|6347|6352|7124	IL1B|CXCL8|NFKBIA|CCL2|CCL5|TNF	-3
hits	Canonical Pathways	11	M124	PID CXCR4 PATHWAY	-4.6	11	7.3	24155	102	134	6	4.5	1.8	2268|3688|4318|5788|6772|7852	FGR|ITGB1|MMP9|PTPRC|STAT1|CXCR4	-3
hits	GO Biological Processes	19	GO:0032675	regulation of interleukin-6 production	-4.6	8.3	6.7	24155	152	134	7	5.2	1.9	2621|3553|3570|7124|7128|64135|80149	GAS6|IL1B|IL6R|TNF|TNFAIP3|IFIH1|ZC3H12A	-3
hits	GO Biological Processes	19	GO:1902105	regulation of leukocyte differentiation	-4.6	5.9	6.1	24155	274	134	9	6.7	2.2	2621|3398|3665|5788|7124|9935|64332|80149|729230	GAS6|ID2|IRF7|PTPRC|TNF|MAFB|NFKBIZ|ZC3H12A|CCR2	-3
hits	GO Biological Processes	19	GO:0043523	regulation of neuron apoptotic process	-4.6	6.9	6.4	24155	210	134	8	6	2	596|2539|2730|3162|6347|7124|10525|28996	BCL2|G6PD|GCLM|HMOX1|CCL2|TNF|HYOU1|HIPK2	-3
hits	GO Biological Processes	19	GO:0050729	positive regulation of inflammatory response	-4.6	8.2	6.7	24155	153	134	7	5.2	1.9	3553|4792|6279|6280|7124|64332|729230	IL1B|NFKBIA|S100A8|S100A9|TNF|NFKBIZ|CCR2	-3
hits	GO Biological Processes	19	GO:0034113	heterotypic cell-cell adhesion	-4.6	15	8	24155	62	134	5	3.7	1.6	1829|3553|3688|5788|7124	DSG2|IL1B|ITGB1|PTPRC|TNF	-3
hits	GO Biological Processes	19	GO:0002753	cytoplasmic pattern recognition receptor signaling pathway	-4.6	15	8	24155	62	134	5	3.7	1.6	3665|4792|7128|55601|64135	IRF7|NFKBIA|TNFAIP3|DDX60|IFIH1	-3
hits	GO Biological Processes	19	GO:0061919	process utilizing autophagic mechanism	-4.6	4.3	5.6	24155	503	134	12	9	2.5	596|1915|3162|3920|4218|6279|6280|8878|9638|10558|57761|80149	BCL2|EEF1A1|HMOX1|LAMP2|RAB8A|S100A8|S100A9|SQSTM1|FEZ1|SPTLC1|TRIB3|ZC3H12A	-3
hits	GO Biological Processes	19	GO:0006914	autophagy	-4.6	4.3	5.6	24155	503	134	12	9	2.5	596|1915|3162|3920|4218|6279|6280|8878|9638|10558|57761|80149	BCL2|EEF1A1|HMOX1|LAMP2|RAB8A|S100A8|S100A9|SQSTM1|FEZ1|SPTLC1|TRIB3|ZC3H12A	-3
hits	GO Biological Processes	19	GO:0061025	membrane fusion	-4.6	8.2	6.7	24155	154	134	7	5.2	1.9	2621|4218|4599|6890|6892|7852|85409	GAS6|RAB8A|MX1|TAP1|TAPBP|CXCR4|NKD2	-3
hits	KEGG Pathway	24	hsa04145	Phagosome	-4.6	8.2	6.7	24155	154	134	7	5.2	1.9	929|3108|3688|3920|4689|6890|653361	CD14|HLA-DMA|ITGB1|LAMP2|NCF4|TAP1|NCF1	-3
hits	GO Biological Processes	19	GO:2001237	negative regulation of extrinsic apoptotic signaling pathway	-4.6	10	7.2	24155	104	134	6	4.5	1.8	596|2730|3162|3553|7124|7128	BCL2|GCLM|HMOX1|IL1B|TNF|TNFAIP3	-3
hits	GO Biological Processes	19	GO:2000406	positive regulation of T cell migration	-4.6	23	9.3	24155	31	134	4	3	1.5	3627|6352|8764|729230	CXCL10|CCL5|TNFRSF14|CCR2	-3
hits	GO Biological Processes	19	GO:0070997	neuron death	-4.6	5.2	5.9	24155	348	134	10	7.5	2.3	596|2539|2730|3162|6347|6352|7124|7133|10525|28996	BCL2|G6PD|GCLM|HMOX1|CCL2|CCL5|TNF|TNFRSF1B|HYOU1|HIPK2	-3
hits	GO Biological Processes	19	GO:1903531	negative regulation of secretion by cell	-4.6	6.8	6.3	24155	213	134	8	6	2	2621|3162|3553|7124|7128|7133|80149|729230	GAS6|HMOX1|IL1B|TNF|TNFAIP3|TNFRSF1B|ZC3H12A|CCR2	-3
hits	GO Biological Processes	19	GO:0052548	regulation of endopeptidase activity	-4.6	4.7	5.7	24155	425	134	11	8.2	2.4	274|727|1509|2621|4318|5055|5329|5627|6279|6280|7124	BIN1|C5|CTSD|GAS6|MMP9|SERPINB2|PLAUR|PROS1|S100A8|S100A9|TNF	-3
hits	Canonical Pathways	11	M254	PID MYC REPRESS PATHWAY	-4.6	14	7.9	24155	63	134	5	3.7	1.6	596|2495|3398|3688|6352	BCL2|FTH1|ID2|ITGB1|CCL5	-3
hits	GO Biological Processes	19	GO:2000401	regulation of lymphocyte migration	-4.6	14	7.9	24155	63	134	5	3.7	1.6	3627|6347|6352|8764|729230	CXCL10|CCL2|CCL5|TNFRSF14|CCR2	-3
hits	CORUM	33	CORUM:5193	TNF-alpha/NF-kappa B signaling complex (CHUK, KPNA3, NFKB2, NFKBIB, REL, IKBKG, NFKB1, NFKBIE, RELB	-4.6	49	12	24155	11	134	3	2.2	1.3	4791|4792|5971	NFKB2|NFKBIA|RELB	-3
hits	GO Biological Processes	19	GO:0035457	cellular response to interferon-alpha	-4.6	49	12	24155	11	134	3	2.2	1.3	2621|3433|3437	GAS6|IFIT2|IFIT3	-3
hits	Reactome Gene Sets	6	R-HSA-4755510	SUMOylation of immune response proteins	-4.6	49	12	24155	11	134	3	2.2	1.3	4791|4792|9641	NFKB2|NFKBIA|IKBKE	-3
hits	GO Biological Processes	19	GO:0002821	positive regulation of adaptive immune response	-4.6	10	7.1	24155	105	134	6	4.5	1.8	3553|3570|5788|7124|64332|729230	IL1B|IL6R|PTPRC|TNF|NFKBIZ|CCR2	-3
hits	GO Biological Processes	19	GO:0009611	response to wounding	-4.6	3.7	5.3	24155	682	134	14	10	2.6	596|857|2146|2621|3162|5055|5315|5329|5627|6279|7128|7852|9315|729230	BCL2|CAV1|EZH2|GAS6|HMOX1|SERPINB2|PKM|PLAUR|PROS1|S100A8|TNFAIP3|CXCR4|NREP|CCR2	-3
hits	GO Biological Processes	19	GO:0042129	regulation of T cell proliferation	-4.6	8.1	6.6	24155	156	134	7	5.2	1.9	3553|3570|5788|6352|7133|8764|729230	IL1B|IL6R|PTPRC|CCL5|TNFRSF1B|TNFRSF14|CCR2	-3
hits	GO Biological Processes	19	GO:0030856	regulation of epithelial cell differentiation	-4.5	8	6.6	24155	157	134	7	5.2	1.9	857|1515|2146|3553|4318|6772|7124	CAV1|CTSV|EZH2|IL1B|MMP9|STAT1|TNF	-2.9
hits	GO Biological Processes	19	GO:0048247	lymphocyte chemotaxis	-4.5	14	7.8	24155	64	134	5	3.7	1.6	2621|3627|6347|6352|729230	GAS6|CXCL10|CCL2|CCL5|CCR2	-2.9
hits	Canonical Pathways	11	M165	PID SYNDECAN 4 PATHWAY	-4.5	23	9.1	24155	32	134	4	3	1.5	3688|4318|6352|7852	ITGB1|MMP9|CCL5|CXCR4	-2.9
hits	GO Biological Processes	19	GO:0071241	cellular response to inorganic substance	-4.5	6.6	6.2	24155	217	134	8	6	2	26|241|3162|3398|4318|4489|4502|653361	AOC1|ALOX5AP|HMOX1|ID2|MMP9|MT1A|MT2A|NCF1	-2.9
hits	GO Biological Processes	19	GO:0072678	T cell migration	-4.5	14	7.8	24155	65	134	5	3.7	1.6	3627|6347|6352|8764|729230	CXCL10|CCL2|CCL5|TNFRSF14|CCR2	-2.9
hits	GO Biological Processes	19	GO:0046916	cellular transition metal ion homeostasis	-4.5	10	7	24155	108	134	6	4.5	1.8	2495|3162|4489|4502|6279|6280	FTH1|HMOX1|MT1A|MT2A|S100A8|S100A9	-2.9
hits	GO Biological Processes	19	GO:0007584	response to nutrient	-4.5	6.6	6.2	24155	219	134	8	6	2	2180|2621|2730|3162|3553|3627|5315|6772	ACSL1|GAS6|GCLM|HMOX1|IL1B|CXCL10|PKM|STAT1	-2.9
hits	GO Biological Processes	19	GO:0034976	response to endoplasmic reticulum stress	-4.5	5.7	6	24155	285	134	9	6.7	2.2	596|857|3576|5610|6347|10525|23645|26270|57761	BCL2|CAV1|CXCL8|EIF2AK2|CCL2|HYOU1|PPP1R15A|FBXO6|TRIB3	-2.9
hits	GO Biological Processes	19	GO:0006816	calcium ion transport	-4.5	4.6	5.6	24155	434	134	11	8.2	2.4	274|481|596|857|2539|2621|3627|5788|6347|6352|7852	BIN1|ATP1B1|BCL2|CAV1|G6PD|GAS6|CXCL10|PTPRC|CCL2|CCL5|CXCR4	-2.9
hits	GO Biological Processes	19	GO:0032635	interleukin-6 production	-4.5	7.8	6.5	24155	161	134	7	5.2	1.9	2621|3553|3570|7124|7128|64135|80149	GAS6|IL1B|IL6R|TNF|TNFAIP3|IFIH1|ZC3H12A	-2.9
hits	GO Biological Processes	19	GO:0002548	monocyte chemotaxis	-4.5	14	7.7	24155	66	134	5	3.7	1.6	3570|3627|6347|6352|729230	IL6R|CXCL10|CCL2|CCL5|CCR2	-2.9
hits	GO Biological Processes	19	GO:0002440	production of molecular mediator of immune response	-4.5	5.6	5.9	24155	288	134	9	6.7	2.2	2621|3162|3553|3815|5788|7124|7133|8764|729230	GAS6|HMOX1|IL1B|KIT|PTPRC|TNF|TNFRSF1B|TNFRSF14|CCR2	-2.9
hits	GO Biological Processes	19	GO:0002793	positive regulation of peptide secretion	-4.5	5.6	5.9	24155	289	134	9	6.7	2.2	727|929|1436|2268|3553|6279|7124|8764|64135	C5|CD14|CSF1R|FGR|IL1B|S100A8|TNF|TNFRSF14|IFIH1	-2.9
hits	GO Biological Processes	19	GO:0045080	positive regulation of chemokine biosynthetic process	-4.5	45	11	24155	12	134	3	2.2	1.3	3162|3553|7124	HMOX1|IL1B|TNF	-2.9
hits	GO Biological Processes	19	GO:0010623	programmed cell death involved in cell development	-4.5	45	11	24155	12	134	3	2.2	1.3	596|3553|3815	BCL2|IL1B|KIT	-2.9
hits	GO Biological Processes	19	GO:0070486	leukocyte aggregation	-4.5	45	11	24155	12	134	3	2.2	1.3	3553|6279|6280	IL1B|S100A8|S100A9	-2.9
hits	KEGG Pathway	24	M00004	Pentose phosphate pathway (Pentose phosphate cycle)	-4.5	45	11	24155	12	134	3	2.2	1.3	2539|5226|7086	G6PD|PGD|TKT	-2.9
hits	KEGG Pathway	24	hsa_M00004	Pentose phosphate pathway (Pentose phosphate cycle)	-4.5	45	11	24155	12	134	3	2.2	1.3	2539|5226|7086	G6PD|PGD|TKT	-2.9
hits	GO Biological Processes	19	GO:0031331	positive regulation of cellular catabolic process	-4.4	5	5.7	24155	362	134	10	7.5	2.3	857|3162|3553|7124|7128|7133|10558|57761|80149|85409	CAV1|HMOX1|IL1B|TNF|TNFAIP3|TNFRSF1B|SPTLC1|TRIB3|ZC3H12A|NKD2	-2.9
hits	GO Biological Processes	19	GO:0051223	regulation of protein transport	-4.4	3.6	5.2	24155	701	134	14	10	2.6	727|929|1436|2268|2621|3553|4218|6352|7124|7128|7133|8764|64135|80149	C5|CD14|CSF1R|FGR|GAS6|IL1B|RAB8A|CCL5|TNF|TNFAIP3|TNFRSF1B|TNFRSF14|IFIH1|ZC3H12A	-2.8
hits	GO Biological Processes	19	GO:0072676	lymphocyte migration	-4.4	9.7	6.9	24155	111	134	6	4.5	1.8	2621|3627|6347|6352|8764|729230	GAS6|CXCL10|CCL2|CCL5|TNFRSF14|CCR2	-2.8
hits	GO Biological Processes	19	GO:0045862	positive regulation of proteolysis	-4.4	5	5.7	24155	364	134	10	7.5	2.3	857|1509|3553|6279|6280|7124|7133|57761|80149|85409	CAV1|CTSD|IL1B|S100A8|S100A9|TNF|TNFRSF1B|TRIB3|ZC3H12A|NKD2	-2.8
hits	GO Biological Processes	19	GO:0032102	negative regulation of response to external stimulus	-4.4	4.9	5.7	24155	365	134	10	7.5	2.3	727|2841|5055|5329|5627|5788|6347|7128|7133|80149	C5|GPR18|SERPINB2|PLAUR|PROS1|PTPRC|CCL2|TNFAIP3|TNFRSF1B|ZC3H12A	-2.8
hits	GO Biological Processes	19	GO:2001242	regulation of intrinsic apoptotic signaling pathway	-4.4	7.6	6.4	24155	165	134	7	5.2	1.9	596|857|4318|5329|6279|6280|10525	BCL2|CAV1|MMP9|PLAUR|S100A8|S100A9|HYOU1	-2.8
hits	GO Biological Processes	19	GO:0051051	negative regulation of transport	-4.4	4.1	5.4	24155	527	134	12	9	2.5	274|596|857|2621|3162|3553|4318|7124|7128|7133|80149|729230	BIN1|BCL2|CAV1|GAS6|HMOX1|IL1B|MMP9|TNF|TNFAIP3|TNFRSF1B|ZC3H12A|CCR2	-2.8
hits	GO Biological Processes	19	GO:0071363	cellular response to growth factor stimulus	-4.4	3.6	5.2	24155	709	134	14	10	2.6	857|1915|2621|2730|3178|3553|3576|3688|6347|6352|7133|9315|9638|28996	CAV1|EEF1A1|GAS6|GCLM|HNRNPA1|IL1B|CXCL8|ITGB1|CCL2|CCL5|TNFRSF1B|NREP|FEZ1|HIPK2	-2.8
hits	GO Biological Processes	19	GO:0033209	tumor necrosis factor-mediated signaling pathway	-4.4	7.6	6.3	24155	167	134	7	5.2	1.9	2621|4792|6772|7124|7128|7133|8764	GAS6|NFKBIA|STAT1|TNF|TNFAIP3|TNFRSF1B|TNFRSF14	-2.8
hits	GO Biological Processes	19	GO:0030198	extracellular matrix organization	-4.4	4.9	5.6	24155	370	134	10	7.5	2.3	602|1287|1515|2621|3688|4318|4791|7124|7133|51144	BCL3|COL4A5|CTSV|GAS6|ITGB1|MMP9|NFKB2|TNF|TNFRSF1B|HSD17B12	-2.8
hits	GO Biological Processes	19	GO:0006909	phagocytosis	-4.4	4.9	5.6	24155	370	134	10	7.5	2.3	929|2268|2621|3553|3688|4689|5788|6347|7124|22918	CD14|FGR|GAS6|IL1B|ITGB1|NCF4|PTPRC|CCL2|TNF|CD93	-2.8
hits	GO Biological Processes	19	GO:0032720	negative regulation of tumor necrosis factor production	-4.4	13	7.4	24155	70	134	5	3.7	1.6	602|2621|2841|7128|80149	BCL3|GAS6|GPR18|TNFAIP3|ZC3H12A	-2.8
hits	GO Biological Processes	19	GO:0050766	positive regulation of phagocytosis	-4.4	13	7.4	24155	70	134	5	3.7	1.6	2621|3553|5788|6347|7124	GAS6|IL1B|PTPRC|CCL2|TNF	-2.8
hits	GO Biological Processes	19	GO:0006882	cellular zinc ion homeostasis	-4.3	20	8.5	24155	36	134	4	3	1.5	4489|4502|6279|6280	MT1A|MT2A|S100A8|S100A9	-2.8
hits	GO Biological Processes	19	GO:0000302	response to reactive oxygen species	-4.3	6.2	5.9	24155	233	134	8	6	2	596|2146|3162|4318|6772|7124|7128|653361	BCL2|EZH2|HMOX1|MMP9|STAT1|TNF|TNFAIP3|NCF1	-2.7
hits	GO Biological Processes	19	GO:1904951	positive regulation of establishment of protein localization	-4.3	4.3	5.4	24155	457	134	11	8.2	2.4	596|727|929|1436|2268|2621|3553|7124|8764|64135|80149	BCL2|C5|CD14|CSF1R|FGR|GAS6|IL1B|TNF|TNFRSF14|IFIH1|ZC3H12A	-2.7
hits	GO Biological Processes	19	GO:1903556	negative regulation of tumor necrosis factor superfamily cytokine production	-4.3	13	7.3	24155	72	134	5	3.7	1.6	602|2621|2841|7128|80149	BCL3|GAS6|GPR18|TNFAIP3|ZC3H12A	-2.7
hits	GO Biological Processes	19	GO:0071407	cellular response to organic cyclic compound	-4.3	4	5.3	24155	542	134	12	9	2.5	26|857|2146|2730|3434|3553|6347|6352|6772|7124|64135|80149	AOC1|CAV1|EZH2|GCLM|IFIT1|IL1B|CCL2|CCL5|STAT1|TNF|IFIH1|ZC3H12A	-2.7
hits	GO Biological Processes	19	GO:0006469	negative regulation of protein kinase activity	-4.3	6.1	5.9	24155	235	134	8	6	2	103|857|1031|3553|5788|7128|7453|57761	ADAR|CAV1|CDKN2C|IL1B|PTPRC|TNFAIP3|WARS1|TRIB3	-2.7
hits	GO Biological Processes	19	GO:2000273	positive regulation of signaling receptor activity	-4.3	19	8.4	24155	37	134	4	3	1.5	3688|6347|653361|729230	ITGB1|CCL2|NCF1|CCR2	-2.7
hits	GO Biological Processes	19	GO:2000403	positive regulation of lymphocyte migration	-4.3	19	8.4	24155	37	134	4	3	1.5	3627|6352|8764|729230	CXCL10|CCL5|TNFRSF14|CCR2	-2.7
hits	GO Biological Processes	19	GO:0001659	temperature homeostasis	-4.3	7.3	6.2	24155	173	134	7	5.2	1.9	216|857|2180|3553|7124|7852|729230	ALDH1A1|CAV1|ACSL1|IL1B|TNF|CXCR4|CCR2	-2.7
hits	GO Biological Processes	19	GO:0045685	regulation of glial cell differentiation	-4.3	12	7.3	24155	73	134	5	3.7	1.6	274|3398|7133|7852|10215	BIN1|ID2|TNFRSF1B|CXCR4|OLIG2	-2.7
hits	GO Biological Processes	19	GO:0043122	regulation of I-kappaB kinase/NF-kappaB signaling	-4.3	6.1	5.9	24155	237	134	8	6	2	3162|3553|6772|7124|7128|8878|9641|80149	HMOX1|IL1B|STAT1|TNF|TNFAIP3|SQSTM1|IKBKE|ZC3H12A	-2.7
hits	GO Biological Processes	19	GO:0002695	negative regulation of leukocyte activation	-4.2	7.2	6.2	24155	175	134	7	5.2	1.9	3162|3398|5788|7128|8764|80149|729230	HMOX1|ID2|PTPRC|TNFAIP3|TNFRSF14|ZC3H12A|CCR2	-2.7
hits	GO Biological Processes	19	GO:0055069	zinc ion homeostasis	-4.2	19	8.3	24155	38	134	4	3	1.5	4489|4502|6279|6280	MT1A|MT2A|S100A8|S100A9	-2.7
hits	GO Biological Processes	19	GO:0032677	regulation of interleukin-8 production	-4.2	12	7.2	24155	74	134	5	3.7	1.6	602|929|3553|5788|7124	BCL3|CD14|IL1B|PTPRC|TNF	-2.7
hits	Reactome Gene Sets	6	R-HSA-918233	TRAF3-dependent IRF activation pathway	-4.2	39	11	24155	14	134	3	2.2	1.3	3665|9641|64135	IRF7|IKBKE|IFIH1	-2.7
hits	GO Biological Processes	19	GO:0051402	neuron apoptotic process	-4.2	6	5.8	24155	239	134	8	6	2	596|2539|2730|3162|6347|7124|10525|28996	BCL2|G6PD|GCLM|HMOX1|CCL2|TNF|HYOU1|HIPK2	-2.7
hits	GO Biological Processes	19	GO:0033002	muscle cell proliferation	-4.2	6	5.8	24155	239	134	8	6	2	3162|3398|3570|4318|6352|6772|7124|7128	HMOX1|ID2|IL6R|MMP9|CCL5|STAT1|TNF|TNFAIP3	-2.7
hits	GO Biological Processes	19	GO:0022612	gland morphogenesis	-4.2	8.9	6.5	24155	121	134	6	4.5	1.8	596|857|1436|2119|7124|7128	BCL2|CAV1|CSF1R|ETV5|TNF|TNFAIP3	-2.7
hits	GO Biological Processes	19	GO:0051048	negative regulation of secretion	-4.2	6	5.8	24155	240	134	8	6	2	2621|3162|3553|7124|7128|7133|80149|729230	GAS6|HMOX1|IL1B|TNF|TNFAIP3|TNFRSF1B|ZC3H12A|CCR2	-2.7
hits	GO Biological Processes	19	GO:0045786	negative regulation of cell cycle	-4.2	3.7	5.1	24155	642	134	13	9.7	2.6	274|596|1031|2146|2621|3398|3576|5885|6347|7124|7128|23645|26270	BIN1|BCL2|CDKN2C|EZH2|GAS6|ID2|CXCL8|RAD21|CCL2|TNF|TNFAIP3|PPP1R15A|FBXO6	-2.7
hits	GO Biological Processes	19	GO:0150076	neuroinflammatory response	-4.2	12	7.1	24155	75	134	5	3.7	1.6	3553|4318|5788|7124|7133	IL1B|MMP9|PTPRC|TNF|TNFRSF1B	-2.7
hits	GO Biological Processes	19	GO:0048713	regulation of oligodendrocyte differentiation	-4.2	18	8.2	24155	39	134	4	3	1.5	3398|7133|7852|10215	ID2|TNFRSF1B|CXCR4|OLIG2	-2.6
hits	GO Biological Processes	19	GO:0070848	response to growth factor	-4.2	3.4	5	24155	739	134	14	10	2.6	857|1915|2621|2730|3178|3553|3576|3688|6347|6352|7133|9315|9638|28996	CAV1|EEF1A1|GAS6|GCLM|HNRNPA1|IL1B|CXCL8|ITGB1|CCL2|CCL5|TNFRSF1B|NREP|FEZ1|HIPK2	-2.6
hits	GO Biological Processes	19	GO:2001235	positive regulation of apoptotic signaling pathway	-4.2	7	6.1	24155	179	134	7	5.2	1.9	596|857|4318|5329|5788|6279|6280	BCL2|CAV1|MMP9|PLAUR|PTPRC|S100A8|S100A9	-2.6
hits	GO Biological Processes	19	GO:0071347	cellular response to interleukin-1	-4.2	7	6.1	24155	179	134	7	5.2	1.9	3553|3576|4792|6347|6352|8878|80149	IL1B|CXCL8|NFKBIA|CCL2|CCL5|SQSTM1|ZC3H12A	-2.6
hits	GO Biological Processes	19	GO:0051928	positive regulation of calcium ion transport	-4.2	8.8	6.5	24155	123	134	6	4.5	1.8	481|857|2539|3627|6347|6352	ATP1B1|CAV1|G6PD|CXCL10|CCL2|CCL5	-2.6
hits	GO Biological Processes	19	GO:0032481	positive regulation of type I interferon production	-4.2	12	7	24155	77	134	5	3.7	1.6	929|3665|4791|6772|64135	CD14|IRF7|NFKB2|STAT1|IFIH1	-2.6
hits	KEGG Pathway	24	hsa04216	Ferroptosis	-4.1	18	8	24155	40	134	4	3	1.5	2180|2495|2730|3162	ACSL1|FTH1|GCLM|HMOX1	-2.6
hits	GO Biological Processes	19	GO:1901699	cellular response to nitrogen compound	-4.1	3.6	5	24155	652	134	13	9.7	2.6	26|857|2146|2730|3434|3553|4218|5315|6772|7124|57761|64135|114882	AOC1|CAV1|EZH2|GCLM|IFIT1|IL1B|RAB8A|PKM|STAT1|TNF|TRIB3|IFIH1|OSBPL8	-2.6
hits	GO Biological Processes	19	GO:0030730	sequestering of triglyceride	-4.1	36	10	24155	15	134	3	2.2	1.3	3553|7124|114882	IL1B|TNF|OSBPL8	-2.6
hits	GO Biological Processes	19	GO:0045073	regulation of chemokine biosynthetic process	-4.1	36	10	24155	15	134	3	2.2	1.3	3162|3553|7124	HMOX1|IL1B|TNF	-2.6
hits	GO Biological Processes	19	GO:0090197	positive regulation of chemokine secretion	-4.1	36	10	24155	15	134	3	2.2	1.3	727|1436|7124	C5|CSF1R|TNF	-2.6
hits	Reactome Gene Sets	6	R-HSA-71336	Pentose phosphate pathway	-4.1	36	10	24155	15	134	3	2.2	1.3	2539|5226|7086	G6PD|PGD|TKT	-2.6
hits	GO Biological Processes	19	GO:0051044	positive regulation of membrane protein ectodomain proteolysis	-4.1	36	10	24155	15	134	3	2.2	1.3	3553|7124|7133	IL1B|TNF|TNFRSF1B	-2.6
hits	GO Biological Processes	19	GO:0019321	pentose metabolic process	-4.1	36	10	24155	15	134	3	2.2	1.3	2539|5226|7086	G6PD|PGD|TKT	-2.6
hits	GO Biological Processes	19	GO:0006098	pentose-phosphate shunt	-4.1	36	10	24155	15	134	3	2.2	1.3	2539|5226|7086	G6PD|PGD|TKT	-2.6
hits	GO Biological Processes	19	GO:0002467	germinal center formation	-4.1	36	10	24155	15	134	3	2.2	1.3	602|4791|7128	BCL3|NFKB2|TNFAIP3	-2.6
hits	Canonical Pathways	11	M159	PID AMB2 NEUTROPHILS PATHWAY	-4.1	18	7.9	24155	41	134	4	3	1.5	2268|4318|5329|7124	FGR|MMP9|PLAUR|TNF	-2.6
hits	GO Biological Processes	19	GO:0006446	regulation of translational initiation	-4.1	11	6.9	24155	79	134	5	3.7	1.6	5610|6352|7124|23521|23645	EIF2AK2|CCL5|TNF|RPL13A|PPP1R15A	-2.6
hits	GO Biological Processes	19	GO:0070838	divalent metal ion transport	-4.1	4.1	5.1	24155	483	134	11	8.2	2.4	274|481|596|857|2539|2621|3627|5788|6347|6352|7852	BIN1|ATP1B1|BCL2|CAV1|G6PD|GAS6|CXCL10|PTPRC|CCL2|CCL5|CXCR4	-2.6
hits	GO Biological Processes	19	GO:0042098	T cell proliferation	-4.1	6.8	5.9	24155	186	134	7	5.2	1.9	3553|3570|5788|6352|7133|8764|729230	IL1B|IL6R|PTPRC|CCL5|TNFRSF1B|TNFRSF14|CCR2	-2.5
hits	GO Biological Processes	19	GO:1903829	positive regulation of cellular protein localization	-4.1	5	5.4	24155	324	134	9	6.7	2.2	596|2621|3553|3688|7124|8878|80149|83666|85409	BCL2|GAS6|IL1B|ITGB1|TNF|SQSTM1|ZC3H12A|PARP9|NKD2	-2.5
hits	GO Biological Processes	19	GO:1903708	positive regulation of hemopoiesis	-4.1	6.7	5.9	24155	188	134	7	5.2	1.9	2621|3398|5788|6772|7124|9636|64332	GAS6|ID2|PTPRC|STAT1|TNF|ISG15|NFKBIZ	-2.5
hits	GO Biological Processes	19	GO:0050671	positive regulation of lymphocyte proliferation	-4.1	8.3	6.3	24155	130	134	6	4.5	1.8	596|3553|3570|5788|6352|729230	BCL2|IL1B|IL6R|PTPRC|CCL5|CCR2	-2.5
hits	GO Biological Processes	19	GO:0042033	chemokine biosynthetic process	-4.1	34	9.8	24155	16	134	3	2.2	1.3	3162|3553|7124	HMOX1|IL1B|TNF	-2.5
hits	GO Biological Processes	19	GO:0033033	negative regulation of myeloid cell apoptotic process	-4.1	34	9.8	24155	16	134	3	2.2	1.3	596|3665|6352	BCL2|IRF7|CCL5	-2.5
hits	GO Biological Processes	19	GO:0050755	chemokine metabolic process	-4.1	34	9.8	24155	16	134	3	2.2	1.3	3162|3553|7124	HMOX1|IL1B|TNF	-2.5
hits	GO Biological Processes	19	GO:0019372	lipoxygenase pathway	-4.1	34	9.8	24155	16	134	3	2.2	1.3	240|241|4056	ALOX5|ALOX5AP|LTC4S	-2.5
hits	GO Biological Processes	19	GO:0002739	regulation of cytokine secretion involved in immune response	-4.1	34	9.8	24155	16	134	3	2.2	1.3	7124|7133|8764	TNF|TNFRSF1B|TNFRSF14	-2.5
hits	GO Biological Processes	19	GO:0051238	sequestering of metal ion	-4.1	34	9.8	24155	16	134	3	2.2	1.3	2495|6279|6280	FTH1|S100A8|S100A9	-2.5
hits	GO Biological Processes	19	GO:0048708	astrocyte differentiation	-4.1	11	6.8	24155	81	134	5	3.7	1.6	274|3398|3553|6279|7124	BIN1|ID2|IL1B|S100A8|TNF	-2.5
hits	GO Biological Processes	19	GO:0072511	divalent inorganic cation transport	-4	4.1	5.1	24155	489	134	11	8.2	2.4	274|481|596|857|2539|2621|3627|5788|6347|6352|7852	BIN1|ATP1B1|BCL2|CAV1|G6PD|GAS6|CXCL10|PTPRC|CCL2|CCL5|CXCR4	-2.5
hits	GO Biological Processes	19	GO:0032946	positive regulation of mononuclear cell proliferation	-4	8.3	6.2	24155	131	134	6	4.5	1.8	596|3553|3570|5788|6352|729230	BCL2|IL1B|IL6R|PTPRC|CCL5|CCR2	-2.5
hits	GO Biological Processes	19	GO:0055076	transition metal ion homeostasis	-4	8.3	6.2	24155	131	134	6	4.5	1.8	2495|3162|4489|4502|6279|6280	FTH1|HMOX1|MT1A|MT2A|S100A8|S100A9	-2.5
hits	GO Biological Processes	19	GO:0030183	B cell differentiation	-4	8.3	6.2	24155	131	134	6	4.5	1.8	596|602|3398|3688|3815|5788	BCL2|BCL3|ID2|ITGB1|KIT|PTPRC	-2.5
hits	GO Biological Processes	19	GO:0055117	regulation of cardiac muscle contraction	-4	11	6.8	24155	82	134	5	3.7	1.6	274|481|857|1829|80149	BIN1|ATP1B1|CAV1|DSG2|ZC3H12A	-2.5
hits	GO Biological Processes	19	GO:0032637	interleukin-8 production	-4	11	6.8	24155	82	134	5	3.7	1.6	602|929|3553|5788|7124	BCL3|CD14|IL1B|PTPRC|TNF	-2.5
hits	Canonical Pathways	11	M91	PID TCPTP PATHWAY	-4	17	7.7	24155	43	134	4	3	1.5	1436|3688|5610|6772	CSF1R|ITGB1|EIF2AK2|STAT1	-2.5
hits	GO Biological Processes	19	GO:0033673	negative regulation of kinase activity	-4	5.6	5.6	24155	257	134	8	6	2	103|857|1031|3553|5788|7128|7453|57761	ADAR|CAV1|CDKN2C|IL1B|PTPRC|TNFAIP3|WARS1|TRIB3	-2.5
hits	GO Biological Processes	19	GO:0051345	positive regulation of hydrolase activity	-4	3.3	4.8	24155	771	134	14	10	2.6	216|481|857|1509|2146|3688|3815|5788|6279|6280|6347|6352|7124|23645	ALDH1A1|ATP1B1|CAV1|CTSD|EZH2|ITGB1|KIT|PTPRC|S100A8|S100A9|CCL2|CCL5|TNF|PPP1R15A	-2.5
hits	GO Biological Processes	19	GO:0090257	regulation of muscle system process	-4	5.6	5.5	24155	259	134	8	6	2	274|481|857|1829|2539|3815|7133|80149	BIN1|ATP1B1|CAV1|DSG2|G6PD|KIT|TNFRSF1B|ZC3H12A	-2.5
hits	GO Biological Processes	19	GO:2000404	regulation of T cell migration	-4	16	7.6	24155	44	134	4	3	1.5	3627|6352|8764|729230	CXCL10|CCL5|TNFRSF14|CCR2	-2.5
hits	GO Biological Processes	19	GO:0043406	positive regulation of MAP kinase activity	-4	5.5	5.5	24155	260	134	8	6	2	727|2146|3553|3815|5610|5788|7124|7852	C5|EZH2|IL1B|KIT|EIF2AK2|PTPRC|TNF|CXCR4	-2.5
hits	GO Biological Processes	19	GO:0045936	negative regulation of phosphate metabolic process	-4	3.7	4.9	24155	586	134	12	9	2.5	103|857|1031|3553|5788|7124|7128|7453|23645|54625|57761|80149	ADAR|CAV1|CDKN2C|IL1B|PTPRC|TNF|TNFAIP3|WARS1|PPP1R15A|PARP14|TRIB3|ZC3H12A	-2.5
hits	CORUM	33	CORUM:5232	TNF-alpha/Nf-kappa B signaling complex (RPL6, RPL30, RPS13, CHUK, DDX3X, NFKB2, NFKBIB, REL, IKBKG,	-4	32	9.5	24155	17	134	3	2.2	1.3	4791|4792|5971	NFKB2|NFKBIA|RELB	-2.5
hits	GO Biological Processes	19	GO:0010819	regulation of T cell chemotaxis	-4	32	9.5	24155	17	134	3	2.2	1.3	3627|6352|729230	CXCL10|CCL5|CCR2	-2.5
hits	GO Biological Processes	19	GO:0071360	cellular response to exogenous dsRNA	-4	32	9.5	24155	17	134	3	2.2	1.3	857|3434|64135	CAV1|IFIT1|IFIH1	-2.5
hits	GO Biological Processes	19	GO:2000811	negative regulation of anoikis	-4	32	9.5	24155	17	134	3	2.2	1.3	596|857|3688	BCL2|CAV1|ITGB1	-2.5
hits	GO Biological Processes	19	GO:0010563	negative regulation of phosphorus metabolic process	-4	3.7	4.9	24155	587	134	12	9	2.5	103|857|1031|3553|5788|7124|7128|7453|23645|54625|57761|80149	ADAR|CAV1|CDKN2C|IL1B|PTPRC|TNF|TNFAIP3|WARS1|PPP1R15A|PARP14|TRIB3|ZC3H12A	-2.5
hits	GO Biological Processes	19	GO:0051806	entry into cell of other organism involved in symbiotic interaction	-4	8	6.1	24155	135	134	6	4.5	1.8	857|2621|3576|3688|7852|8764	CAV1|GAS6|CXCL8|ITGB1|CXCR4|TNFRSF14	-2.5
hits	GO Biological Processes	19	GO:0030260	entry into host cell	-4	8	6.1	24155	135	134	6	4.5	1.8	857|2621|3576|3688|7852|8764	CAV1|GAS6|CXCL8|ITGB1|CXCR4|TNFRSF14	-2.5
hits	GO Biological Processes	19	GO:0051828	entry into other organism involved in symbiotic interaction	-4	8	6.1	24155	135	134	6	4.5	1.8	857|2621|3576|3688|7852|8764	CAV1|GAS6|CXCL8|ITGB1|CXCR4|TNFRSF14	-2.5
hits	GO Biological Processes	19	GO:0044409	entry into host	-4	8	6.1	24155	135	134	6	4.5	1.8	857|2621|3576|3688|7852|8764	CAV1|GAS6|CXCL8|ITGB1|CXCR4|TNFRSF14	-2.5
hits	GO Biological Processes	19	GO:0060048	cardiac muscle contraction	-3.9	7.9	6	24155	137	134	6	4.5	1.8	274|481|857|1829|7852|80149	BIN1|ATP1B1|CAV1|DSG2|CXCR4|ZC3H12A	-2.4
hits	GO Biological Processes	19	GO:0051222	positive regulation of protein transport	-3.9	4.3	5.1	24155	419	134	10	7.5	2.3	727|929|1436|2268|2621|3553|7124|8764|64135|80149	C5|CD14|CSF1R|FGR|GAS6|IL1B|TNF|TNFRSF14|IFIH1|ZC3H12A	-2.4
hits	GO Biological Processes	19	GO:0043330	response to exogenous dsRNA	-3.9	16	7.4	24155	46	134	4	3	1.5	857|3434|4792|64135	CAV1|IFIT1|NFKBIA|IFIH1	-2.4
hits	GO Biological Processes	19	GO:0071675	regulation of mononuclear cell migration	-3.9	16	7.4	24155	46	134	4	3	1.5	3627|6352|7124|729230	CXCL10|CCL5|TNF|CCR2	-2.4
hits	GO Biological Processes	19	GO:0014068	positive regulation of phosphatidylinositol 3-kinase signaling	-3.9	10	6.5	24155	87	134	5	3.7	1.6	2268|3815|6352|7124|653361	FGR|KIT|CCL5|TNF|NCF1	-2.4
hits	GO Biological Processes	19	GO:0050866	negative regulation of cell activation	-3.9	6.3	5.7	24155	199	134	7	5.2	1.9	3162|3398|5788|7128|8764|80149|729230	HMOX1|ID2|PTPRC|TNFAIP3|TNFRSF14|ZC3H12A|CCR2	-2.4
hits	GO Biological Processes	19	GO:0070665	positive regulation of leukocyte proliferation	-3.9	7.8	6	24155	139	134	6	4.5	1.8	596|3553|3570|5788|6352|729230	BCL2|IL1B|IL6R|PTPRC|CCL5|CCR2	-2.4
hits	GO Biological Processes	19	GO:0090026	positive regulation of monocyte chemotaxis	-3.9	30	9.2	24155	18	134	3	2.2	1.3	3627|6352|729230	CXCL10|CCL5|CCR2	-2.4
hits	Reactome Gene Sets	6	R-HSA-936964	Activation of IRF3/IRF7 mediated by TBK1/IKK epsilon	-3.9	30	9.2	24155	18	134	3	2.2	1.3	929|3665|9641	CD14|IRF7|IKBKE	-2.4
hits	GO Biological Processes	19	GO:0090196	regulation of chemokine secretion	-3.9	30	9.2	24155	18	134	3	2.2	1.3	727|1436|7124	C5|CSF1R|TNF	-2.4
hits	GO Biological Processes	19	GO:0050711	negative regulation of interleukin-1 secretion	-3.9	30	9.2	24155	18	134	3	2.2	1.3	2621|7128|80149	GAS6|TNFAIP3|ZC3H12A	-2.4
hits	GO Biological Processes	19	GO:0009896	positive regulation of catabolic process	-3.9	4.3	5	24155	424	134	10	7.5	2.3	857|3162|3553|7124|7128|7133|10558|57761|80149|85409	CAV1|HMOX1|IL1B|TNF|TNFAIP3|TNFRSF1B|SPTLC1|TRIB3|ZC3H12A|NKD2	-2.4
hits	GO Biological Processes	19	GO:0050714	positive regulation of protein secretion	-3.9	5.4	5.4	24155	269	134	8	6	2	727|929|1436|2268|3553|7124|8764|64135	C5|CD14|CSF1R|FGR|IL1B|TNF|TNFRSF14|IFIH1	-2.4
hits	KEGG Pathway	24	hsa05169	Epstein-Barr virus infection	-3.9	6.3	5.6	24155	201	134	7	5.2	1.9	596|2268|4791|4792|5610|5971|7128	BCL2|FGR|NFKB2|NFKBIA|EIF2AK2|RELB|TNFAIP3	-2.4
hits	GO Biological Processes	19	GO:0043062	extracellular structure organization	-3.9	4.2	5	24155	425	134	10	7.5	2.3	602|1287|1515|2621|3688|4318|4791|7124|7133|51144	BCL3|COL4A5|CTSV|GAS6|ITGB1|MMP9|NFKB2|TNF|TNFRSF1B|HSD17B12	-2.4
hits	GO Biological Processes	19	GO:0001933	negative regulation of protein phosphorylation	-3.8	4.2	5	24155	429	134	10	7.5	2.3	103|857|1031|3553|5788|7128|7453|54625|57761|80149	ADAR|CAV1|CDKN2C|IL1B|PTPRC|TNFAIP3|WARS1|PARP14|TRIB3|ZC3H12A	-2.3
hits	GO Biological Processes	19	GO:0045646	regulation of erythrocyte differentiation	-3.8	15	7.3	24155	48	134	4	3	1.5	3398|6772|9636|9935	ID2|STAT1|ISG15|MAFB	-2.3
hits	GO Biological Processes	19	GO:0002703	regulation of leukocyte mediated immunity	-3.8	6.2	5.6	24155	204	134	7	5.2	1.9	2268|3162|3553|5788|7124|7133|729230	FGR|HMOX1|IL1B|PTPRC|TNF|TNFRSF1B|CCR2	-2.3
hits	GO Biological Processes	19	GO:0046651	lymphocyte proliferation	-3.8	5.3	5.3	24155	274	134	8	6	2	596|3553|3570|5788|6352|7133|8764|729230	BCL2|IL1B|IL6R|PTPRC|CCL5|TNFRSF1B|TNFRSF14|CCR2	-2.3
hits	GO Biological Processes	19	GO:0002922	positive regulation of humoral immune response	-3.8	28	8.9	24155	19	134	3	2.2	1.3	3553|5788|7124	IL1B|PTPRC|TNF	-2.3
hits	GO Biological Processes	19	GO:0010888	negative regulation of lipid storage	-3.8	28	8.9	24155	19	134	3	2.2	1.3	4792|7124|114882	NFKBIA|TNF|OSBPL8	-2.3
hits	GO Biological Processes	19	GO:0060252	positive regulation of glial cell proliferation	-3.8	28	8.9	24155	19	134	3	2.2	1.3	2119|3553|7124	ETV5|IL1B|TNF	-2.3
hits	GO Biological Processes	19	GO:0071243	cellular response to arsenic-containing substance	-3.8	28	8.9	24155	19	134	3	2.2	1.3	3162|3178|80149	HMOX1|HNRNPA1|ZC3H12A	-2.3
hits	Reactome Gene Sets	6	R-HSA-197264	Nicotinamide salvaging	-3.8	28	8.9	24155	19	134	3	2.2	1.3	54625|83666|84875	PARP14|PARP9|PARP10	-2.3
hits	Reactome Gene Sets	6	R-HSA-5686938	Regulation of TLR by endogenous ligand	-3.8	28	8.9	24155	19	134	3	2.2	1.3	929|6279|6280	CD14|S100A8|S100A9	-2.3
hits	Reactome Gene Sets	6	R-HSA-9018678	Biosynthesis of specialized proresolving mediators (SPMs)	-3.8	28	8.9	24155	19	134	3	2.2	1.3	240|241|4056	ALOX5|ALOX5AP|LTC4S	-2.3
hits	GO Biological Processes	19	GO:0002689	negative regulation of leukocyte chemotaxis	-3.8	28	8.9	24155	19	134	3	2.2	1.3	727|2841|6347	C5|GPR18|CCL2	-2.3
hits	GO Biological Processes	19	GO:0098911	regulation of ventricular cardiac muscle cell action potential	-3.8	28	8.9	24155	19	134	3	2.2	1.3	274|857|1829	BIN1|CAV1|DSG2	-2.3
hits	GO Biological Processes	19	GO:0043270	positive regulation of ion transport	-3.8	5.2	5.3	24155	275	134	8	6	2	481|857|2539|3553|3627|6347|6352|729230	ATP1B1|CAV1|G6PD|IL1B|CXCL10|CCL2|CCL5|CCR2	-2.3
hits	GO Biological Processes	19	GO:0032943	mononuclear cell proliferation	-3.8	5.2	5.3	24155	276	134	8	6	2	596|3553|3570|5788|6352|7133|8764|729230	BCL2|IL1B|IL6R|PTPRC|CCL5|TNFRSF1B|TNFRSF14|CCR2	-2.3
hits	GO Biological Processes	19	GO:0002686	negative regulation of leukocyte migration	-3.8	15	7.2	24155	49	134	4	3	1.5	727|2841|3162|6347	C5|GPR18|HMOX1|CCL2	-2.3
hits	GO Biological Processes	19	GO:0030857	negative regulation of epithelial cell differentiation	-3.8	15	7.2	24155	49	134	4	3	1.5	857|2146|4318|6772	CAV1|EZH2|MMP9|STAT1	-2.3
hits	KEGG Pathway	24	hsa05144	Malaria	-3.8	15	7.2	24155	49	134	4	3	1.5	3553|3576|6347|7124	IL1B|CXCL8|CCL2|TNF	-2.3
hits	GO Biological Processes	19	GO:0070555	response to interleukin-1	-3.8	6.1	5.5	24155	207	134	7	5.2	1.9	3553|3576|4792|6347|6352|8878|80149	IL1B|CXCL8|NFKBIA|CCL2|CCL5|SQSTM1|ZC3H12A	-2.3
hits	GO Biological Processes	19	GO:1904035	regulation of epithelial cell apoptotic process	-3.8	9.8	6.3	24155	92	134	5	3.7	1.6	2621|3162|6347|7124|7128	GAS6|HMOX1|CCL2|TNF|TNFAIP3	-2.3
hits	GO Biological Processes	19	GO:1901215	negative regulation of neuron death	-3.8	6.1	5.5	24155	208	134	7	5.2	1.9	596|2730|3162|6347|7133|10525|28996	BCL2|GCLM|HMOX1|CCL2|TNFRSF1B|HYOU1|HIPK2	-2.3
hits	Reactome Gene Sets	6	R-HSA-8953897	Cellular responses to external stimuli	-3.8	3.8	4.8	24155	525	134	11	8.2	2.4	1031|1915|2146|3490|3576|4489|4502|4689|7296|8878|653361	CDKN2C|EEF1A1|EZH2|IGFBP7|CXCL8|MT1A|MT2A|NCF4|TXNRD1|SQSTM1|NCF1	-2.3
hits	GO Biological Processes	19	GO:0014009	glial cell proliferation	-3.8	14	7.1	24155	50	134	4	3	1.5	1436|2119|3553|7124	CSF1R|ETV5|IL1B|TNF	-2.3
hits	GO Biological Processes	19	GO:0043524	negative regulation of neuron apoptotic process	-3.8	7.4	5.8	24155	147	134	6	4.5	1.8	596|2730|3162|6347|10525|28996	BCL2|GCLM|HMOX1|CCL2|HYOU1|HIPK2	-2.3
hits	GO Biological Processes	19	GO:0090195	chemokine secretion	-3.8	27	8.7	24155	20	134	3	2.2	1.3	727|1436|7124	C5|CSF1R|TNF	-2.3
hits	GO Biological Processes	19	GO:0019370	leukotriene biosynthetic process	-3.8	27	8.7	24155	20	134	3	2.2	1.3	240|241|4056	ALOX5|ALOX5AP|LTC4S	-2.3
hits	GO Biological Processes	19	GO:0002374	cytokine secretion involved in immune response	-3.8	27	8.7	24155	20	134	3	2.2	1.3	7124|7133|8764	TNF|TNFRSF1B|TNFRSF14	-2.3
hits	GO Biological Processes	19	GO:0002827	positive regulation of T-helper 1 type immune response	-3.8	27	8.7	24155	20	134	3	2.2	1.3	3553|3570|729230	IL1B|IL6R|CCR2	-2.3
hits	GO Biological Processes	19	GO:0061041	regulation of wound healing	-3.7	7.3	5.7	24155	148	134	6	4.5	1.8	857|5055|5329|5627|7128|7852	CAV1|SERPINB2|PLAUR|PROS1|TNFAIP3|CXCR4	-2.3
hits	GO Biological Processes	19	GO:0072657	protein localization to membrane	-3.7	3.5	4.7	24155	623	134	12	9	2.5	481|596|857|2119|2621|3688|4218|7124|8878|23521|85409|653361	ATP1B1|BCL2|CAV1|ETV5|GAS6|ITGB1|RAB8A|TNF|SQSTM1|RPL13A|NKD2|NCF1	-2.3
hits	GO Biological Processes	19	GO:0042102	positive regulation of T cell proliferation	-3.7	9.5	6.2	24155	95	134	5	3.7	1.6	3553|3570|5788|6352|729230	IL1B|IL6R|PTPRC|CCL5|CCR2	-2.3
hits	GO Biological Processes	19	GO:0072593	reactive oxygen species metabolic process	-3.7	5.1	5.2	24155	284	134	8	6	2	596|857|2539|3553|4689|7124|80149|653361	BCL2|CAV1|G6PD|IL1B|NCF4|TNF|ZC3H12A|NCF1	-2.2
hits	KEGG Pathway	24	hsa05146	Amoebiasis	-3.7	9.4	6.2	24155	96	134	5	3.7	1.6	929|1287|3553|3576|7124	CD14|COL4A5|IL1B|CXCL8|TNF	-2.2
hits	GO Biological Processes	19	GO:0051348	negative regulation of transferase activity	-3.7	5	5.1	24155	286	134	8	6	2	103|857|1031|3553|5788|7128|7453|57761	ADAR|CAV1|CDKN2C|IL1B|PTPRC|TNFAIP3|WARS1|TRIB3	-2.2
hits	GO Biological Processes	19	GO:0043281	regulation of cysteine-type endopeptidase activity involved in apoptotic process	-3.7	5.9	5.4	24155	215	134	7	5.2	1.9	1509|2621|4318|5329|6279|6280|7124	CTSD|GAS6|MMP9|PLAUR|S100A8|S100A9|TNF	-2.2
hits	GO Biological Processes	19	GO:0045732	positive regulation of protein catabolic process	-3.7	5.9	5.4	24155	215	134	7	5.2	1.9	857|3553|7124|7128|7133|57761|85409	CAV1|IL1B|TNF|TNFAIP3|TNFRSF1B|TRIB3|NKD2	-2.2
hits	GO Biological Processes	19	GO:0036499	PERK-mediated unfolded protein response	-3.7	26	8.5	24155	21	134	3	2.2	1.3	3576|6347|23645	CXCL8|CCL2|PPP1R15A	-2.2
hits	Reactome Gene Sets	6	R-HSA-2142691	Synthesis of Leukotrienes (LT) and Eoxins (EX)	-3.7	26	8.5	24155	21	134	3	2.2	1.3	240|241|4056	ALOX5|ALOX5AP|LTC4S	-2.2
hits	GO Biological Processes	19	GO:0001779	natural killer cell differentiation	-3.7	26	8.5	24155	21	134	3	2.2	1.3	2621|3398|5788	GAS6|ID2|PTPRC	-2.2
hits	GO Biological Processes	19	GO:0000187	activation of MAPK activity	-3.7	7.1	5.6	24155	152	134	6	4.5	1.8	727|3553|3815|5788|7124|7852	C5|IL1B|KIT|PTPRC|TNF|CXCR4	-2.2
hits	GO Biological Processes	19	GO:0048709	oligodendrocyte differentiation	-3.7	9.3	6.1	24155	97	134	5	3.7	1.6	1031|3398|7133|7852|10215	CDKN2C|ID2|TNFRSF1B|CXCR4|OLIG2	-2.2
hits	GO Biological Processes	19	GO:0006942	regulation of striated muscle contraction	-3.7	9.3	6.1	24155	97	134	5	3.7	1.6	274|481|857|1829|80149	BIN1|ATP1B1|CAV1|DSG2|ZC3H12A	-2.2
hits	GO Biological Processes	19	GO:0070374	positive regulation of ERK1 and ERK2 cascade	-3.7	5.8	5.3	24155	217	134	7	5.2	1.9	1436|2621|3815|5788|6347|6352|7124	CSF1R|GAS6|KIT|PTPRC|CCL2|CCL5|TNF	-2.2
hits	GO Biological Processes	19	GO:0043331	response to dsRNA	-3.7	14	6.9	24155	53	134	4	3	1.5	857|3434|4792|64135	CAV1|IFIT1|NFKBIA|IFIH1	-2.2
hits	GO Biological Processes	19	GO:0032715	negative regulation of interleukin-6 production	-3.7	14	6.9	24155	53	134	4	3	1.5	2621|7124|7128|80149	GAS6|TNF|TNFAIP3|ZC3H12A	-2.2
hits	GO Biological Processes	19	GO:1905517	macrophage migration	-3.7	14	6.9	24155	53	134	4	3	1.5	727|6347|6352|729230	C5|CCL2|CCL5|CCR2	-2.2
hits	GO Biological Processes	19	GO:0043393	regulation of protein binding	-3.7	5.8	5.3	24155	218	134	7	5.2	1.9	596|857|3433|3434|4318|28996|57761	BCL2|CAV1|IFIT2|IFIT1|MMP9|HIPK2|TRIB3	-2.2
hits	GO Biological Processes	19	GO:0045807	positive regulation of endocytosis	-3.7	7	5.6	24155	154	134	6	4.5	1.8	929|2621|3553|5788|6347|7124	CD14|GAS6|IL1B|PTPRC|CCL2|TNF	-2.2
hits	Reactome Gene Sets	6	R-HSA-937061	TRIF(TICAM1)-mediated TLR4 signaling	-3.6	9.1	6	24155	99	134	5	3.7	1.6	929|3665|4791|4792|9641	CD14|IRF7|NFKB2|NFKBIA|IKBKE	-2.2
hits	Reactome Gene Sets	6	R-HSA-166166	MyD88-independent TLR4 cascade	-3.6	9.1	6	24155	99	134	5	3.7	1.6	929|3665|4791|4792|9641	CD14|IRF7|NFKB2|NFKBIA|IKBKE	-2.2
hits	KEGG Pathway	24	hsa00480	Glutathione metabolism	-3.6	13	6.8	24155	54	134	4	3	1.5	2539|2730|5226|51056	G6PD|GCLM|PGD|LAP3	-2.2
hits	GO Biological Processes	19	GO:0032663	regulation of interleukin-2 production	-3.6	13	6.8	24155	54	134	4	3	1.5	3553|5788|7128|729230	IL1B|PTPRC|TNFAIP3|CCR2	-2.2
hits	GO Biological Processes	19	GO:0032727	positive regulation of interferon-alpha production	-3.6	25	8.3	24155	22	134	3	2.2	1.3	3665|6772|64135	IRF7|STAT1|IFIH1	-2.2
hits	GO Biological Processes	19	GO:0071359	cellular response to dsRNA	-3.6	25	8.3	24155	22	134	3	2.2	1.3	857|3434|64135	CAV1|IFIT1|IFIH1	-2.2
hits	Reactome Gene Sets	6	R-HSA-556833	Metabolism of lipids	-3.6	3.2	4.5	24155	738	134	13	9.7	2.6	240|241|857|892|2180|3290|4056|7296|10558|51144|57761|85441|114882	ALOX5|ALOX5AP|CAV1|CCNC|ACSL1|HSD11B1|LTC4S|TXNRD1|SPTLC1|HSD17B12|TRIB3|HELZ2|OSBPL8	-2.2
hits	GO Biological Processes	19	GO:1905952	regulation of lipid localization	-3.6	6.9	5.5	24155	157	134	6	4.5	1.8	3553|4792|7124|9641|80149|114882	IL1B|NFKBIA|TNF|IKBKE|ZC3H12A|OSBPL8	-2.2
hits	GO Biological Processes	19	GO:0006636	unsaturated fatty acid biosynthetic process	-3.6	13	6.7	24155	55	134	4	3	1.5	240|241|3553|4056	ALOX5|ALOX5AP|IL1B|LTC4S	-2.2
hits	GO Biological Processes	19	GO:0061098	positive regulation of protein tyrosine kinase activity	-3.6	13	6.7	24155	55	134	4	3	1.5	1436|2621|6352|653361	CSF1R|GAS6|CCL5|NCF1	-2.2
hits	GO Biological Processes	19	GO:0098869	cellular oxidant detoxification	-3.6	8.8	5.9	24155	102	134	5	3.7	1.6	241|4056|6280|7124|7296	ALOX5AP|LTC4S|S100A9|TNF|TXNRD1	-2.1
hits	Reactome Gene Sets	6	R-HSA-5668541	TNFR2 non-canonical NF-kB pathway	-3.6	8.8	5.9	24155	102	134	5	3.7	1.6	4791|5971|7124|7133|8764	NFKB2|RELB|TNF|TNFRSF1B|TNFRSF14	-2.1
hits	GO Biological Processes	19	GO:0046456	icosanoid biosynthetic process	-3.6	13	6.6	24155	56	134	4	3	1.5	240|241|3553|4056	ALOX5|ALOX5AP|IL1B|LTC4S	-2.1
hits	GO Biological Processes	19	GO:1903078	positive regulation of protein localization to plasma membrane	-3.6	13	6.6	24155	56	134	4	3	1.5	3688|7124|8878|85409	ITGB1|TNF|SQSTM1|NKD2	-2.1
hits	GO Biological Processes	19	GO:0048714	positive regulation of oligodendrocyte differentiation	-3.6	24	8.1	24155	23	134	3	2.2	1.3	7133|7852|10215	TNFRSF1B|CXCR4|OLIG2	-2.1
hits	Canonical Pathways	11	M37	PID NFKAPPAB CANONICAL PATHWAY	-3.6	24	8.1	24155	23	134	3	2.2	1.3	4792|7124|7128	NFKBIA|TNF|TNFAIP3	-2.1
hits	GO Biological Processes	19	GO:0051043	regulation of membrane protein ectodomain proteolysis	-3.6	24	8.1	24155	23	134	3	2.2	1.3	3553|7124|7133	IL1B|TNF|TNFRSF1B	-2.1
hits	GO Biological Processes	19	GO:0051346	negative regulation of hydrolase activity	-3.6	3.9	4.7	24155	466	134	10	7.5	2.3	274|727|2621|3434|4318|5055|5329|5627|7124|23645	BIN1|C5|GAS6|IFIT1|MMP9|SERPINB2|PLAUR|PROS1|TNF|PPP1R15A	-2.1
hits	GO Biological Processes	19	GO:0042176	regulation of protein catabolic process	-3.5	4.3	4.8	24155	381	134	9	6.7	2.2	857|1915|3553|7124|7128|7133|28996|57761|85409	CAV1|EEF1A1|IL1B|TNF|TNFAIP3|TNFRSF1B|HIPK2|TRIB3|NKD2	-2.1
hits	GO Biological Processes	19	GO:0042326	negative regulation of phosphorylation	-3.5	3.9	4.7	24155	468	134	10	7.5	2.3	103|857|1031|3553|5788|7128|7453|54625|57761|80149	ADAR|CAV1|CDKN2C|IL1B|PTPRC|TNFAIP3|WARS1|PARP14|TRIB3|ZC3H12A	-2.1
hits	GO Biological Processes	19	GO:0070372	regulation of ERK1 and ERK2 cascade	-3.5	4.7	4.9	24155	304	134	8	6	2	1436|2621|3553|3815|5788|6347|6352|7124	CSF1R|GAS6|IL1B|KIT|PTPRC|CCL2|CCL5|TNF	-2.1
hits	GO Biological Processes	19	GO:0042093	T-helper cell differentiation	-3.5	12	6.5	24155	58	134	4	3	1.5	602|5971|64332|80149	BCL3|RELB|NFKBIZ|ZC3H12A	-2.1
hits	Reactome Gene Sets	6	R-HSA-9006934	Signaling by Receptor Tyrosine Kinases	-3.5	3.8	4.6	24155	471	134	10	7.5	2.3	857|1287|3178|3688|3815|4318|4689|6772|57761|653361	CAV1|COL4A5|HNRNPA1|ITGB1|KIT|MMP9|NCF4|STAT1|TRIB3|NCF1	-2.1
hits	GO Biological Processes	19	GO:2000209	regulation of anoikis	-3.5	23	7.9	24155	24	134	3	2.2	1.3	596|857|3688	BCL2|CAV1|ITGB1	-2.1
hits	Reactome Gene Sets	6	R-HSA-5260271	Diseases of Immune System	-3.5	23	7.9	24155	24	134	3	2.2	1.3	929|4791|4792	CD14|NFKB2|NFKBIA	-2.1
hits	Reactome Gene Sets	6	R-HSA-5602358	Diseases associated with the TLR signaling cascade	-3.5	23	7.9	24155	24	134	3	2.2	1.3	929|4791|4792	CD14|NFKB2|NFKBIA	-2.1
hits	Reactome Gene Sets	6	R-HSA-933542	TRAF6 mediated NF-kB activation	-3.5	23	7.9	24155	24	134	3	2.2	1.3	4791|4792|64135	NFKB2|NFKBIA|IFIH1	-2.1
hits	GO Biological Processes	19	GO:0046426	negative regulation of JAK-STAT cascade	-3.5	23	7.9	24155	24	134	3	2.2	1.3	602|857|54625	BCL3|CAV1|PARP14	-2.1
hits	GO Biological Processes	19	GO:0035821	modification of morphology or physiology of other organism	-3.5	6.6	5.4	24155	164	134	6	4.5	1.8	1436|5610|6280|6352|28996|80149	CSF1R|EIF2AK2|S100A9|CCL5|HIPK2|ZC3H12A	-2.1
hits	GO Biological Processes	19	GO:0006633	fatty acid biosynthetic process	-3.5	6.6	5.3	24155	165	134	6	4.5	1.8	240|241|3553|4056|51144|57761	ALOX5|ALOX5AP|IL1B|LTC4S|HSD17B12|TRIB3	-2.1
hits	KEGG Pathway	24	hsa04659	Th17 cell differentiation	-3.5	8.4	5.7	24155	107	134	5	3.7	1.6	3108|3553|3570|4792|6772	HLA-DMA|IL1B|IL6R|NFKBIA|STAT1	-2.1
hits	GO Biological Processes	19	GO:0042060	wound healing	-3.5	3.5	4.5	24155	567	134	11	8.2	2.4	857|2146|2621|3162|5055|5315|5329|5627|6279|7128|7852	CAV1|EZH2|GAS6|HMOX1|SERPINB2|PKM|PLAUR|PROS1|S100A8|TNFAIP3|CXCR4	-2.1
hits	GO Biological Processes	19	GO:0002244	hematopoietic progenitor cell differentiation	-3.5	6.5	5.3	24155	166	134	6	4.5	1.8	103|596|1436|3815|5610|5788	ADAR|BCL2|CSF1R|KIT|EIF2AK2|PTPRC	-2
hits	GO Biological Processes	19	GO:0002294	CD4-positive, alpha-beta T cell differentiation involved in immune response	-3.5	12	6.4	24155	60	134	4	3	1.5	602|5971|64332|80149	BCL3|RELB|NFKBIZ|ZC3H12A	-2
hits	GO Biological Processes	19	GO:0046777	protein autophosphorylation	-3.5	5.4	5	24155	235	134	7	5.2	1.9	857|1436|2268|3815|5610|5788|22848	CAV1|CSF1R|FGR|KIT|EIF2AK2|PTPRC|AAK1	-2
hits	Canonical Pathways	11	M264	PID TOLL ENDOGENOUS PATHWAY	-3.5	22	7.7	24155	25	134	3	2.2	1.3	929|6279|6280	CD14|S100A8|S100A9	-2
hits	GO Biological Processes	19	GO:0051156	glucose 6-phosphate metabolic process	-3.5	22	7.7	24155	25	134	3	2.2	1.3	2539|5226|7086	G6PD|PGD|TKT	-2
hits	GO Biological Processes	19	GO:0060334	regulation of interferon-gamma-mediated signaling pathway	-3.5	22	7.7	24155	25	134	3	2.2	1.3	6772|54625|83666	STAT1|PARP14|PARP9	-2
hits	GO Biological Processes	19	GO:0090025	regulation of monocyte chemotaxis	-3.5	22	7.7	24155	25	134	3	2.2	1.3	3627|6352|729230	CXCL10|CCL5|CCR2	-2
hits	GO Biological Processes	19	GO:0050901	leukocyte tethering or rolling	-3.5	22	7.7	24155	25	134	3	2.2	1.3	3688|7124|729230	ITGB1|TNF|CCR2	-2
hits	Reactome Gene Sets	6	R-HSA-210991	Basigin interactions	-3.5	22	7.7	24155	25	134	3	2.2	1.3	481|857|3688	ATP1B1|CAV1|ITGB1	-2
hits	GO Biological Processes	19	GO:0060330	regulation of response to interferon-gamma	-3.5	22	7.7	24155	25	134	3	2.2	1.3	6772|54625|83666	STAT1|PARP14|PARP9	-2
hits	GO Biological Processes	19	GO:0010959	regulation of metal ion transport	-3.4	4.1	4.7	24155	394	134	9	6.7	2.2	274|481|596|857|2539|3627|6347|6352|7852	BIN1|ATP1B1|BCL2|CAV1|G6PD|CXCL10|CCL2|CCL5|CXCR4	-2
hits	GO Biological Processes	19	GO:0045619	regulation of lymphocyte differentiation	-3.4	6.4	5.3	24155	169	134	6	4.5	1.8	2621|3398|5788|64332|80149|729230	GAS6|ID2|PTPRC|NFKBIZ|ZC3H12A|CCR2	-2
hits	GO Biological Processes	19	GO:1901568	fatty acid derivative metabolic process	-3.4	6.4	5.3	24155	169	134	6	4.5	1.8	240|241|2180|3553|4056|51144	ALOX5|ALOX5AP|ACSL1|IL1B|LTC4S|HSD17B12	-2
hits	GO Biological Processes	19	GO:1990778	protein localization to cell periphery	-3.4	4.6	4.8	24155	313	134	8	6	2	481|857|2621|3688|4218|7124|8878|85409	ATP1B1|CAV1|GAS6|ITGB1|RAB8A|TNF|SQSTM1|NKD2	-2
hits	GO Biological Processes	19	GO:2001244	positive regulation of intrinsic apoptotic signaling pathway	-3.4	12	6.3	24155	61	134	4	3	1.5	596|857|6279|6280	BCL2|CAV1|S100A8|S100A9	-2
hits	GO Biological Processes	19	GO:0002293	alpha-beta T cell differentiation involved in immune response	-3.4	12	6.3	24155	61	134	4	3	1.5	602|5971|64332|80149	BCL3|RELB|NFKBIZ|ZC3H12A	-2
hits	GO Biological Processes	19	GO:0002287	alpha-beta T cell activation involved in immune response	-3.4	12	6.3	24155	61	134	4	3	1.5	602|5971|64332|80149	BCL3|RELB|NFKBIZ|ZC3H12A	-2
hits	GO Biological Processes	19	GO:0044257	cellular protein catabolic process	-3.4	3	4.3	24155	773	134	13	9.7	2.6	857|1515|3920|7128|7398|8878|9246|9636|26270|28996|54504|57761|85409	CAV1|CTSV|LAMP2|TNFAIP3|USP1|SQSTM1|UBE2L6|ISG15|FBXO6|HIPK2|CPVL|TRIB3|NKD2	-2
hits	GO Biological Processes	19	GO:0034248	regulation of cellular amide metabolic process	-3.4	3.7	4.5	24155	484	134	10	7.5	2.3	274|602|1915|5610|6352|7124|10644|23521|23645|80149	BIN1|BCL3|EEF1A1|EIF2AK2|CCL5|TNF|IGF2BP2|RPL13A|PPP1R15A|ZC3H12A	-2
hits	GO Biological Processes	19	GO:0051100	negative regulation of binding	-3.4	6.4	5.2	24155	170	134	6	4.5	1.8	857|3162|3398|3433|3434|4792	CAV1|HMOX1|ID2|IFIT2|IFIT1|NFKBIA	-2
hits	GO Biological Processes	19	GO:2000116	regulation of cysteine-type endopeptidase activity	-3.4	5.3	5	24155	239	134	7	5.2	1.9	1509|2621|4318|5329|6279|6280|7124	CTSD|GAS6|MMP9|PLAUR|S100A8|S100A9|TNF	-2
hits	GO Biological Processes	19	GO:0048871	multicellular organismal homeostasis	-3.4	3.7	4.5	24155	485	134	10	7.5	2.3	216|596|857|1436|2180|3553|7124|7128|7852|729230	ALDH1A1|BCL2|CAV1|CSF1R|ACSL1|IL1B|TNF|TNFAIP3|CXCR4|CCR2	-2
hits	GO Biological Processes	19	GO:0006937	regulation of muscle contraction	-3.4	6.3	5.2	24155	171	134	6	4.5	1.8	274|481|857|1829|3815|80149	BIN1|ATP1B1|CAV1|DSG2|KIT|ZC3H12A	-2
hits	GO Biological Processes	19	GO:0046635	positive regulation of alpha-beta T cell activation	-3.4	12	6.3	24155	62	134	4	3	1.5	3570|5788|64332|729230	IL6R|PTPRC|NFKBIZ|CCR2	-2
hits	GO Biological Processes	19	GO:0032623	interleukin-2 production	-3.4	12	6.3	24155	62	134	4	3	1.5	3553|5788|7128|729230	IL1B|PTPRC|TNFAIP3|CCR2	-2
hits	GO Biological Processes	19	GO:0070059	intrinsic apoptotic signaling pathway in response to endoplasmic reticulum stress	-3.4	12	6.3	24155	62	134	4	3	1.5	596|10525|23645|57761	BCL2|HYOU1|PPP1R15A|TRIB3	-2
hits	GO Biological Processes	19	GO:2000351	regulation of endothelial cell apoptotic process	-3.4	12	6.3	24155	62	134	4	3	1.5	2621|6347|7124|7128	GAS6|CCL2|TNF|TNFAIP3	-2
hits	GO Biological Processes	19	GO:0045123	cellular extravasation	-3.4	12	6.3	24155	62	134	4	3	1.5	3688|6347|7124|729230	ITGB1|CCL2|TNF|CCR2	-2
hits	Canonical Pathways	11	M36	PID IL27 PATHWAY	-3.4	21	7.5	24155	26	134	3	2.2	1.3	3553|6772|7124	IL1B|STAT1|TNF	-2
hits	GO Biological Processes	19	GO:0002230	positive regulation of defense response to virus by host	-3.4	21	7.5	24155	26	134	3	2.2	1.3	6772|80149|83666	STAT1|ZC3H12A|PARP9	-2
hits	GO Biological Processes	19	GO:0032874	positive regulation of stress-activated MAPK cascade	-3.4	6.3	5.2	24155	172	134	6	4.5	1.8	3553|5610|7124|28996|80149|653361	IL1B|EIF2AK2|TNF|HIPK2|ZC3H12A|NCF1	-2
hits	GO Biological Processes	19	GO:0051817	modification of morphology or physiology of other organism involved in symbiotic interaction	-3.4	8	5.6	24155	112	134	5	3.7	1.6	1436|5610|6352|28996|80149	CSF1R|EIF2AK2|CCL5|HIPK2|ZC3H12A	-2
hits	GO Biological Processes	19	GO:1990748	cellular detoxification	-3.4	8	5.6	24155	112	134	5	3.7	1.6	241|4056|6280|7124|7296	ALOX5AP|LTC4S|S100A9|TNF|TXNRD1	-2
hits	GO Biological Processes	19	GO:0033559	unsaturated fatty acid metabolic process	-3.4	8	5.6	24155	112	134	5	3.7	1.6	240|241|2180|3553|4056	ALOX5|ALOX5AP|ACSL1|IL1B|LTC4S	-2
hits	GO Biological Processes	19	GO:0070304	positive regulation of stress-activated protein kinase signaling cascade	-3.4	6.3	5.2	24155	173	134	6	4.5	1.8	3553|5610|7124|28996|80149|653361	IL1B|EIF2AK2|TNF|HIPK2|ZC3H12A|NCF1	-2
hits	Canonical Pathways	11	M54	PID IL12 2PATHWAY	-3.4	11	6.2	24155	63	134	4	3	1.5	3553|4791|5971|6772	IL1B|NFKB2|RELB|STAT1	-2
hits	GO Biological Processes	19	GO:1904377	positive regulation of protein localization to cell periphery	-3.4	11	6.2	24155	63	134	4	3	1.5	3688|7124|8878|85409	ITGB1|TNF|SQSTM1|NKD2	-2
hits	GO Biological Processes	19	GO:0040008	regulation of growth	-3.4	3.2	4.3	24155	682	134	12	9	2.5	596|1031|1627|2539|2621|3490|4489|4502|6279|6280|7086|7852	BCL2|CDKN2C|DBN1|G6PD|GAS6|IGFBP7|MT1A|MT2A|S100A8|S100A9|TKT|CXCR4	-2
hits	GO Biological Processes	19	GO:0006941	striated muscle contraction	-3.4	6.2	5.2	24155	174	134	6	4.5	1.8	274|481|857|1829|7852|80149	BIN1|ATP1B1|CAV1|DSG2|CXCR4|ZC3H12A	-2
hits	KEGG Pathway	24	hsa04670	Leukocyte transendothelial migration	-3.4	7.9	5.5	24155	114	134	5	3.7	1.6	3688|4318|4689|7852|653361	ITGB1|MMP9|NCF4|CXCR4|NCF1	-2
hits	GO Biological Processes	19	GO:1904019	epithelial cell apoptotic process	-3.4	7.9	5.5	24155	114	134	5	3.7	1.6	2621|3162|6347|7124|7128	GAS6|HMOX1|CCL2|TNF|TNFAIP3	-2
hits	GO Biological Processes	19	GO:0039528	cytoplasmic pattern recognition receptor signaling pathway in response to virus	-3.4	20	7.4	24155	27	134	3	2.2	1.3	3665|55601|64135	IRF7|DDX60|IFIH1	-2
hits	GO Biological Processes	19	GO:0002825	regulation of T-helper 1 type immune response	-3.4	20	7.4	24155	27	134	3	2.2	1.3	3553|3570|729230	IL1B|IL6R|CCR2	-2
hits	GO Biological Processes	19	GO:2000378	negative regulation of reactive oxygen species metabolic process	-3.4	11	6.1	24155	64	134	4	3	1.5	596|857|2539|80149	BCL2|CAV1|G6PD|ZC3H12A	-2
hits	GO Biological Processes	19	GO:0070371	ERK1 and ERK2 cascade	-3.4	4.5	4.7	24155	322	134	8	6	2	1436|2621|3553|3815|5788|6347|6352|7124	CSF1R|GAS6|IL1B|KIT|PTPRC|CCL2|CCL5|TNF	-2
hits	GO Biological Processes	19	GO:0071417	cellular response to organonitrogen compound	-3.3	3.4	4.3	24155	589	134	11	8.2	2.4	26|857|2146|2730|3553|4218|5315|6772|7124|57761|114882	AOC1|CAV1|EZH2|GCLM|IL1B|RAB8A|PKM|STAT1|TNF|TRIB3|OSBPL8	-1.9
hits	GO Biological Processes	19	GO:0006986	response to unfolded protein	-3.3	6.1	5.1	24155	176	134	6	4.5	1.8	3576|5610|6347|10525|23645|26270	CXCL8|EIF2AK2|CCL2|HYOU1|PPP1R15A|FBXO6	-1.9
hits	KEGG Pathway	24	hsa05321	Inflammatory bowel disease (IBD)	-3.3	11	6.1	24155	65	134	4	3	1.5	3108|3553|6772|7124	HLA-DMA|IL1B|STAT1|TNF	-1.9
hits	GO Biological Processes	19	GO:0010818	T cell chemotaxis	-3.3	19	7.2	24155	28	134	3	2.2	1.3	3627|6352|729230	CXCL10|CCL5|CCR2	-1.9
hits	GO Biological Processes	19	GO:0035456	response to interferon-beta	-3.3	19	7.2	24155	28	134	3	2.2	1.3	6772|9641|54739	STAT1|IKBKE|XAF1	-1.9
hits	GO Biological Processes	19	GO:0032647	regulation of interferon-alpha production	-3.3	19	7.2	24155	28	134	3	2.2	1.3	3665|6772|64135	IRF7|STAT1|IFIH1	-1.9
hits	GO Biological Processes	19	GO:0042730	fibrinolysis	-3.3	19	7.2	24155	28	134	3	2.2	1.3	5055|5329|5627	SERPINB2|PLAUR|PROS1	-1.9
hits	Reactome Gene Sets	6	R-HSA-1989781	PPARA activates gene expression	-3.3	7.7	5.4	24155	117	134	5	3.7	1.6	892|2180|7296|57761|85441	CCNC|ACSL1|TXNRD1|TRIB3|HELZ2	-1.9
hits	GO Biological Processes	19	GO:1903034	regulation of response to wounding	-3.3	6	5.1	24155	179	134	6	4.5	1.8	857|5055|5329|5627|7128|7852	CAV1|SERPINB2|PLAUR|PROS1|TNFAIP3|CXCR4	-1.9
hits	GO Biological Processes	19	GO:0051099	positive regulation of binding	-3.3	6	5.1	24155	179	134	6	4.5	1.8	857|4318|5329|28996|57761|83666	CAV1|MMP9|PLAUR|HIPK2|TRIB3|PARP9	-1.9
hits	Canonical Pathways	11	M255	PID HIF1 TFPATHWAY	-3.3	11	6	24155	66	134	4	3	1.5	3162|3398|5315|7852	HMOX1|ID2|PKM|CXCR4	-1.9
hits	Canonical Pathways	11	M18	PID INTEGRIN1 PATHWAY	-3.3	11	6	24155	66	134	4	3	1.5	929|1287|3688|5329	CD14|COL4A5|ITGB1|PLAUR	-1.9
hits	GO Biological Processes	19	GO:0045428	regulation of nitric oxide biosynthetic process	-3.3	11	6	24155	66	134	4	3	1.5	857|3553|7124|80149	CAV1|IL1B|TNF|ZC3H12A	-1.9
hits	GO Biological Processes	19	GO:0010951	negative regulation of endopeptidase activity	-3.3	5	4.8	24155	250	134	7	5.2	1.9	274|727|2621|4318|5055|5329|5627	BIN1|C5|GAS6|MMP9|SERPINB2|PLAUR|PROS1	-1.9
hits	GO Biological Processes	19	GO:0010506	regulation of autophagy	-3.3	4.4	4.6	24155	330	134	8	6	2	596|1915|3162|4218|9638|10558|57761|80149	BCL2|EEF1A1|HMOX1|RAB8A|FEZ1|SPTLC1|TRIB3|ZC3H12A	-1.9
hits	GO Biological Processes	19	GO:0045637	regulation of myeloid cell differentiation	-3.3	5	4.8	24155	252	134	7	5.2	1.9	3398|3665|4792|6772|7124|9636|9935	ID2|IRF7|NFKBIA|STAT1|TNF|ISG15|MAFB	-1.9
hits	GO Biological Processes	19	GO:0048015	phosphatidylinositol-mediated signaling	-3.3	6	5	24155	181	134	6	4.5	1.8	1436|2268|3815|6352|7124|653361	CSF1R|FGR|KIT|CCL5|TNF|NCF1	-1.9
hits	GO Biological Processes	19	GO:0072577	endothelial cell apoptotic process	-3.3	11	6	24155	67	134	4	3	1.5	2621|6347|7124|7128	GAS6|CCL2|TNF|TNFAIP3	-1.9
hits	Reactome Gene Sets	6	R-HSA-400206	Regulation of lipid metabolism by Peroxisome proliferator-activated receptor alpha (PPARalpha)	-3.3	7.6	5.4	24155	119	134	5	3.7	1.6	892|2180|7296|57761|85441	CCNC|ACSL1|TXNRD1|TRIB3|HELZ2	-1.9
hits	GO Biological Processes	19	GO:0043269	regulation of ion transport	-3.3	3.1	4.2	24155	701	134	12	9	2.5	274|481|596|857|2539|3553|3627|4318|6347|6352|7852|729230	BIN1|ATP1B1|BCL2|CAV1|G6PD|IL1B|CXCL10|MMP9|CCL2|CCL5|CXCR4|CCR2	-1.9
hits	GO Biological Processes	19	GO:0033032	regulation of myeloid cell apoptotic process	-3.3	19	7.1	24155	29	134	3	2.2	1.3	596|3665|6352	BCL2|IRF7|CCL5	-1.9
hits	Reactome Gene Sets	6	R-HSA-933541	TRAF6 mediated IRF7 activation	-3.3	19	7.1	24155	29	134	3	2.2	1.3	3665|9641|64135	IRF7|IKBKE|IFIH1	-1.9
hits	GO Biological Processes	19	GO:0071280	cellular response to copper ion	-3.3	19	7.1	24155	29	134	3	2.2	1.3	26|4489|4502	AOC1|MT1A|MT2A	-1.9
hits	GO Biological Processes	19	GO:0035666	TRIF-dependent toll-like receptor signaling pathway	-3.3	19	7.1	24155	29	134	3	2.2	1.3	929|3665|9641	CD14|IRF7|IKBKE	-1.9
hits	GO Biological Processes	19	GO:0042742	defense response to bacterium	-3.3	4.3	4.6	24155	333	134	8	6	2	602|2268|3570|6279|6280|7124|8764|9636	BCL3|FGR|IL6R|S100A8|S100A9|TNF|TNFRSF14|ISG15	-1.9
hits	GO Biological Processes	19	GO:0002698	negative regulation of immune effector process	-3.3	7.5	5.3	24155	120	134	5	3.7	1.6	3162|5788|7124|80149|729230	HMOX1|PTPRC|TNF|ZC3H12A|CCR2	-1.9
hits	GO Biological Processes	19	GO:0002292	T cell differentiation involved in immune response	-3.3	11	5.9	24155	68	134	4	3	1.5	602|5971|64332|80149	BCL3|RELB|NFKBIZ|ZC3H12A	-1.9
hits	GO Biological Processes	19	GO:0048017	inositol lipid-mediated signaling	-3.2	5.9	5	24155	184	134	6	4.5	1.8	1436|2268|3815|6352|7124|653361	CSF1R|FGR|KIT|CCL5|TNF|NCF1	-1.9
hits	GO Biological Processes	19	GO:0030968	endoplasmic reticulum unfolded protein response	-3.2	7.4	5.3	24155	121	134	5	3.7	1.6	3576|5610|6347|10525|23645	CXCL8|EIF2AK2|CCL2|HYOU1|PPP1R15A	-1.9
hits	KEGG Pathway	24	hsa04920	Adipocytokine signaling pathway	-3.2	10	5.9	24155	69	134	4	3	1.5	2180|4792|7124|7133	ACSL1|NFKBIA|TNF|TNFRSF1B	-1.8
hits	GO Biological Processes	19	GO:0008610	lipid biosynthetic process	-3.2	3.1	4.1	24155	708	134	12	9	2.5	240|241|2180|2539|3290|3490|3553|4056|7124|10558|51144|57761	ALOX5|ALOX5AP|ACSL1|G6PD|HSD11B1|IGFBP7|IL1B|LTC4S|TNF|SPTLC1|HSD17B12|TRIB3	-1.8
hits	GO Biological Processes	19	GO:1905477	positive regulation of protein localization to membrane	-3.2	7.4	5.3	24155	122	134	5	3.7	1.6	596|3688|7124|8878|85409	BCL2|ITGB1|TNF|SQSTM1|NKD2	-1.8
hits	GO Biological Processes	19	GO:0046718	viral entry into host cell	-3.2	7.4	5.3	24155	122	134	5	3.7	1.6	857|2621|3688|7852|8764	CAV1|GAS6|ITGB1|CXCR4|TNFRSF14	-1.8
hits	GO Biological Processes	19	GO:0043500	muscle adaptation	-3.2	7.4	5.3	24155	122	134	5	3.7	1.6	2146|2539|3162|3553|7133	EZH2|G6PD|HMOX1|IL1B|TNFRSF1B	-1.8
hits	GO Biological Processes	19	GO:0071396	cellular response to lipid	-3.2	3.3	4.2	24155	610	134	11	8.2	2.4	929|3553|3576|3627|4792|6347|6352|7124|7128|7133|80149	CD14|IL1B|CXCL8|CXCL10|NFKBIA|CCL2|CCL5|TNF|TNFAIP3|TNFRSF1B|ZC3H12A	-1.8
hits	KEGG Pathway	24	hsa00030	Pentose phosphate pathway	-3.2	18	7	24155	30	134	3	2.2	1.3	2539|5226|7086	G6PD|PGD|TKT	-1.8
hits	GO Biological Processes	19	GO:0032743	positive regulation of interleukin-2 production	-3.2	18	7	24155	30	134	3	2.2	1.3	3553|5788|729230	IL1B|PTPRC|CCR2	-1.8
hits	GO Biological Processes	19	GO:0045948	positive regulation of translational initiation	-3.2	18	7	24155	30	134	3	2.2	1.3	6352|7124|23645	CCL5|TNF|PPP1R15A	-1.8
hits	GO Biological Processes	19	GO:1904893	negative regulation of STAT cascade	-3.2	18	7	24155	30	134	3	2.2	1.3	602|857|54625	BCL3|CAV1|PARP14	-1.8
hits	GO Biological Processes	19	GO:0046640	regulation of alpha-beta T cell proliferation	-3.2	18	7	24155	30	134	3	2.2	1.3	5788|8764|729230	PTPRC|TNFRSF14|CCR2	-1.8
hits	GO Biological Processes	19	GO:0032607	interferon-alpha production	-3.2	18	7	24155	30	134	3	2.2	1.3	3665|6772|64135	IRF7|STAT1|IFIH1	-1.8
hits	GO Biological Processes	19	GO:0010644	cell communication by electrical coupling	-3.2	18	7	24155	30	134	3	2.2	1.3	481|857|1627	ATP1B1|CAV1|DBN1	-1.8
hits	GO Biological Processes	19	GO:0019730	antimicrobial humoral response	-3.2	7.3	5.3	24155	123	134	5	3.7	1.6	602|3576|3627|6279|6280	BCL3|CXCL8|CXCL10|S100A8|S100A9	-1.8
hits	Canonical Pathways	11	M167	PID AP1 PATHWAY	-3.2	10	5.8	24155	70	134	4	3	1.5	3576|4318|4502|6347	CXCL8|MMP9|MT2A|CCL2	-1.8
hits	GO Biological Processes	19	GO:0002709	regulation of T cell mediated immunity	-3.2	10	5.8	24155	70	134	4	3	1.5	3553|5788|7133|729230	IL1B|PTPRC|TNFRSF1B|CCR2	-1.8
hits	GO Biological Processes	19	GO:0044057	regulation of system process	-3.2	3.2	4.2	24155	614	134	11	8.2	2.4	274|481|857|1829|1890|2539|2621|3553|3815|7133|80149	BIN1|ATP1B1|CAV1|DSG2|TYMP|G6PD|GAS6|IL1B|KIT|TNFRSF1B|ZC3H12A	-1.8
hits	GO Biological Processes	19	GO:0014066	regulation of phosphatidylinositol 3-kinase signaling	-3.2	7.3	5.2	24155	124	134	5	3.7	1.6	2268|3815|6352|7124|653361	FGR|KIT|CCL5|TNF|NCF1	-1.8
hits	GO Biological Processes	19	GO:0008637	apoptotic mitochondrial changes	-3.2	7.3	5.2	24155	124	134	5	3.7	1.6	596|2730|3433|4318|5329	BCL2|GCLM|IFIT2|MMP9|PLAUR	-1.8
hits	GO Biological Processes	19	GO:0034121	regulation of toll-like receptor signaling pathway	-3.2	10	5.8	24155	71	134	4	3	1.5	857|929|3665|7128	CAV1|CD14|IRF7|TNFAIP3	-1.8
hits	GO Biological Processes	19	GO:1904062	regulation of cation transmembrane transport	-3.2	4.2	4.5	24155	342	134	8	6	2	274|481|857|2539|3627|4318|6347|729230	BIN1|ATP1B1|CAV1|G6PD|CXCL10|MMP9|CCL2|CCR2	-1.8
hits	GO Biological Processes	19	GO:0010466	negative regulation of peptidase activity	-3.2	4.8	4.6	24155	262	134	7	5.2	1.9	274|727|2621|4318|5055|5329|5627	BIN1|C5|GAS6|MMP9|SERPINB2|PLAUR|PROS1	-1.8
hits	GO Biological Processes	19	GO:0072659	protein localization to plasma membrane	-3.2	4.8	4.6	24155	262	134	7	5.2	1.9	481|2621|3688|4218|7124|8878|85409	ATP1B1|GAS6|ITGB1|RAB8A|TNF|SQSTM1|NKD2	-1.8
hits	GO Biological Processes	19	GO:0046496	nicotinamide nucleotide metabolic process	-3.2	5.7	4.9	24155	189	134	6	4.5	1.8	2539|5226|5315|7086|83666|84875	G6PD|PGD|PKM|TKT|PARP9|PARP10	-1.8
hits	GO Biological Processes	19	GO:0019362	pyridine nucleotide metabolic process	-3.2	5.7	4.9	24155	189	134	6	4.5	1.8	2539|5226|5315|7086|83666|84875	G6PD|PGD|PKM|TKT|PARP9|PARP10	-1.8
hits	GO Biological Processes	19	GO:0051047	positive regulation of secretion	-3.2	3.8	4.3	24155	429	134	9	6.7	2.2	727|929|1436|2268|3553|6279|7124|8764|64135	C5|CD14|CSF1R|FGR|IL1B|S100A8|TNF|TNFRSF14|IFIH1	-1.8
hits	GO Biological Processes	19	GO:0061082	myeloid leukocyte cytokine production	-3.2	17	6.8	24155	31	134	3	2.2	1.3	2621|3162|3815	GAS6|HMOX1|KIT	-1.8
hits	Reactome Gene Sets	6	R-HSA-196807	Nicotinate metabolism	-3.2	17	6.8	24155	31	134	3	2.2	1.3	54625|83666|84875	PARP14|PARP9|PARP10	-1.8
hits	GO Biological Processes	19	GO:0002724	regulation of T cell cytokine production	-3.2	17	6.8	24155	31	134	3	2.2	1.3	3553|7133|729230	IL1B|TNFRSF1B|CCR2	-1.8
hits	GO Biological Processes	19	GO:0006691	leukotriene metabolic process	-3.2	17	6.8	24155	31	134	3	2.2	1.3	240|241|4056	ALOX5|ALOX5AP|LTC4S	-1.8
hits	GO Biological Processes	19	GO:0045742	positive regulation of epidermal growth factor receptor signaling pathway	-3.2	17	6.8	24155	31	134	3	2.2	1.3	4318|5329|653361	MMP9|PLAUR|NCF1	-1.8
hits	GO Biological Processes	19	GO:0051603	proteolysis involved in cellular protein catabolic process	-3.2	3	4.1	24155	718	134	12	9	2.5	857|1515|7128|7398|8878|9246|9636|26270|28996|54504|57761|85409	CAV1|CTSV|TNFAIP3|USP1|SQSTM1|UBE2L6|ISG15|FBXO6|HIPK2|CPVL|TRIB3|NKD2	-1.8
hits	Reactome Gene Sets	6	R-HSA-375276	Peptide ligand-binding receptors	-3.2	5.7	4.8	24155	190	134	6	4.5	1.8	727|3576|3627|6352|7852|729230	C5|CXCL8|CXCL10|CCL5|CXCR4|CCR2	-1.8
hits	Canonical Pathways	11	M5883	NABA SECRETED FACTORS	-3.2	4.2	4.5	24155	344	134	8	6	2	3553|3576|3627|6279|6280|6347|6352|7124	IL1B|CXCL8|CXCL10|S100A8|S100A9|CCL2|CCL5|TNF	-1.8
hits	GO Biological Processes	19	GO:1901652	response to peptide	-3.2	3.4	4.2	24155	524	134	10	7.5	2.3	857|3553|4218|4318|4792|5315|6772|7128|57761|114882	CAV1|IL1B|RAB8A|MMP9|NFKBIA|PKM|STAT1|TNFAIP3|TRIB3|OSBPL8	-1.8
hits	GO Biological Processes	19	GO:0007565	female pregnancy	-3.1	5.6	4.8	24155	192	134	6	4.5	1.8	596|1515|1829|3490|3553|4318	BCL2|CTSV|DSG2|IGFBP7|IL1B|MMP9	-1.8
hits	GO Biological Processes	19	GO:0031100	animal organ regeneration	-3.1	9.9	5.7	24155	73	134	4	3	1.5	2146|2621|3162|5315	EZH2|GAS6|HMOX1|PKM	-1.8
hits	GO Biological Processes	19	GO:0006739	NADP metabolic process	-3.1	17	6.7	24155	32	134	3	2.2	1.3	2539|5226|7086	G6PD|PGD|TKT	-1.8
hits	GO Biological Processes	19	GO:1900745	positive regulation of p38MAPK cascade	-3.1	17	6.7	24155	32	134	3	2.2	1.3	3553|80149|653361	IL1B|ZC3H12A|NCF1	-1.8
hits	GO Biological Processes	19	GO:0045648	positive regulation of erythrocyte differentiation	-3.1	17	6.7	24155	32	134	3	2.2	1.3	3398|6772|9636	ID2|STAT1|ISG15	-1.8
hits	GO Biological Processes	19	GO:2000778	positive regulation of interleukin-6 secretion	-3.1	17	6.7	24155	32	134	3	2.2	1.3	3553|7124|64135	IL1B|TNF|IFIH1	-1.8
hits	GO Biological Processes	19	GO:0046685	response to arsenic-containing substance	-3.1	17	6.7	24155	32	134	3	2.2	1.3	3162|3178|80149	HMOX1|HNRNPA1|ZC3H12A	-1.8
hits	GO Biological Processes	19	GO:0050804	modulation of chemical synaptic transmission	-3.1	3.7	4.3	24155	436	134	9	6.7	2.2	1627|3553|3688|3815|4218|6347|7124|8878|729230	DBN1|IL1B|ITGB1|KIT|RAB8A|CCL2|TNF|SQSTM1|CCR2	-1.8
hits	GO Biological Processes	19	GO:0099177	regulation of trans-synaptic signaling	-3.1	3.7	4.3	24155	437	134	9	6.7	2.2	1627|3553|3688|3815|4218|6347|7124|8878|729230	DBN1|IL1B|ITGB1|KIT|RAB8A|CCL2|TNF|SQSTM1|CCR2	-1.8
hits	GO Biological Processes	19	GO:0086001	cardiac muscle cell action potential	-3.1	9.7	5.6	24155	74	134	4	3	1.5	274|481|857|1829	BIN1|ATP1B1|CAV1|DSG2	-1.8
hits	GO Biological Processes	19	GO:0006081	cellular aldehyde metabolic process	-3.1	9.7	5.6	24155	74	134	4	3	1.5	216|2539|5226|7086	ALDH1A1|G6PD|PGD|TKT	-1.8
hits	GO Biological Processes	19	GO:0043367	CD4-positive, alpha-beta T cell differentiation	-3.1	9.7	5.6	24155	74	134	4	3	1.5	602|5971|64332|80149	BCL3|RELB|NFKBIZ|ZC3H12A	-1.8
hits	Reactome Gene Sets	6	R-HSA-166016	Toll Like Receptor 4 (TLR4) Cascade	-3.1	7	5.1	24155	129	134	5	3.7	1.6	929|3665|4791|4792|9641	CD14|IRF7|NFKB2|NFKBIA|IKBKE	-1.8
hits	GO Biological Processes	19	GO:0034763	negative regulation of transmembrane transport	-3.1	7	5.1	24155	129	134	5	3.7	1.6	274|857|3553|4318|7124	BIN1|CAV1|IL1B|MMP9|TNF	-1.8
hits	GO Biological Processes	19	GO:2000377	regulation of reactive oxygen species metabolic process	-3.1	5.5	4.8	24155	195	134	6	4.5	1.8	596|857|2539|3553|7124|80149	BCL2|CAV1|G6PD|IL1B|TNF|ZC3H12A	-1.8
hits	GO Biological Processes	19	GO:0072524	pyridine-containing compound metabolic process	-3.1	5.5	4.7	24155	196	134	6	4.5	1.8	2539|5226|5315|7086|83666|84875	G6PD|PGD|PKM|TKT|PARP9|PARP10	-1.7
hits	GO Biological Processes	19	GO:0006694	steroid biosynthetic process	-3.1	5.5	4.7	24155	196	134	6	4.5	1.8	2539|3290|3490|3553|7124|51144	G6PD|HSD11B1|IGFBP7|IL1B|TNF|HSD17B12	-1.7
hits	GO Biological Processes	19	GO:1901186	positive regulation of ERBB signaling pathway	-3.1	16	6.6	24155	33	134	3	2.2	1.3	4318|5329|653361	MMP9|PLAUR|NCF1	-1.7
hits	GO Biological Processes	19	GO:0046633	alpha-beta T cell proliferation	-3.1	16	6.6	24155	33	134	3	2.2	1.3	5788|8764|729230	PTPRC|TNFRSF14|CCR2	-1.7
hits	GO Biological Processes	19	GO:0002756	MyD88-independent toll-like receptor signaling pathway	-3.1	16	6.6	24155	33	134	3	2.2	1.3	929|3665|9641	CD14|IRF7|IKBKE	-1.7
hits	GO Biological Processes	19	GO:0033028	myeloid cell apoptotic process	-3.1	16	6.6	24155	33	134	3	2.2	1.3	596|3665|6352	BCL2|IRF7|CCL5	-1.7
hits	GO Biological Processes	19	GO:0010039	response to iron ion	-3.1	16	6.6	24155	33	134	3	2.2	1.3	596|2539|3162	BCL2|G6PD|HMOX1	-1.7
hits	GO Biological Processes	19	GO:0048536	spleen development	-3.1	16	6.6	24155	33	134	3	2.2	1.3	596|602|4791	BCL2|BCL3|NFKB2	-1.7
hits	GO Biological Processes	19	GO:0002479	antigen processing and presentation of exogenous peptide antigen via MHC class I, TAP-dependent	-3.1	9.6	5.6	24155	75	134	4	3	1.5	4689|6890|6892|653361	NCF4|TAP1|TAPBP|NCF1	-1.7
hits	GO Biological Processes	19	GO:0002449	lymphocyte mediated immunity	-3.1	4.1	4.4	24155	353	134	8	6	2	602|727|3553|3665|5788|7124|7133|729230	BCL3|C5|IL1B|IRF7|PTPRC|TNF|TNFRSF1B|CCR2	-1.7
hits	GO Biological Processes	19	GO:0031099	regeneration	-3.1	5.5	4.7	24155	198	134	6	4.5	1.8	596|2146|2621|3162|5315|9315	BCL2|EZH2|GAS6|HMOX1|PKM|NREP	-1.7
hits	GO Biological Processes	19	GO:0050710	negative regulation of cytokine secretion	-3.1	9.5	5.5	24155	76	134	4	3	1.5	2621|7124|7128|80149	GAS6|TNF|TNFAIP3|ZC3H12A	-1.7
hits	GO Biological Processes	19	GO:0035966	response to topologically incorrect protein	-3.1	5.4	4.7	24155	199	134	6	4.5	1.8	3576|5610|6347|10525|23645|26270	CXCL8|EIF2AK2|CCL2|HYOU1|PPP1R15A|FBXO6	-1.7
hits	GO Biological Processes	19	GO:0050673	epithelial cell proliferation	-3.1	3.6	4.2	24155	446	134	9	6.7	2.2	857|3162|3398|3815|6347|6352|6772|7124|7128	CAV1|HMOX1|ID2|KIT|CCL2|CCL5|STAT1|TNF|TNFAIP3	-1.7
hits	GO Biological Processes	19	GO:0043276	anoikis	-3.1	16	6.5	24155	34	134	3	2.2	1.3	596|857|3688	BCL2|CAV1|ITGB1	-1.7
hits	GO Biological Processes	19	GO:0048566	embryonic digestive tract development	-3.1	16	6.5	24155	34	134	3	2.2	1.3	3398|3576|7124	ID2|CXCL8|TNF	-1.7
hits	GO Biological Processes	19	GO:0010574	regulation of vascular endothelial growth factor production	-3.1	16	6.5	24155	34	134	3	2.2	1.3	727|3553|729230	C5|IL1B|CCR2	-1.7
hits	GO Biological Processes	19	GO:0098901	regulation of cardiac muscle cell action potential	-3.1	16	6.5	24155	34	134	3	2.2	1.3	274|857|1829	BIN1|CAV1|DSG2	-1.7
hits	GO Biological Processes	19	GO:0031397	negative regulation of protein ubiquitination	-3	9.4	5.5	24155	77	134	4	3	1.5	857|7128|9636|84875	CAV1|TNFAIP3|ISG15|PARP10	-1.7
hits	KEGG Pathway	24	hsa04612	Antigen processing and presentation	-3	9.4	5.5	24155	77	134	4	3	1.5	3108|6890|6892|7124	HLA-DMA|TAP1|TAPBP|TNF	-1.7
hits	GO Biological Processes	19	GO:0006809	nitric oxide biosynthetic process	-3	9.4	5.5	24155	77	134	4	3	1.5	857|3553|7124|80149	CAV1|IL1B|TNF|ZC3H12A	-1.7
hits	GO Biological Processes	19	GO:1901224	positive regulation of NIK/NF-kappaB signaling	-3	9.4	5.5	24155	77	134	4	3	1.5	929|3553|5610|7124	CD14|IL1B|EIF2AK2|TNF	-1.7
hits	GO Biological Processes	19	GO:0001666	response to hypoxia	-3	4	4.3	24155	359	134	8	6	2	481|596|857|3162|5315|7852|10525|28996	ATP1B1|BCL2|CAV1|HMOX1|PKM|CXCR4|HYOU1|HIPK2	-1.7
hits	KEGG Pathway	24	hsa05203	Viral carcinogenesis	-3	5.4	4.7	24155	201	134	6	4.5	1.8	3665|4791|4792|5315|5610|10379	IRF7|NFKB2|NFKBIA|PKM|EIF2AK2|IRF9	-1.7
hits	GO Biological Processes	19	GO:0048565	digestive tract development	-3	6.7	5	24155	134	134	5	3.7	1.6	596|3398|3576|3815|7124	BCL2|ID2|CXCL8|KIT|TNF	-1.7
hits	GO Biological Processes	19	GO:0006936	muscle contraction	-3	4	4.3	24155	360	134	8	6	2	59|274|481|857|1829|3815|7852|80149	ACTA2|BIN1|ATP1B1|CAV1|DSG2|KIT|CXCR4|ZC3H12A	-1.7
hits	GO Biological Processes	19	GO:0010827	regulation of glucose transmembrane transport	-3	9.2	5.4	24155	78	134	4	3	1.5	3553|7124|57761|114882	IL1B|TNF|TRIB3|OSBPL8	-1.7
hits	GO Biological Processes	19	GO:0001937	negative regulation of endothelial cell proliferation	-3	9.2	5.4	24155	78	134	4	3	1.5	857|6347|6772|7124	CAV1|CCL2|STAT1|TNF	-1.7
hits	GO Biological Processes	19	GO:0002920	regulation of humoral immune response	-3	6.7	4.9	24155	135	134	5	3.7	1.6	727|3553|5627|5788|7124	C5|IL1B|PROS1|PTPRC|TNF	-1.7
hits	GO Biological Processes	19	GO:0110111	negative regulation of animal organ morphogenesis	-3	15	6.4	24155	35	134	3	2.2	1.3	596|6772|7124	BCL2|STAT1|TNF	-1.7
hits	GO Biological Processes	19	GO:0060251	regulation of glial cell proliferation	-3	15	6.4	24155	35	134	3	2.2	1.3	2119|3553|7124	ETV5|IL1B|TNF	-1.7
hits	GO Biological Processes	19	GO:0060338	regulation of type I interferon-mediated signaling pathway	-3	15	6.4	24155	35	134	3	2.2	1.3	103|3665|9641	ADAR|IRF7|IKBKE	-1.7
hits	GO Biological Processes	19	GO:0045070	positive regulation of viral genome replication	-3	15	6.4	24155	35	134	3	2.2	1.3	103|3434|6352	ADAR|IFIT1|CCL5	-1.7
hits	KEGG Pathway	24	hsa05020	Prion diseases	-3	15	6.4	24155	35	134	3	2.2	1.3	727|3553|6352	C5|IL1B|CCL5	-1.7
hits	Canonical Pathways	11	M197	PID HIV NEF PATHWAY	-3	15	6.4	24155	35	134	3	2.2	1.3	596|4792|7124	BCL2|NFKBIA|TNF	-1.7
hits	GO Biological Processes	19	GO:0080135	regulation of cellular response to stress	-3	2.9	3.9	24155	749	134	12	9	2.5	596|857|3553|5610|7124|7398|10525|23645|28996|80149|83666|653361	BCL2|CAV1|IL1B|EIF2AK2|TNF|USP1|HYOU1|PPP1R15A|HIPK2|ZC3H12A|PARP9|NCF1	-1.7
hits	GO Biological Processes	19	GO:0045861	negative regulation of proteolysis	-3	4	4.3	24155	363	134	8	6	2	274|727|2621|4318|5055|5329|5627|28996	BIN1|C5|GAS6|MMP9|SERPINB2|PLAUR|PROS1|HIPK2	-1.7
hits	KEGG Pathway	24	hsa04610	Complement and coagulation cascades	-3	9.1	5.4	24155	79	134	4	3	1.5	727|5055|5329|5627	C5|SERPINB2|PLAUR|PROS1	-1.7
hits	GO Biological Processes	19	GO:0030193	regulation of blood coagulation	-3	9.1	5.4	24155	79	134	4	3	1.5	857|5055|5329|5627	CAV1|SERPINB2|PLAUR|PROS1	-1.7
hits	GO Biological Processes	19	GO:0042590	antigen processing and presentation of exogenous peptide antigen via MHC class I	-3	9.1	5.4	24155	79	134	4	3	1.5	4689|6890|6892|653361	NCF4|TAP1|TAPBP|NCF1	-1.7
hits	GO Biological Processes	19	GO:0034764	positive regulation of transmembrane transport	-3	5.3	4.6	24155	204	134	6	4.5	1.8	481|2539|3627|6347|114882|729230	ATP1B1|G6PD|CXCL10|CCL2|OSBPL8|CCR2	-1.7
hits	Canonical Pathways	11	M5885	NABA MATRISOME ASSOCIATED	-3	2.9	3.9	24155	753	134	12	9	2.5	1509|1515|3553|3576|3627|4318|5055|6279|6280|6347|6352|7124	CTSD|CTSV|IL1B|CXCL8|CXCL10|MMP9|SERPINB2|S100A8|S100A9|CCL2|CCL5|TNF	-1.7
hits	GO Biological Processes	19	GO:1900046	regulation of hemostasis	-3	9	5.4	24155	80	134	4	3	1.5	857|5055|5329|5627	CAV1|SERPINB2|PLAUR|PROS1	-1.7
hits	GO Biological Processes	19	GO:0010573	vascular endothelial growth factor production	-3	15	6.3	24155	36	134	3	2.2	1.3	727|3553|729230	C5|IL1B|CCR2	-1.7
hits	GO Biological Processes	19	GO:2001240	negative regulation of extrinsic apoptotic signaling pathway in absence of ligand	-3	15	6.3	24155	36	134	3	2.2	1.3	596|3553|7124	BCL2|IL1B|TNF	-1.7
hits	GO Biological Processes	19	GO:1901099	negative regulation of signal transduction in absence of ligand	-3	15	6.3	24155	36	134	3	2.2	1.3	596|3553|7124	BCL2|IL1B|TNF	-1.7
hits	Reactome Gene Sets	6	R-HSA-202733	Cell surface interactions at the vascular wall	-3	6.5	4.9	24155	138	134	5	3.7	1.6	481|857|2621|3688|5627	ATP1B1|CAV1|GAS6|ITGB1|PROS1	-1.7
hits	KEGG Pathway	24	hsa04210	Apoptosis	-3	6.5	4.9	24155	138	134	5	3.7	1.6	596|1509|1515|4792|7124	BCL2|CTSD|CTSV|NFKBIA|TNF	-1.7
hits	GO Biological Processes	19	GO:0032787	monocarboxylic acid metabolic process	-3	3	3.9	24155	653	134	11	8.2	2.4	240|241|857|2180|3553|3815|4056|5226|5315|51144|57761	ALOX5|ALOX5AP|CAV1|ACSL1|IL1B|KIT|LTC4S|PGD|PKM|HSD17B12|TRIB3	-1.7
hits	GO Biological Processes	19	GO:0006733	oxidoreduction coenzyme metabolic process	-3	5.2	4.6	24155	207	134	6	4.5	1.8	2539|5226|5315|7086|83666|84875	G6PD|PGD|PKM|TKT|PARP9|PARP10	-1.6
hits	GO Biological Processes	19	GO:0006874	cellular calcium ion homeostasis	-3	3.5	4.1	24155	459	134	9	6.7	2.2	481|596|857|2841|3627|5788|6352|7852|729230	ATP1B1|BCL2|CAV1|GPR18|CXCL10|PTPRC|CCL5|CXCR4|CCR2	-1.6
hits	GO Biological Processes	19	GO:0045664	regulation of neuron differentiation	-3	3	3.9	24155	656	134	11	8.2	2.4	274|596|1627|2119|2146|3398|6280|7852|9315|9638|10215	BIN1|BCL2|DBN1|ETV5|EZH2|ID2|S100A9|CXCR4|NREP|FEZ1|OLIG2	-1.6
hits	GO Biological Processes	19	GO:0036293	response to decreased oxygen levels	-3	3.9	4.2	24155	370	134	8	6	2	481|596|857|3162|5315|7852|10525|28996	ATP1B1|BCL2|CAV1|HMOX1|PKM|CXCR4|HYOU1|HIPK2	-1.6
hits	Reactome Gene Sets	6	R-HSA-983169	Class I MHC mediated antigen processing & presentation	-3	3.9	4.2	24155	371	134	8	6	2	929|1515|4689|6890|6892|9246|26270|653361	CD14|CTSV|NCF4|TAP1|TAPBP|UBE2L6|FBXO6|NCF1	-1.6
hits	GO Biological Processes	19	GO:0034620	cellular response to unfolded protein	-3	6.4	4.8	24155	140	134	5	3.7	1.6	3576|5610|6347|10525|23645	CXCL8|EIF2AK2|CCL2|HYOU1|PPP1R15A	-1.6
hits	Reactome Gene Sets	6	R-HSA-446652	Interleukin-1 family signaling	-3	6.4	4.8	24155	140	134	5	3.7	1.6	240|3553|4791|4792|8878	ALOX5|IL1B|NFKB2|NFKBIA|SQSTM1	-1.6
hits	Canonical Pathways	11	M12645	ST GA13 PATHWAY	-2.9	15	6.2	24155	37	134	3	2.2	1.3	596|4791|4792	BCL2|NFKB2|NFKBIA	-1.6
hits	Reactome Gene Sets	6	R-HSA-3299685	Detoxification of Reactive Oxygen Species	-2.9	15	6.2	24155	37	134	3	2.2	1.3	4689|7296|653361	NCF4|TXNRD1|NCF1	-1.6
hits	GO Biological Processes	19	GO:0034142	toll-like receptor 4 signaling pathway	-2.9	15	6.2	24155	37	134	3	2.2	1.3	929|4792|7128	CD14|NFKBIA|TNFAIP3	-1.6
hits	GO Biological Processes	19	GO:1905954	positive regulation of lipid localization	-2.9	8.8	5.3	24155	82	134	4	3	1.5	3553|4792|9641|80149	IL1B|NFKBIA|IKBKE|ZC3H12A	-1.6
hits	GO Biological Processes	19	GO:0046209	nitric oxide metabolic process	-2.9	8.8	5.3	24155	82	134	4	3	1.5	857|3553|7124|80149	CAV1|IL1B|TNF|ZC3H12A	-1.6
hits	GO Biological Processes	19	GO:0009612	response to mechanical stimulus	-2.9	5.2	4.5	24155	210	134	6	4.5	1.8	3553|3627|3815|4792|6772|7852	IL1B|CXCL10|KIT|NFKBIA|STAT1|CXCR4	-1.6
hits	GO Biological Processes	19	GO:0086091	regulation of heart rate by cardiac conduction	-2.9	14	6.1	24155	38	134	3	2.2	1.3	274|857|1829	BIN1|CAV1|DSG2	-1.6
hits	GO Biological Processes	19	GO:0086005	ventricular cardiac muscle cell action potential	-2.9	14	6.1	24155	38	134	3	2.2	1.3	274|857|1829	BIN1|CAV1|DSG2	-1.6
hits	GO Biological Processes	19	GO:0048246	macrophage chemotaxis	-2.9	14	6.1	24155	38	134	3	2.2	1.3	727|6347|6352	C5|CCL2|CCL5	-1.6
hits	GO Biological Processes	19	GO:0106106	cold-induced thermogenesis	-2.9	6.3	4.8	24155	143	134	5	3.7	1.6	216|857|2180|7852|729230	ALDH1A1|CAV1|ACSL1|CXCR4|CCR2	-1.6
hits	GO Biological Processes	19	GO:0030879	mammary gland development	-2.9	6.3	4.8	24155	143	134	5	3.7	1.6	857|1436|2119|3398|4939	CAV1|CSF1R|ETV5|ID2|OAS2	-1.6
hits	GO Biological Processes	19	GO:0044344	cellular response to fibroblast growth factor stimulus	-2.9	6.3	4.8	24155	143	134	5	3.7	1.6	2730|3178|3576|6347|6352	GCLM|HNRNPA1|CXCL8|CCL2|CCL5	-1.6
hits	GO Biological Processes	19	GO:0120161	regulation of cold-induced thermogenesis	-2.9	6.3	4.8	24155	143	134	5	3.7	1.6	216|857|2180|7852|729230	ALDH1A1|CAV1|ACSL1|CXCR4|CCR2	-1.6
hits	GO Biological Processes	19	GO:0050709	negative regulation of protein secretion	-2.9	6.3	4.8	24155	143	134	5	3.7	1.6	2621|3553|7124|7128|80149	GAS6|IL1B|TNF|TNFAIP3|ZC3H12A	-1.6
hits	Canonical Pathways	11	M195	PID CMYB PATHWAY	-2.9	8.6	5.2	24155	84	134	4	3	1.5	596|1436|3815|28996	BCL2|CSF1R|KIT|HIPK2	-1.6
hits	GO Biological Processes	19	GO:0050818	regulation of coagulation	-2.9	8.6	5.2	24155	84	134	4	3	1.5	857|5055|5329|5627	CAV1|SERPINB2|PLAUR|PROS1	-1.6
hits	KEGG Pathway	24	hsa05222	Small cell lung cancer	-2.9	8.6	5.2	24155	84	134	4	3	1.5	596|1287|3688|4792	BCL2|COL4A5|ITGB1|NFKBIA	-1.6
hits	GO Biological Processes	19	GO:1904064	positive regulation of cation transmembrane transport	-2.9	6.3	4.7	24155	144	134	5	3.7	1.6	481|2539|3627|6347|729230	ATP1B1|G6PD|CXCL10|CCL2|CCR2	-1.6
hits	GO Biological Processes	19	GO:2001057	reactive nitrogen species metabolic process	-2.9	8.5	5.2	24155	85	134	4	3	1.5	857|3553|7124|80149	CAV1|IL1B|TNF|ZC3H12A	-1.6
hits	GO Biological Processes	19	GO:0055074	calcium ion homeostasis	-2.9	3.4	4	24155	472	134	9	6.7	2.2	481|596|857|2841|3627|5788|6352|7852|729230	ATP1B1|BCL2|CAV1|GPR18|CXCL10|PTPRC|CCL5|CXCR4|CCR2	-1.6
hits	GO Biological Processes	19	GO:0019048	modulation by virus of host morphology or physiology	-2.9	14	6	24155	39	134	3	2.2	1.3	5610|28996|80149	EIF2AK2|HIPK2|ZC3H12A	-1.6
hits	GO Biological Processes	19	GO:0055123	digestive system development	-2.9	6.2	4.7	24155	146	134	5	3.7	1.6	596|3398|3576|3815|7124	BCL2|ID2|CXCL8|KIT|TNF	-1.6
hits	GO Biological Processes	19	GO:0042542	response to hydrogen peroxide	-2.9	6.2	4.7	24155	146	134	5	3.7	1.6	596|2146|3162|6772|7128	BCL2|EZH2|HMOX1|STAT1|TNFAIP3	-1.6
hits	GO Biological Processes	19	GO:1902107	positive regulation of leukocyte differentiation	-2.9	6.2	4.7	24155	146	134	5	3.7	1.6	2621|3398|5788|7124|64332	GAS6|ID2|PTPRC|TNF|NFKBIZ	-1.6
hits	GO Biological Processes	19	GO:0008625	extrinsic apoptotic signaling pathway via death domain receptors	-2.9	8.4	5.1	24155	86	134	4	3	1.5	596|3162|7124|7128	BCL2|HMOX1|TNF|TNFAIP3	-1.6
hits	GO Biological Processes	19	GO:0042446	hormone biosynthetic process	-2.9	8.4	5.1	24155	86	134	4	3	1.5	3290|3553|7124|51144	HSD11B1|IL1B|TNF|HSD17B12	-1.6
hits	GO Biological Processes	19	GO:0032760	positive regulation of tumor necrosis factor production	-2.9	8.4	5.1	24155	86	134	4	3	1.5	929|5788|64135|729230	CD14|PTPRC|IFIH1|CCR2	-1.6
hits	GO Biological Processes	19	GO:0032869	cellular response to insulin stimulus	-2.9	5	4.4	24155	218	134	6	4.5	1.8	3553|4218|5315|6772|57761|114882	IL1B|RAB8A|PKM|STAT1|TRIB3|OSBPL8	-1.6
hits	GO Biological Processes	19	GO:0019722	calcium-mediated signaling	-2.9	5	4.4	24155	218	134	6	4.5	1.8	481|3576|5788|7124|7852|729230	ATP1B1|CXCL8|PTPRC|TNF|CXCR4|CCR2	-1.6
hits	GO Biological Processes	19	GO:0030101	natural killer cell activation	-2.9	8.3	5.1	24155	87	134	4	3	1.5	2621|3398|3570|5788	GAS6|ID2|IL6R|PTPRC	-1.5
hits	GO Biological Processes	19	GO:0006631	fatty acid metabolic process	-2.8	3.7	4.1	24155	385	134	8	6	2	240|241|857|2180|3553|4056|51144|57761	ALOX5|ALOX5AP|CAV1|ACSL1|IL1B|LTC4S|HSD17B12|TRIB3	-1.5
hits	GO Biological Processes	19	GO:0002369	T cell cytokine production	-2.8	14	5.9	24155	40	134	3	2.2	1.3	3553|7133|729230	IL1B|TNFRSF1B|CCR2	-1.5
hits	Canonical Pathways	11	M161	PID IFNG PATHWAY	-2.8	14	5.9	24155	40	134	3	2.2	1.3	3553|6772|10379	IL1B|STAT1|IRF9	-1.5
hits	GO Biological Processes	19	GO:0014065	phosphatidylinositol 3-kinase signaling	-2.8	6.1	4.6	24155	148	134	5	3.7	1.6	2268|3815|6352|7124|653361	FGR|KIT|CCL5|TNF|NCF1	-1.5
hits	GO Biological Processes	19	GO:0051668	localization within membrane	-2.8	6.1	4.6	24155	148	134	5	3.7	1.6	481|1627|2119|4218|5788	ATP1B1|DBN1|ETV5|RAB8A|PTPRC	-1.5
hits	GO Biological Processes	19	GO:1903321	negative regulation of protein modification by small protein conjugation or removal	-2.8	8.2	5	24155	88	134	4	3	1.5	857|7128|9636|84875	CAV1|TNFAIP3|ISG15|PARP10	-1.5
hits	GO Biological Processes	19	GO:1903557	positive regulation of tumor necrosis factor superfamily cytokine production	-2.8	8.2	5	24155	88	134	4	3	1.5	929|5788|64135|729230	CD14|PTPRC|IFIH1|CCR2	-1.5
hits	GO Biological Processes	19	GO:0032088	negative regulation of NF-kappaB transcription factor activity	-2.8	8.2	5	24155	88	134	4	3	1.5	4792|7128|80149|84875	NFKBIA|TNFAIP3|ZC3H12A|PARP10	-1.5
hits	GO Biological Processes	19	GO:0002706	regulation of lymphocyte mediated immunity	-2.8	6	4.6	24155	149	134	5	3.7	1.6	3553|5788|7124|7133|729230	IL1B|PTPRC|TNF|TNFRSF1B|CCR2	-1.5
hits	GO Biological Processes	19	GO:0002526	acute inflammatory response	-2.8	4.9	4.3	24155	221	134	6	4.5	1.8	727|3553|3570|5627|6279|7124	C5|IL1B|IL6R|PROS1|S100A8|TNF	-1.5
hits	GO Biological Processes	19	GO:0002792	negative regulation of peptide secretion	-2.8	6	4.6	24155	150	134	5	3.7	1.6	2621|3553|7124|7128|80149	GAS6|IL1B|TNF|TNFAIP3|ZC3H12A	-1.5
hits	GO Biological Processes	19	GO:0071774	response to fibroblast growth factor	-2.8	6	4.6	24155	150	134	5	3.7	1.6	2730|3178|3576|6347|6352	GCLM|HNRNPA1|CXCL8|CCL2|CCL5	-1.5
hits	GO Biological Processes	19	GO:0044706	multi-multicellular organism process	-2.8	4.9	4.3	24155	222	134	6	4.5	1.8	596|1515|1829|3490|3553|4318	BCL2|CTSV|DSG2|IGFBP7|IL1B|MMP9	-1.5
hits	GO Biological Processes	19	GO:0032692	negative regulation of interleukin-1 production	-2.8	13	5.8	24155	41	134	3	2.2	1.3	2621|7128|80149	GAS6|TNFAIP3|ZC3H12A	-1.5
hits	KEGG Pathway	24	hsa05219	Bladder cancer	-2.8	13	5.8	24155	41	134	3	2.2	1.3	1890|3576|4318	TYMP|CXCL8|MMP9	-1.5
hits	GO Biological Processes	19	GO:0019985	translesion synthesis	-2.8	13	5.8	24155	41	134	3	2.2	1.3	9246|9636|84875	UBE2L6|ISG15|PARP10	-1.5
hits	KEGG Pathway	24	hsa05332	Graft-versus-host disease	-2.8	13	5.8	24155	41	134	3	2.2	1.3	3108|3553|7124	HLA-DMA|IL1B|TNF	-1.5
hits	Reactome Gene Sets	6	R-HSA-1474290	Collagen formation	-2.8	8	5	24155	90	134	4	3	1.5	1287|1515|4318|10491	COL4A5|CTSV|MMP9|CRTAP	-1.5
hits	GO Biological Processes	19	GO:0030902	hindbrain development	-2.8	5.9	4.6	24155	152	134	5	3.7	1.6	596|1152|2146|3688|9935	BCL2|CKB|EZH2|ITGB1|MAFB	-1.5
hits	GO Biological Processes	19	GO:0016049	cell growth	-2.8	3.3	3.9	24155	487	134	9	6.7	2.2	596|1031|1627|2539|3490|3688|6279|6280|7852	BCL2|CDKN2C|DBN1|G6PD|IGFBP7|ITGB1|S100A8|S100A9|CXCR4	-1.5
hits	GO Biological Processes	19	GO:0070482	response to oxygen levels	-2.8	3.7	4	24155	394	134	8	6	2	481|596|857|3162|5315|7852|10525|28996	ATP1B1|BCL2|CAV1|HMOX1|PKM|CXCR4|HYOU1|HIPK2	-1.5
hits	GO Biological Processes	19	GO:0042149	cellular response to glucose starvation	-2.8	13	5.8	24155	42	134	3	2.2	1.3	596|3178|80149	BCL2|HNRNPA1|ZC3H12A	-1.5
hits	Canonical Pathways	11	M174	PID UPA UPAR PATHWAY	-2.8	13	5.8	24155	42	134	3	2.2	1.3	3688|4318|5329	ITGB1|MMP9|PLAUR	-1.5
hits	GO Biological Processes	19	GO:1990845	adaptive thermogenesis	-2.8	5.9	4.5	24155	154	134	5	3.7	1.6	216|857|2180|7852|729230	ALDH1A1|CAV1|ACSL1|CXCR4|CCR2	-1.5
hits	GO Biological Processes	19	GO:0035710	CD4-positive, alpha-beta T cell activation	-2.8	7.8	4.9	24155	92	134	4	3	1.5	602|5971|64332|80149	BCL3|RELB|NFKBIZ|ZC3H12A	-1.5
hits	GO Biological Processes	19	GO:0045639	positive regulation of myeloid cell differentiation	-2.8	7.8	4.9	24155	92	134	4	3	1.5	3398|6772|7124|9636	ID2|STAT1|TNF|ISG15	-1.5
hits	KEGG Pathway	24	hsa04940	Type I diabetes mellitus	-2.8	13	5.7	24155	43	134	3	2.2	1.3	3108|3553|7124	HLA-DMA|IL1B|TNF	-1.5
hits	Reactome Gene Sets	6	R-HSA-1433557	Signaling by SCF-KIT	-2.8	13	5.7	24155	43	134	3	2.2	1.3	3815|4318|6772	KIT|MMP9|STAT1	-1.5
hits	GO Biological Processes	19	GO:0086004	regulation of cardiac muscle cell contraction	-2.8	13	5.7	24155	43	134	3	2.2	1.3	274|857|1829	BIN1|CAV1|DSG2	-1.5
hits	GO Biological Processes	19	GO:0042113	B cell activation	-2.8	4.1	4.1	24155	310	134	7	5.2	1.9	596|602|3398|3688|3815|5788|7128	BCL2|BCL3|ID2|ITGB1|KIT|PTPRC|TNFAIP3	-1.5
hits	GO Biological Processes	19	GO:0010876	lipid localization	-2.7	3.6	3.9	24155	400	134	8	6	2	857|2180|3553|4792|7124|9641|80149|114882	CAV1|ACSL1|IL1B|NFKBIA|TNF|IKBKE|ZC3H12A|OSBPL8	-1.5
hits	GO Biological Processes	19	GO:1903532	positive regulation of secretion by cell	-2.7	3.6	3.9	24155	400	134	8	6	2	727|929|1436|2268|3553|7124|8764|64135	C5|CD14|CSF1R|FGR|IL1B|TNF|TNFRSF14|IFIH1	-1.5
hits	GO Biological Processes	19	GO:0034767	positive regulation of ion transmembrane transport	-2.7	5.8	4.5	24155	156	134	5	3.7	1.6	481|2539|3627|6347|729230	ATP1B1|G6PD|CXCL10|CCL2|CCR2	-1.5
hits	Reactome Gene Sets	6	R-HSA-168181	Toll Like Receptor 7/8 (TLR7/8) Cascade	-2.7	7.8	4.9	24155	93	134	4	3	1.5	929|3665|4791|4792	CD14|IRF7|NFKB2|NFKBIA	-1.5
hits	Reactome Gene Sets	6	R-HSA-975155	MyD88 dependent cascade initiated on endosome	-2.7	7.8	4.9	24155	93	134	4	3	1.5	929|3665|4791|4792	CD14|IRF7|NFKB2|NFKBIA	-1.5
hits	GO Biological Processes	19	GO:0032092	positive regulation of protein binding	-2.7	7.8	4.9	24155	93	134	4	3	1.5	857|4318|28996|57761	CAV1|MMP9|HIPK2|TRIB3	-1.5
hits	GO Biological Processes	19	GO:1903320	regulation of protein modification by small protein conjugation or removal	-2.7	4.7	4.2	24155	231	134	6	4.5	1.8	857|7128|9636|57761|80149|84875	CAV1|TNFAIP3|ISG15|TRIB3|ZC3H12A|PARP10	-1.4
hits	GO Biological Processes	19	GO:0061756	leukocyte adhesion to vascular endothelial cell	-2.7	12	5.6	24155	44	134	3	2.2	1.3	3688|7124|729230	ITGB1|TNF|CCR2	-1.4
hits	GO Biological Processes	19	GO:0070266	necroptotic process	-2.7	12	5.6	24155	44	134	3	2.2	1.3	857|929|7124	CAV1|CD14|TNF	-1.4
hits	GO Biological Processes	19	GO:0014002	astrocyte development	-2.7	12	5.6	24155	44	134	3	2.2	1.3	3553|6279|7124	IL1B|S100A8|TNF	-1.4
hits	GO Biological Processes	19	GO:0035850	epithelial cell differentiation involved in kidney development	-2.7	12	5.6	24155	44	134	3	2.2	1.3	59|4318|6772	ACTA2|MMP9|STAT1	-1.4
hits	GO Biological Processes	19	GO:0051154	negative regulation of striated muscle cell differentiation	-2.7	12	5.6	24155	44	134	3	2.2	1.3	2146|2539|3627	EZH2|G6PD|CXCL10	-1.4
hits	GO Biological Processes	19	GO:0046688	response to copper ion	-2.7	12	5.6	24155	44	134	3	2.2	1.3	26|4489|4502	AOC1|MT1A|MT2A	-1.4
hits	GO Biological Processes	19	GO:0030225	macrophage differentiation	-2.7	12	5.6	24155	44	134	3	2.2	1.3	1436|3398|4318	CSF1R|ID2|MMP9	-1.4
hits	GO Biological Processes	19	GO:0006906	vesicle fusion	-2.7	7.7	4.8	24155	94	134	4	3	1.5	4218|6890|6892|85409	RAB8A|TAP1|TAPBP|NKD2	-1.4
hits	Reactome Gene Sets	6	R-HSA-168164	Toll Like Receptor 3 (TLR3) Cascade	-2.7	7.7	4.8	24155	94	134	4	3	1.5	3665|4791|4792|9641	IRF7|NFKB2|NFKBIA|IKBKE	-1.4
hits	GO Biological Processes	19	GO:0032870	cellular response to hormone stimulus	-2.7	2.8	3.7	24155	703	134	11	8.2	2.4	857|2180|2730|3490|3553|3815|4218|5315|6772|57761|114882	CAV1|ACSL1|GCLM|IGFBP7|IL1B|KIT|RAB8A|PKM|STAT1|TRIB3|OSBPL8	-1.4
hits	GO Biological Processes	19	GO:0006732	coenzyme metabolic process	-2.7	3.6	3.9	24155	405	134	8	6	2	2180|2539|5226|5315|7086|51144|83666|84875	ACSL1|G6PD|PGD|PKM|TKT|HSD17B12|PARP9|PARP10	-1.4
hits	GO Biological Processes	19	GO:0051651	maintenance of location in cell	-2.7	7.6	4.8	24155	95	134	4	3	1.5	602|857|1627|2495	BCL3|CAV1|DBN1|FTH1	-1.4
hits	GO Biological Processes	19	GO:1903076	regulation of protein localization to plasma membrane	-2.7	7.6	4.8	24155	95	134	4	3	1.5	3688|7124|8878|85409	ITGB1|TNF|SQSTM1|NKD2	-1.4
hits	GO Biological Processes	19	GO:0042116	macrophage activation	-2.7	7.6	4.8	24155	95	134	4	3	1.5	5788|7124|22918|80149	PTPRC|TNF|CD93|ZC3H12A	-1.4
hits	GO Biological Processes	19	GO:0098916	anterograde trans-synaptic signaling	-2.7	2.8	3.6	24155	706	134	11	8.2	2.4	1627|2119|3553|3688|3815|4218|6347|7124|8878|9568|729230	DBN1|ETV5|IL1B|ITGB1|KIT|RAB8A|CCL2|TNF|SQSTM1|GABBR2|CCR2	-1.4
hits	GO Biological Processes	19	GO:0007268	chemical synaptic transmission	-2.7	2.8	3.6	24155	706	134	11	8.2	2.4	1627|2119|3553|3688|3815|4218|6347|7124|8878|9568|729230	DBN1|ETV5|IL1B|ITGB1|KIT|RAB8A|CCL2|TNF|SQSTM1|GABBR2|CCR2	-1.4
hits	GO Biological Processes	19	GO:0006509	membrane protein ectodomain proteolysis	-2.7	12	5.5	24155	45	134	3	2.2	1.3	3553|7124|7133	IL1B|TNF|TNFRSF1B	-1.4
hits	Canonical Pathways	11	M9526	ST T CELL SIGNAL TRANSDUCTION	-2.7	12	5.5	24155	45	134	3	2.2	1.3	4791|4792|5788	NFKB2|NFKBIA|PTPRC	-1.4
hits	GO Biological Processes	19	GO:0002820	negative regulation of adaptive immune response	-2.7	12	5.5	24155	45	134	3	2.2	1.3	5788|8764|80149	PTPRC|TNFRSF14|ZC3H12A	-1.4
hits	GO Biological Processes	19	GO:0042771	intrinsic apoptotic signaling pathway in response to DNA damage by p53 class mediator	-2.7	12	5.5	24155	45	134	3	2.2	1.3	596|602|28996	BCL2|BCL3|HIPK2	-1.4
hits	Reactome Gene Sets	6	R-HSA-418594	G alpha (i) signalling events	-2.7	3.5	3.9	24155	407	134	8	6	2	727|2841|3576|3627|6352|7852|9568|729230	C5|GPR18|CXCL8|CXCL10|CCL5|CXCR4|GABBR2|CCR2	-1.4
hits	GO Biological Processes	19	GO:0051186	cofactor metabolic process	-2.7	3	3.7	24155	604	134	10	7.5	2.3	2180|2539|2730|3162|5226|5315|7086|51144|83666|84875	ACSL1|G6PD|GCLM|HMOX1|PGD|PKM|TKT|HSD17B12|PARP9|PARP10	-1.4
hits	GO Biological Processes	19	GO:0032755	positive regulation of interleukin-6 production	-2.7	7.5	4.8	24155	96	134	4	3	1.5	3553|3570|7124|64135	IL1B|IL6R|TNF|IFIH1	-1.4
hits	GO Biological Processes	19	GO:0007204	positive regulation of cytosolic calcium ion concentration	-2.7	4	4	24155	319	134	7	5.2	1.9	596|857|2841|3627|5788|7852|729230	BCL2|CAV1|GPR18|CXCL10|PTPRC|CXCR4|CCR2	-1.4
hits	GO Biological Processes	19	GO:0035967	cellular response to topologically incorrect protein	-2.7	5.6	4.4	24155	161	134	5	3.7	1.6	3576|5610|6347|10525|23645	CXCL8|EIF2AK2|CCL2|HYOU1|PPP1R15A	-1.4
hits	GO Biological Processes	19	GO:0120162	positive regulation of cold-induced thermogenesis	-2.7	7.4	4.7	24155	97	134	4	3	1.5	857|2180|7852|729230	CAV1|ACSL1|CXCR4|CCR2	-1.4
hits	GO Biological Processes	19	GO:0002474	antigen processing and presentation of peptide antigen via MHC class I	-2.7	7.4	4.7	24155	97	134	4	3	1.5	4689|6890|6892|653361	NCF4|TAP1|TAPBP|NCF1	-1.4
hits	Reactome Gene Sets	6	R-HSA-168138	Toll Like Receptor 9 (TLR9) Cascade	-2.7	7.4	4.7	24155	97	134	4	3	1.5	929|3665|4791|4792	CD14|IRF7|NFKB2|NFKBIA	-1.4
hits	GO Biological Processes	19	GO:0044003	modification by symbiont of host morphology or physiology	-2.7	12	5.5	24155	46	134	3	2.2	1.3	5610|28996|80149	EIF2AK2|HIPK2|ZC3H12A	-1.4
hits	GO Biological Processes	19	GO:0060443	mammary gland morphogenesis	-2.7	12	5.5	24155	46	134	3	2.2	1.3	857|1436|2119	CAV1|CSF1R|ETV5	-1.4
hits	GO Biological Processes	19	GO:0006984	ER-nucleus signaling pathway	-2.7	12	5.5	24155	46	134	3	2.2	1.3	3576|6347|23645	CXCL8|CCL2|PPP1R15A	-1.4
hits	Canonical Pathways	11	M198	PID SYNDECAN 1 PATHWAY	-2.7	12	5.5	24155	46	134	3	2.2	1.3	1287|4318|6352	COL4A5|MMP9|CCL5	-1.4
hits	GO Biological Processes	19	GO:0099537	trans-synaptic signaling	-2.7	2.8	3.6	24155	714	134	11	8.2	2.4	1627|2119|3553|3688|3815|4218|6347|7124|8878|9568|729230	DBN1|ETV5|IL1B|ITGB1|KIT|RAB8A|CCL2|TNF|SQSTM1|GABBR2|CCR2	-1.4
hits	GO Biological Processes	19	GO:0007050	cell cycle arrest	-2.7	4.5	4.1	24155	238	134	6	4.5	1.8	274|1031|2621|3398|3576|23645	BIN1|CDKN2C|GAS6|ID2|CXCL8|PPP1R15A	-1.4
hits	GO Biological Processes	19	GO:0019886	antigen processing and presentation of exogenous peptide antigen via MHC class II	-2.7	7.4	4.7	24155	98	134	4	3	1.5	1509|1515|3108|8905	CTSD|CTSV|HLA-DMA|AP1S2	-1.4
hits	GO Biological Processes	19	GO:2001243	negative regulation of intrinsic apoptotic signaling pathway	-2.7	7.4	4.7	24155	98	134	4	3	1.5	596|4318|5329|10525	BCL2|MMP9|PLAUR|HYOU1	-1.4
hits	GO Biological Processes	19	GO:0031348	negative regulation of defense response	-2.7	4.5	4.1	24155	239	134	6	4.5	1.8	103|5788|7128|7133|54625|80149	ADAR|PTPRC|TNFAIP3|TNFRSF1B|PARP14|ZC3H12A	-1.4
hits	GO Biological Processes	19	GO:0071375	cellular response to peptide hormone stimulus	-2.7	3.9	3.9	24155	323	134	7	5.2	1.9	857|3553|4218|5315|6772|57761|114882	CAV1|IL1B|RAB8A|PKM|STAT1|TRIB3|OSBPL8	-1.4
hits	Reactome Gene Sets	6	R-HSA-373076	Class A/1 (Rhodopsin-like receptors)	-2.6	3.9	3.9	24155	324	134	7	5.2	1.9	727|2841|3576|3627|6352|7852|729230	C5|GPR18|CXCL8|CXCL10|CCL5|CXCR4|CCR2	-1.4
hits	GO Biological Processes	19	GO:0032872	regulation of stress-activated MAPK cascade	-2.6	4.5	4.1	24155	240	134	6	4.5	1.8	3553|5610|7124|28996|80149|653361	IL1B|EIF2AK2|TNF|HIPK2|ZC3H12A|NCF1	-1.4
hits	GO Biological Processes	19	GO:1903115	regulation of actin filament-based movement	-2.6	12	5.4	24155	47	134	3	2.2	1.3	274|857|1829	BIN1|CAV1|DSG2	-1.4
hits	GO Biological Processes	19	GO:0030574	collagen catabolic process	-2.6	12	5.4	24155	47	134	3	2.2	1.3	1509|3688|4318	CTSD|ITGB1|MMP9	-1.4
hits	GO Biological Processes	19	GO:2001239	regulation of extrinsic apoptotic signaling pathway in absence of ligand	-2.6	12	5.4	24155	47	134	3	2.2	1.3	596|3553|7124	BCL2|IL1B|TNF	-1.4
hits	GO Biological Processes	19	GO:2000107	negative regulation of leukocyte apoptotic process	-2.6	12	5.4	24155	47	134	3	2.2	1.3	2621|3665|6352	GAS6|IRF7|CCL5	-1.4
hits	GO Biological Processes	19	GO:0006953	acute-phase response	-2.6	12	5.4	24155	47	134	3	2.2	1.3	3553|3570|7124	IL1B|IL6R|TNF	-1.4
hits	Reactome Gene Sets	6	R-HSA-4420097	VEGFA-VEGFR2 Pathway	-2.6	7.3	4.7	24155	99	134	4	3	1.5	857|4689|57761|653361	CAV1|NCF4|TRIB3|NCF1	-1.4
hits	GO Biological Processes	19	GO:0099536	synaptic signaling	-2.6	2.8	3.6	24155	720	134	11	8.2	2.4	1627|2119|3553|3688|3815|4218|6347|7124|8878|9568|729230	DBN1|ETV5|IL1B|ITGB1|KIT|RAB8A|CCL2|TNF|SQSTM1|GABBR2|CCR2	-1.4
hits	GO Biological Processes	19	GO:0016050	vesicle organization	-2.6	3.9	3.9	24155	325	134	7	5.2	1.9	596|857|4218|6890|6892|8878|85409	BCL2|CAV1|RAB8A|TAP1|TAPBP|SQSTM1|NKD2	-1.4
hits	GO Biological Processes	19	GO:0007169	transmembrane receptor protein tyrosine kinase signaling pathway	-2.6	2.7	3.6	24155	722	134	11	8.2	2.4	1287|1436|2268|3178|3553|3815|4318|4689|5329|114882|653361	COL4A5|CSF1R|FGR|HNRNPA1|IL1B|KIT|MMP9|NCF4|PLAUR|OSBPL8|NCF1	-1.4
hits	GO Biological Processes	19	GO:0070302	regulation of stress-activated protein kinase signaling cascade	-2.6	4.5	4.1	24155	242	134	6	4.5	1.8	3553|5610|7124|28996|80149|653361	IL1B|EIF2AK2|TNF|HIPK2|ZC3H12A|NCF1	-1.4
hits	GO Biological Processes	19	GO:0090174	organelle membrane fusion	-2.6	7.2	4.6	24155	100	134	4	3	1.5	4218|6890|6892|85409	RAB8A|TAP1|TAPBP|NKD2	-1.4
hits	KEGG Pathway	24	hsa04141	Protein processing in endoplasmic reticulum	-2.6	5.4	4.3	24155	166	134	5	3.7	1.6	596|5610|10525|23645|26270	BCL2|EIF2AK2|HYOU1|PPP1R15A|FBXO6	-1.4
hits	GO Biological Processes	19	GO:0001558	regulation of cell growth	-2.6	3.4	3.8	24155	419	134	8	6	2	596|1031|1627|2539|3490|6279|6280|7852	BCL2|CDKN2C|DBN1|G6PD|IGFBP7|S100A8|S100A9|CXCR4	-1.4
hits	GO Biological Processes	19	GO:1904036	negative regulation of epithelial cell apoptotic process	-2.6	11	5.3	24155	48	134	3	2.2	1.3	2621|3162|7128	GAS6|HMOX1|TNFAIP3	-1.4
hits	Reactome Gene Sets	6	R-HSA-73893	DNA Damage Bypass	-2.6	11	5.3	24155	48	134	3	2.2	1.3	7398|9246|9636	USP1|UBE2L6|ISG15	-1.4
hits	GO Biological Processes	19	GO:0032648	regulation of interferon-beta production	-2.6	11	5.3	24155	48	134	3	2.2	1.3	3665|5971|64135	IRF7|RELB|IFIH1	-1.4
hits	GO Biological Processes	19	GO:1903426	regulation of reactive oxygen species biosynthetic process	-2.6	7.1	4.6	24155	101	134	4	3	1.5	857|3553|7124|80149	CAV1|IL1B|TNF|ZC3H12A	-1.4
hits	Reactome Gene Sets	6	R-HSA-5607764	CLEC7A (Dectin-1) signaling	-2.6	7.1	4.6	24155	101	134	4	3	1.5	3553|4791|4792|5971	IL1B|NFKB2|NFKBIA|RELB	-1.4
hits	GO Biological Processes	19	GO:0002495	antigen processing and presentation of peptide antigen via MHC class II	-2.6	7.1	4.6	24155	101	134	4	3	1.5	1509|1515|3108|8905	CTSD|CTSV|HLA-DMA|AP1S2	-1.4
hits	GO Biological Processes	19	GO:0009266	response to temperature stimulus	-2.6	4.4	4	24155	244	134	6	4.5	1.8	929|3162|3490|3627|4792|7852	CD14|HMOX1|IGFBP7|CXCL10|NFKBIA|CXCR4	-1.4
hits	GO Biological Processes	19	GO:0051896	regulation of protein kinase B signaling	-2.6	4.4	4	24155	244	134	6	4.5	1.8	2621|3688|3815|7124|57761|114882	GAS6|ITGB1|KIT|TNF|TRIB3|OSBPL8	-1.4
hits	GO Biological Processes	19	GO:0034614	cellular response to reactive oxygen species	-2.6	5.4	4.2	24155	168	134	5	3.7	1.6	2146|4318|7124|7128|653361	EZH2|MMP9|TNF|TNFAIP3|NCF1	-1.3
hits	GO Biological Processes	19	GO:0002504	antigen processing and presentation of peptide or polysaccharide antigen via MHC class II	-2.6	7.1	4.6	24155	102	134	4	3	1.5	1509|1515|3108|8905	CTSD|CTSV|HLA-DMA|AP1S2	-1.3
hits	GO Biological Processes	19	GO:0008202	steroid metabolic process	-2.6	3.8	3.8	24155	331	134	7	5.2	1.9	2539|3290|3490|3553|3815|7124|51144	G6PD|HSD11B1|IGFBP7|IL1B|KIT|TNF|HSD17B12	-1.3
hits	GO Biological Processes	19	GO:0035094	response to nicotine	-2.6	11	5.3	24155	49	134	3	2.2	1.3	596|3162|7124	BCL2|HMOX1|TNF	-1.3
hits	GO Biological Processes	19	GO:0002704	negative regulation of leukocyte mediated immunity	-2.6	11	5.3	24155	49	134	3	2.2	1.3	3162|5788|729230	HMOX1|PTPRC|CCR2	-1.3
hits	GO Biological Processes	19	GO:1900744	regulation of p38MAPK cascade	-2.6	11	5.3	24155	49	134	3	2.2	1.3	3553|80149|653361	IL1B|ZC3H12A|NCF1	-1.3
hits	GO Biological Processes	19	GO:0032757	positive regulation of interleukin-8 production	-2.6	11	5.3	24155	49	134	3	2.2	1.3	929|3553|7124	CD14|IL1B|TNF	-1.3
hits	GO Biological Processes	19	GO:0097300	programmed necrotic cell death	-2.6	11	5.3	24155	49	134	3	2.2	1.3	857|929|7124	CAV1|CD14|TNF	-1.3
hits	GO Biological Processes	19	GO:0043300	regulation of leukocyte degranulation	-2.6	11	5.3	24155	49	134	3	2.2	1.3	2268|3162|729230	FGR|HMOX1|CCR2	-1.3
hits	GO Biological Processes	19	GO:0043124	negative regulation of I-kappaB kinase/NF-kappaB signaling	-2.6	11	5.3	24155	49	134	3	2.2	1.3	6772|7128|80149	STAT1|TNFAIP3|ZC3H12A	-1.3
hits	GO Biological Processes	19	GO:0030307	positive regulation of cell growth	-2.6	5.3	4.2	24155	169	134	5	3.7	1.6	596|1627|6279|6280|7852	BCL2|DBN1|S100A8|S100A9|CXCR4	-1.3
hits	GO Biological Processes	19	GO:0006417	regulation of translation	-2.6	3.4	3.7	24155	425	134	8	6	2	602|5610|6352|7124|10644|23521|23645|80149	BCL3|EIF2AK2|CCL5|TNF|IGF2BP2|RPL13A|PPP1R15A|ZC3H12A	-1.3
hits	Reactome Gene Sets	6	R-HSA-9020702	Interleukin-1 signaling	-2.6	7	4.6	24155	103	134	4	3	1.5	3553|4791|4792|8878	IL1B|NFKB2|NFKBIA|SQSTM1	-1.3
hits	GO Biological Processes	19	GO:1903827	regulation of cellular protein localization	-2.6	3.1	3.6	24155	524	134	9	6.7	2.2	596|2621|3553|3688|7124|8878|80149|83666|85409	BCL2|GAS6|IL1B|ITGB1|TNF|SQSTM1|ZC3H12A|PARP9|NKD2	-1.3
hits	GO Biological Processes	19	GO:0007420	brain development	-2.6	2.7	3.5	24155	734	134	11	8.2	2.4	596|1152|1436|2146|2539|3398|3688|7852|9638|9935|10215	BCL2|CKB|CSF1R|EZH2|G6PD|ID2|ITGB1|CXCR4|FEZ1|MAFB|OLIG2	-1.3
hits	GO Biological Processes	19	GO:0043303	mast cell degranulation	-2.6	11	5.2	24155	50	134	3	2.2	1.3	2268|3162|3815	FGR|HMOX1|KIT	-1.3
hits	GO Biological Processes	19	GO:0032608	interferon-beta production	-2.6	11	5.2	24155	50	134	3	2.2	1.3	3665|5971|64135	IRF7|RELB|IFIH1	-1.3
hits	KEGG Pathway	24	hsa00330	Arginine and proline metabolism	-2.6	11	5.2	24155	50	134	3	2.2	1.3	26|1152|51056	AOC1|CKB|LAP3	-1.3
hits	GO Biological Processes	19	GO:0019941	modification-dependent protein catabolic process	-2.6	2.9	3.5	24155	629	134	10	7.5	2.3	857|7128|7398|8878|9246|9636|26270|28996|57761|85409	CAV1|TNFAIP3|USP1|SQSTM1|UBE2L6|ISG15|FBXO6|HIPK2|TRIB3|NKD2	-1.3
hits	CORUM	33	CORUM:3055	Nop56p-associated pre-rRNA complex	-2.6	6.9	4.5	24155	104	134	4	3	1.5	59|1915|3178|23521	ACTA2|EEF1A1|HNRNPA1|RPL13A	-1.3
hits	Reactome Gene Sets	6	R-HSA-2262752	Cellular responses to stress	-2.6	3.4	3.7	24155	429	134	8	6	2	1031|1915|2146|3490|3576|4689|7296|653361	CDKN2C|EEF1A1|EZH2|IGFBP7|CXCL8|NCF4|TXNRD1|NCF1	-1.3
hits	GO Biological Processes	19	GO:0033138	positive regulation of peptidyl-serine phosphorylation	-2.6	6.9	4.5	24155	105	134	4	3	1.5	596|857|2621|7124	BCL2|CAV1|GAS6|TNF	-1.3
hits	GO Biological Processes	19	GO:0045185	maintenance of protein location	-2.6	6.9	4.5	24155	105	134	4	3	1.5	602|857|1627|4792	BCL3|CAV1|DBN1|NFKBIA	-1.3
hits	GO Biological Processes	19	GO:0043043	peptide biosynthetic process	-2.6	2.7	3.5	24155	740	134	11	8.2	2.4	602|1915|2730|5610|6352|7124|7453|10644|23521|23645|80149	BCL3|EEF1A1|GCLM|EIF2AK2|CCL5|TNF|WARS1|IGF2BP2|RPL13A|PPP1R15A|ZC3H12A	-1.3
hits	GO Biological Processes	19	GO:0002279	mast cell activation involved in immune response	-2.5	11	5.1	24155	51	134	3	2.2	1.3	2268|3162|3815	FGR|HMOX1|KIT	-1.3
hits	KEGG Pathway	24	hsa05014	Amyotrophic lateral sclerosis (ALS)	-2.5	11	5.1	24155	51	134	3	2.2	1.3	596|7124|7133	BCL2|TNF|TNFRSF1B	-1.3
hits	GO Biological Processes	19	GO:0007566	embryo implantation	-2.5	11	5.1	24155	51	134	3	2.2	1.3	3490|3553|4318	IGFBP7|IL1B|MMP9	-1.3
hits	GO Biological Processes	19	GO:0000731	DNA synthesis involved in DNA repair	-2.5	11	5.1	24155	51	134	3	2.2	1.3	9246|9636|84875	UBE2L6|ISG15|PARP10	-1.3
hits	GO Biological Processes	19	GO:0050999	regulation of nitric-oxide synthase activity	-2.5	11	5.1	24155	51	134	3	2.2	1.3	857|3553|7124	CAV1|IL1B|TNF	-1.3
hits	GO Biological Processes	19	GO:0007005	mitochondrion organization	-2.5	3.1	3.6	24155	531	134	9	6.7	2.2	596|1890|2730|3433|4318|4599|5329|8878|9638	BCL2|TYMP|GCLM|IFIT2|MMP9|MX1|PLAUR|SQSTM1|FEZ1	-1.3
hits	GO Biological Processes	19	GO:0002286	T cell activation involved in immune response	-2.5	6.8	4.5	24155	106	134	4	3	1.5	602|5971|64332|80149	BCL3|RELB|NFKBIZ|ZC3H12A	-1.3
hits	GO Biological Processes	19	GO:0042136	neurotransmitter biosynthetic process	-2.5	6.8	4.5	24155	106	134	4	3	1.5	857|3553|7124|80149	CAV1|IL1B|TNF|ZC3H12A	-1.3
hits	GO Biological Processes	19	GO:0007009	plasma membrane organization	-2.5	6.7	4.4	24155	107	134	4	3	1.5	274|857|5788|7852	BIN1|CAV1|PTPRC|CXCR4	-1.3
hits	GO Biological Processes	19	GO:0048524	positive regulation of viral process	-2.5	6.7	4.4	24155	107	134	4	3	1.5	103|1436|3434|6352	ADAR|CSF1R|IFIT1|CCL5	-1.3
hits	Reactome Gene Sets	6	R-HSA-194138	Signaling by VEGF	-2.5	6.7	4.4	24155	107	134	4	3	1.5	857|4689|57761|653361	CAV1|NCF4|TRIB3|NCF1	-1.3
hits	GO Biological Processes	19	GO:0006301	postreplication repair	-2.5	10	5.1	24155	52	134	3	2.2	1.3	9246|9636|84875	UBE2L6|ISG15|PARP10	-1.3
hits	Canonical Pathways	11	M50	PID PTP1B PATHWAY	-2.5	10	5.1	24155	52	134	3	2.2	1.3	857|1436|2268	CAV1|CSF1R|FGR	-1.3
hits	Canonical Pathways	11	M231	PID KIT PATHWAY	-2.5	10	5.1	24155	52	134	3	2.2	1.3	596|3815|6772	BCL2|KIT|STAT1	-1.3
hits	GO Biological Processes	19	GO:0048168	regulation of neuronal synaptic plasticity	-2.5	10	5.1	24155	52	134	3	2.2	1.3	1627|3815|4218	DBN1|KIT|RAB8A	-1.3
hits	GO Biological Processes	19	GO:0002448	mast cell mediated immunity	-2.5	10	5.1	24155	52	134	3	2.2	1.3	2268|3162|3815	FGR|HMOX1|KIT	-1.3
hits	GO Biological Processes	19	GO:0051897	positive regulation of protein kinase B signaling	-2.5	5.1	4.1	24155	176	134	5	3.7	1.6	2621|3688|3815|7124|114882	GAS6|ITGB1|KIT|TNF|OSBPL8	-1.3
hits	GO Biological Processes	19	GO:0043632	modification-dependent macromolecule catabolic process	-2.5	2.8	3.5	24155	640	134	10	7.5	2.3	857|7128|7398|8878|9246|9636|26270|28996|57761|85409	CAV1|TNFAIP3|USP1|SQSTM1|UBE2L6|ISG15|FBXO6|HIPK2|TRIB3|NKD2	-1.3
hits	KEGG Pathway	24	hsa05166	HTLV-I infection	-2.5	4.2	3.9	24155	256	134	6	4.5	1.8	1031|3108|4791|4792|5971|7124	CDKN2C|HLA-DMA|NFKB2|NFKBIA|RELB|TNF	-1.3
hits	GO Biological Processes	19	GO:0002456	T cell mediated immunity	-2.5	6.7	4.4	24155	108	134	4	3	1.5	3553|5788|7133|729230	IL1B|PTPRC|TNFRSF1B|CCR2	-1.3
hits	Reactome Gene Sets	6	R-HSA-8978868	Fatty acid metabolism	-2.5	5.1	4.1	24155	177	134	5	3.7	1.6	240|241|2180|4056|51144	ALOX5|ALOX5AP|ACSL1|LTC4S|HSD17B12	-1.3
hits	GO Biological Processes	19	GO:0072330	monocarboxylic acid biosynthetic process	-2.5	3.7	3.7	24155	344	134	7	5.2	1.9	240|241|3553|4056|5315|51144|57761	ALOX5|ALOX5AP|IL1B|LTC4S|PKM|HSD17B12|TRIB3	-1.3
hits	GO Biological Processes	19	GO:0006968	cellular defense response	-2.5	10	5	24155	53	134	3	2.2	1.3	3688|653361|729230	ITGB1|NCF1|CCR2	-1.3
hits	GO Biological Processes	19	GO:0010043	response to zinc ion	-2.5	10	5	24155	53	134	3	2.2	1.3	4489|4502|6279	MT1A|MT2A|S100A8	-1.3
hits	GO Biological Processes	19	GO:0050732	negative regulation of peptidyl-tyrosine phosphorylation	-2.5	10	5	24155	53	134	3	2.2	1.3	857|5788|54625	CAV1|PTPRC|PARP14	-1.3
hits	GO Biological Processes	19	GO:0030195	negative regulation of blood coagulation	-2.5	10	5	24155	53	134	3	2.2	1.3	5055|5329|5627	SERPINB2|PLAUR|PROS1	-1.3
hits	GO Biological Processes	19	GO:1904659	glucose transmembrane transport	-2.5	6.6	4.4	24155	109	134	4	3	1.5	3553|7124|57761|114882	IL1B|TNF|TRIB3|OSBPL8	-1.3
hits	GO Biological Processes	19	GO:0019932	second-messenger-mediated signaling	-2.5	3.3	3.6	24155	440	134	8	6	2	481|3576|3627|4502|5788|7124|7852|729230	ATP1B1|CXCL8|CXCL10|MT2A|PTPRC|TNF|CXCR4|CCR2	-1.3
hits	KEGG Pathway	24	hsa04144	Endocytosis	-2.5	4.2	3.8	24155	260	134	6	4.5	1.8	274|857|1436|3815|4218|7852	BIN1|CAV1|CSF1R|KIT|RAB8A|CXCR4	-1.2
hits	GO Biological Processes	19	GO:0050704	regulation of interleukin-1 secretion	-2.5	10	5	24155	54	134	3	2.2	1.3	2621|7128|80149	GAS6|TNFAIP3|ZC3H12A	-1.2
hits	GO Biological Processes	19	GO:0061005	cell differentiation involved in kidney development	-2.5	10	5	24155	54	134	3	2.2	1.3	59|4318|6772	ACTA2|MMP9|STAT1	-1.2
hits	GO Biological Processes	19	GO:1900047	negative regulation of hemostasis	-2.5	10	5	24155	54	134	3	2.2	1.3	5055|5329|5627	SERPINB2|PLAUR|PROS1	-1.2
hits	GO Biological Processes	19	GO:0038066	p38MAPK cascade	-2.5	10	5	24155	54	134	3	2.2	1.3	3553|80149|653361	IL1B|ZC3H12A|NCF1	-1.2
hits	GO Biological Processes	19	GO:0043392	negative regulation of DNA binding	-2.5	10	5	24155	54	134	3	2.2	1.3	3162|3398|4792	HMOX1|ID2|NFKBIA	-1.2
hits	Reactome Gene Sets	6	R-HSA-3108232	SUMO E3 ligases SUMOylate target proteins	-2.5	5	4	24155	182	134	5	3.7	1.6	4791|4792|5885|9641|28996	NFKB2|NFKBIA|RAD21|IKBKE|HIPK2	-1.2
hits	GO Biological Processes	19	GO:0002285	lymphocyte activation involved in immune response	-2.5	5	4	24155	182	134	5	3.7	1.6	602|5788|5971|64332|80149	BCL3|PTPRC|RELB|NFKBIZ|ZC3H12A	-1.2
hits	GO Biological Processes	19	GO:0008645	hexose transmembrane transport	-2.5	6.4	4.3	24155	112	134	4	3	1.5	3553|7124|57761|114882	IL1B|TNF|TRIB3|OSBPL8	-1.2
hits	Reactome Gene Sets	6	R-HSA-168643	Nucleotide-binding domain, leucine rich repeat containing receptor (NLR) signaling pathways	-2.5	9.8	4.9	24155	55	134	3	2.2	1.3	596|4791|7128	BCL2|NFKB2|TNFAIP3	-1.2
hits	Canonical Pathways	11	M276	PID FGF PATHWAY	-2.5	9.8	4.9	24155	55	134	3	2.2	1.3	4318|5329|6772	MMP9|PLAUR|STAT1	-1.2
hits	GO Biological Processes	19	GO:0098900	regulation of action potential	-2.5	9.8	4.9	24155	55	134	3	2.2	1.3	274|857|1829	BIN1|CAV1|DSG2	-1.2
hits	GO Biological Processes	19	GO:0001936	regulation of endothelial cell proliferation	-2.4	4.9	4	24155	183	134	5	3.7	1.6	857|3162|6347|6772|7124	CAV1|HMOX1|CCL2|STAT1|TNF	-1.2
hits	GO Biological Processes	19	GO:0051147	regulation of muscle cell differentiation	-2.4	4.9	4	24155	183	134	5	3.7	1.6	596|2146|2539|3627|3815	BCL2|EZH2|G6PD|CXCL10|KIT	-1.2
hits	GO Biological Processes	19	GO:0009314	response to radiation	-2.4	3.2	3.5	24155	449	134	8	6	2	596|602|3398|3627|3688|3815|5788|7398	BCL2|BCL3|ID2|CXCL10|ITGB1|KIT|PTPRC|USP1	-1.2
hits	GO Biological Processes	19	GO:2000045	regulation of G1/S transition of mitotic cell cycle	-2.4	4.9	4	24155	184	134	5	3.7	1.6	596|1031|2146|3398|6347	BCL2|CDKN2C|EZH2|ID2|CCL2	-1.2
hits	GO Biological Processes	19	GO:0090183	regulation of kidney development	-2.4	9.7	4.8	24155	56	134	3	2.2	1.3	3570|4318|6772	IL6R|MMP9|STAT1	-1.2
hits	GO Biological Processes	19	GO:0010332	response to gamma radiation	-2.4	9.7	4.8	24155	56	134	3	2.2	1.3	596|3627|5788	BCL2|CXCL10|PTPRC	-1.2
hits	GO Biological Processes	19	GO:0086002	cardiac muscle cell action potential involved in contraction	-2.4	9.7	4.8	24155	56	134	3	2.2	1.3	274|857|1829	BIN1|CAV1|DSG2	-1.2
hits	GO Biological Processes	19	GO:0009435	NAD biosynthetic process	-2.4	9.7	4.8	24155	56	134	3	2.2	1.3	5315|83666|84875	PKM|PARP9|PARP10	-1.2
hits	Reactome Gene Sets	6	R-HSA-9006931	Signaling by Nuclear Receptors	-2.4	4.1	3.8	24155	266	134	6	4.5	1.8	216|596|857|1509|4318|5885	ALDH1A1|BCL2|CAV1|CTSD|MMP9|RAD21	-1.2
hits	GO Biological Processes	19	GO:0015749	monosaccharide transmembrane transport	-2.4	6.3	4.3	24155	114	134	4	3	1.5	3553|7124|57761|114882	IL1B|TNF|TRIB3|OSBPL8	-1.2
hits	KEGG Pathway	24	hsa01200	Carbon metabolism	-2.4	6.3	4.3	24155	114	134	4	3	1.5	2539|5226|5315|7086	G6PD|PGD|PKM|TKT	-1.2
hits	GO Biological Processes	19	GO:0022898	regulation of transmembrane transporter activity	-2.4	4	3.7	24155	268	134	6	4.5	1.8	481|596|857|4318|6347|729230	ATP1B1|BCL2|CAV1|MMP9|CCL2|CCR2	-1.2
hits	GO Biological Processes	19	GO:1904375	regulation of protein localization to cell periphery	-2.4	6.3	4.2	24155	115	134	4	3	1.5	3688|7124|8878|85409	ITGB1|TNF|SQSTM1|NKD2	-1.2
hits	GO Biological Processes	19	GO:0051480	regulation of cytosolic calcium ion concentration	-2.4	3.5	3.6	24155	358	134	7	5.2	1.9	596|857|2841|3627|5788|7852|729230	BCL2|CAV1|GPR18|CXCL10|PTPRC|CXCR4|CCR2	-1.2
hits	GO Biological Processes	19	GO:0086065	cell communication involved in cardiac conduction	-2.4	9.5	4.8	24155	57	134	3	2.2	1.3	481|857|1829	ATP1B1|CAV1|DSG2	-1.2
hits	GO Biological Processes	19	GO:0050819	negative regulation of coagulation	-2.4	9.5	4.8	24155	57	134	3	2.2	1.3	5055|5329|5627	SERPINB2|PLAUR|PROS1	-1.2
hits	GO Biological Processes	19	GO:1905475	regulation of protein localization to membrane	-2.4	4.8	3.9	24155	187	134	5	3.7	1.6	596|3688|7124|8878|85409	BCL2|ITGB1|TNF|SQSTM1|NKD2	-1.2
hits	GO Biological Processes	19	GO:0021782	glial cell development	-2.4	6.2	4.2	24155	116	134	4	3	1.5	3398|3553|6279|7124	ID2|IL1B|S100A8|TNF	-1.2
hits	GO Biological Processes	19	GO:0032612	interleukin-1 production	-2.4	6.2	4.2	24155	116	134	4	3	1.5	2621|3553|7128|80149	GAS6|IL1B|TNFAIP3|ZC3H12A	-1.2
hits	GO Biological Processes	19	GO:0006690	icosanoid metabolic process	-2.4	6.2	4.2	24155	116	134	4	3	1.5	240|241|3553|4056	ALOX5|ALOX5AP|IL1B|LTC4S	-1.2
hits	GO Biological Processes	19	GO:0034219	carbohydrate transmembrane transport	-2.4	6.2	4.2	24155	116	134	4	3	1.5	3553|7124|57761|114882	IL1B|TNF|TRIB3|OSBPL8	-1.2
hits	Reactome Gene Sets	6	R-HSA-2990846	SUMOylation	-2.4	4.8	3.9	24155	188	134	5	3.7	1.6	4791|4792|5885|9641|28996	NFKB2|NFKBIA|RAD21|IKBKE|HIPK2	-1.2
hits	GO Biological Processes	19	GO:0043902	positive regulation of multi-organism process	-2.4	4.8	3.9	24155	188	134	5	3.7	1.6	103|1436|3434|6352|55601	ADAR|CSF1R|IFIT1|CCL5|DDX60	-1.2
hits	Reactome Gene Sets	6	R-HSA-500792	GPCR ligand binding	-2.4	3.2	3.5	24155	457	134	8	6	2	727|2841|3576|3627|6352|7852|9568|729230	C5|GPR18|CXCL8|CXCL10|CCL5|CXCR4|GABBR2|CCR2	-1.2
hits	GO Biological Processes	19	GO:0060322	head development	-2.4	2.6	3.3	24155	777	134	11	8.2	2.4	596|1152|1436|2146|2539|3398|3688|7852|9638|9935|10215	BCL2|CKB|CSF1R|EZH2|G6PD|ID2|ITGB1|CXCR4|FEZ1|MAFB|OLIG2	-1.2
hits	GO Biological Processes	19	GO:0061900	glial cell activation	-2.4	9.3	4.7	24155	58	134	3	2.2	1.3	3553|5788|7124	IL1B|PTPRC|TNF	-1.2
hits	GO Biological Processes	19	GO:0002886	regulation of myeloid leukocyte mediated immunity	-2.4	9.3	4.7	24155	58	134	3	2.2	1.3	2268|3162|729230	FGR|HMOX1|CCR2	-1.2
hits	GO Biological Processes	19	GO:0002761	regulation of myeloid leukocyte differentiation	-2.4	6.2	4.2	24155	117	134	4	3	1.5	3398|3665|7124|9935	ID2|IRF7|TNF|MAFB	-1.2
hits	GO Biological Processes	19	GO:0043666	regulation of phosphoprotein phosphatase activity	-2.4	6.2	4.2	24155	117	134	4	3	1.5	5610|5788|7124|23645	EIF2AK2|PTPRC|TNF|PPP1R15A	-1.2
hits	GO Biological Processes	19	GO:0090130	tissue migration	-2.4	3.5	3.6	24155	362	134	7	5.2	1.9	59|3162|3688|3815|4318|6772|80149	ACTA2|HMOX1|ITGB1|KIT|MMP9|STAT1|ZC3H12A	-1.2
hits	GO Biological Processes	19	GO:0030855	epithelial cell differentiation	-2.4	2.5	3.3	24155	781	134	11	8.2	2.4	59|857|1515|1829|2146|3398|3553|4318|6772|7124|7852	ACTA2|CAV1|CTSV|DSG2|EZH2|ID2|IL1B|MMP9|STAT1|TNF|CXCR4	-1.2
hits	KEGG Pathway	24	hsa04071	Sphingolipid signaling pathway	-2.4	6.1	4.2	24155	118	134	4	3	1.5	596|1509|7124|10558	BCL2|CTSD|TNF|SPTLC1	-1.1
hits	GO Biological Processes	19	GO:0032868	response to insulin	-2.4	3.9	3.7	24155	274	134	6	4.5	1.8	3553|4218|5315|6772|57761|114882	IL1B|RAB8A|PKM|STAT1|TRIB3|OSBPL8	-1.1
hits	GO Biological Processes	19	GO:0001836	release of cytochrome c from mitochondria	-2.4	9.2	4.7	24155	59	134	3	2.2	1.3	596|4318|5329	BCL2|MMP9|PLAUR	-1.1
hits	GO Biological Processes	19	GO:0043388	positive regulation of DNA binding	-2.4	9.2	4.7	24155	59	134	3	2.2	1.3	4318|5329|28996	MMP9|PLAUR|HIPK2	-1.1
hits	GO Biological Processes	19	GO:0033619	membrane protein proteolysis	-2.4	9.2	4.7	24155	59	134	3	2.2	1.3	3553|7124|7133	IL1B|TNF|TNFRSF1B	-1.1
hits	GO Biological Processes	19	GO:0045824	negative regulation of innate immune response	-2.4	9.2	4.7	24155	59	134	3	2.2	1.3	103|7128|54625	ADAR|TNFAIP3|PARP14	-1.1
hits	Reactome Gene Sets	6	R-HSA-2142753	Arachidonic acid metabolism	-2.4	9.2	4.7	24155	59	134	3	2.2	1.3	240|241|4056	ALOX5|ALOX5AP|LTC4S	-1.1
hits	GO Biological Processes	19	GO:0051153	regulation of striated muscle cell differentiation	-2.4	6.1	4.1	24155	119	134	4	3	1.5	596|2146|2539|3627	BCL2|EZH2|G6PD|CXCL10	-1.1
hits	GO Biological Processes	19	GO:0061061	muscle structure development	-2.4	2.7	3.3	24155	674	134	10	7.5	2.3	274|596|857|2146|2539|3627|3688|3815|7124|9242	BIN1|BCL2|CAV1|EZH2|G6PD|CXCL10|ITGB1|KIT|TNF|MSC	-1.1
hits	GO Biological Processes	19	GO:0048729	tissue morphogenesis	-2.4	2.7	3.3	24155	674	134	10	7.5	2.3	59|596|1436|2119|3627|3688|6772|7124|7296|7852	ACTA2|BCL2|CSF1R|ETV5|CXCL10|ITGB1|STAT1|TNF|TXNRD1|CXCR4	-1.1
hits	GO Biological Processes	19	GO:0051259	protein complex oligomerization	-2.3	2.9	3.3	24155	568	134	9	6.7	2.2	241|857|3162|5315|6352|7128|8878|9641|80149	ALOX5AP|CAV1|HMOX1|PKM|CCL5|TNFAIP3|SQSTM1|IKBKE|ZC3H12A	-1.1
hits	GO Biological Processes	19	GO:0006413	translational initiation	-2.3	4.7	3.8	24155	193	134	5	3.7	1.6	5610|6352|7124|23521|23645	EIF2AK2|CCL5|TNF|RPL13A|PPP1R15A	-1.1
hits	GO Biological Processes	19	GO:0051224	negative regulation of protein transport	-2.3	4.6	3.8	24155	195	134	5	3.7	1.6	2621|3553|7124|7128|80149	GAS6|IL1B|TNF|TNFAIP3|ZC3H12A	-1.1
hits	GO Biological Processes	19	GO:0000082	G1/S transition of mitotic cell cycle	-2.3	3.9	3.6	24155	279	134	6	4.5	1.8	596|1031|2146|3398|3688|6347	BCL2|CDKN2C|EZH2|ID2|ITGB1|CCL2	-1.1
hits	GO Biological Processes	19	GO:0001822	kidney development	-2.3	3.9	3.6	24155	279	134	6	4.5	1.8	59|596|3398|3570|4318|6772	ACTA2|BCL2|ID2|IL6R|MMP9|STAT1	-1.1
hits	GO Biological Processes	19	GO:0045666	positive regulation of neuron differentiation	-2.3	3.4	3.5	24155	371	134	7	5.2	1.9	596|1627|2119|2146|6280|7852|9638	BCL2|DBN1|ETV5|EZH2|S100A9|CXCR4|FEZ1	-1.1
hits	GO Biological Processes	19	GO:0010803	regulation of tumor necrosis factor-mediated signaling pathway	-2.3	8.9	4.6	24155	61	134	3	2.2	1.3	2621|7124|7128	GAS6|TNF|TNFAIP3	-1.1
hits	GO Biological Processes	19	GO:1903902	positive regulation of viral life cycle	-2.3	8.9	4.6	24155	61	134	3	2.2	1.3	103|3434|6352	ADAR|IFIT1|CCL5	-1.1
hits	GO Biological Processes	19	GO:1905953	negative regulation of lipid localization	-2.3	8.9	4.6	24155	61	134	3	2.2	1.3	4792|7124|114882	NFKBIA|TNF|OSBPL8	-1.1
hits	Reactome Gene Sets	6	R-HSA-2022090	Assembly of collagen fibrils and other multimeric structures	-2.3	8.9	4.6	24155	61	134	3	2.2	1.3	1287|1515|4318	COL4A5|CTSV|MMP9	-1.1
hits	GO Biological Processes	19	GO:0060047	heart contraction	-2.3	3.9	3.6	24155	280	134	6	4.5	1.8	274|481|857|1829|7852|80149	BIN1|ATP1B1|CAV1|DSG2|CXCR4|ZC3H12A	-1.1
hits	GO Biological Processes	19	GO:0030522	intracellular receptor signaling pathway	-2.3	3.9	3.6	24155	280	134	6	4.5	1.8	2146|3665|4792|7128|55601|64135	EZH2|IRF7|NFKBIA|TNFAIP3|DDX60|IFIH1	-1.1
hits	GO Biological Processes	19	GO:1903409	reactive oxygen species biosynthetic process	-2.3	5.9	4.1	24155	122	134	4	3	1.5	857|3553|7124|80149	CAV1|IL1B|TNF|ZC3H12A	-1.1
hits	GO Biological Processes	19	GO:0010952	positive regulation of peptidase activity	-2.3	4.6	3.8	24155	197	134	5	3.7	1.6	857|1509|6279|6280|7124	CAV1|CTSD|S100A8|S100A9|TNF	-1.1
hits	KEGG Pathway	24	hsa04142	Lysosome	-2.3	5.9	4	24155	123	134	4	3	1.5	1509|1515|3920|8905	CTSD|CTSV|LAMP2|AP1S2	-1.1
hits	GO Biological Processes	19	GO:0048857	neural nucleus development	-2.3	8.7	4.5	24155	62	134	3	2.2	1.3	596|1152|2539	BCL2|CKB|G6PD	-1.1
hits	GO Biological Processes	19	GO:0050701	interleukin-1 secretion	-2.3	8.7	4.5	24155	62	134	3	2.2	1.3	2621|7128|80149	GAS6|TNFAIP3|ZC3H12A	-1.1
hits	GO Biological Processes	19	GO:0046824	positive regulation of nucleocytoplasmic transport	-2.3	8.7	4.5	24155	62	134	3	2.2	1.3	2621|3553|80149	GAS6|IL1B|ZC3H12A	-1.1
hits	GO Biological Processes	19	GO:0032409	regulation of transporter activity	-2.3	3.8	3.6	24155	283	134	6	4.5	1.8	481|596|857|4318|6347|729230	ATP1B1|BCL2|CAV1|MMP9|CCL2|CCR2	-1.1
hits	GO Biological Processes	19	GO:0019218	regulation of steroid metabolic process	-2.3	5.8	4	24155	124	134	4	3	1.5	3490|3553|3815|7124	IGFBP7|IL1B|KIT|TNF	-1.1
hits	GO Biological Processes	19	GO:0001935	endothelial cell proliferation	-2.3	4.5	3.7	24155	199	134	5	3.7	1.6	857|3162|6347|6772|7124	CAV1|HMOX1|CCL2|STAT1|TNF	-1.1
hits	GO Biological Processes	19	GO:1904950	negative regulation of establishment of protein localization	-2.3	4.5	3.7	24155	199	134	5	3.7	1.6	2621|3553|7124|7128|80149	GAS6|IL1B|TNF|TNFAIP3|ZC3H12A	-1.1
hits	GO Biological Processes	19	GO:0032835	glomerulus development	-2.3	8.6	4.5	24155	63	134	3	2.2	1.3	59|596|3570	ACTA2|BCL2|IL6R	-1.1
hits	GO Biological Processes	19	GO:0070265	necrotic cell death	-2.3	8.6	4.5	24155	63	134	3	2.2	1.3	857|929|7124	CAV1|CD14|TNF	-1.1
hits	Reactome Gene Sets	6	R-HSA-1834949	Cytosolic sensors of pathogen-associated DNA	-2.3	8.6	4.5	24155	63	134	3	2.2	1.3	3665|4791|4792	IRF7|NFKB2|NFKBIA	-1.1
hits	GO Biological Processes	19	GO:2000134	negative regulation of G1/S transition of mitotic cell cycle	-2.3	5.8	4	24155	125	134	4	3	1.5	596|1031|2146|6347	BCL2|CDKN2C|EZH2|CCL2	-1.1
hits	GO Biological Processes	19	GO:0048284	organelle fusion	-2.3	5.7	4	24155	126	134	4	3	1.5	4218|6890|6892|85409	RAB8A|TAP1|TAPBP|NKD2	-1.1
hits	GO Biological Processes	19	GO:0050922	negative regulation of chemotaxis	-2.3	8.4	4.5	24155	64	134	3	2.2	1.3	727|2841|6347	C5|GPR18|CCL2	-1.1
hits	GO Biological Processes	19	GO:0032768	regulation of monooxygenase activity	-2.3	8.4	4.5	24155	64	134	3	2.2	1.3	857|3553|7124	CAV1|IL1B|TNF	-1.1
hits	GO Biological Processes	19	GO:0045576	mast cell activation	-2.3	8.4	4.5	24155	64	134	3	2.2	1.3	2268|3162|3815	FGR|HMOX1|KIT	-1.1
hits	Reactome Gene Sets	6	R-HSA-1442490	Collagen degradation	-2.3	8.4	4.5	24155	64	134	3	2.2	1.3	1287|1509|4318	COL4A5|CTSD|MMP9	-1.1
hits	GO Biological Processes	19	GO:1902806	regulation of cell cycle G1/S phase transition	-2.3	4.5	3.7	24155	202	134	5	3.7	1.6	596|1031|2146|3398|6347	BCL2|CDKN2C|EZH2|ID2|CCL2	-1.1
hits	GO Biological Processes	19	GO:0051403	stress-activated MAPK cascade	-2.3	3.8	3.5	24155	288	134	6	4.5	1.8	3553|5610|7124|28996|80149|653361	IL1B|EIF2AK2|TNF|HIPK2|ZC3H12A|NCF1	-1.1
hits	GO Biological Processes	19	GO:0045727	positive regulation of translation	-2.3	5.7	3.9	24155	127	134	4	3	1.5	602|6352|7124|23645	BCL3|CCL5|TNF|PPP1R15A	-1.1
hits	KEGG Pathway	24	hsa05205	Proteoglycans in cancer	-2.3	4.4	3.7	24155	203	134	5	3.7	1.6	857|3688|4318|5329|7124	CAV1|ITGB1|MMP9|PLAUR|TNF	-1.1
hits	GO Biological Processes	19	GO:0030278	regulation of ossification	-2.3	4.4	3.7	24155	203	134	5	3.7	1.6	596|3398|3570|7124|9636	BCL2|ID2|IL6R|TNF|ISG15	-1.1
hits	GO Biological Processes	19	GO:0006575	cellular modified amino acid metabolic process	-2.3	4.4	3.7	24155	203	134	5	3.7	1.6	1152|2539|2730|10491|114882	CKB|G6PD|GCLM|CRTAP|OSBPL8	-1.1
hits	GO Biological Processes	19	GO:0034765	regulation of ion transmembrane transport	-2.3	3	3.3	24155	483	134	8	6	2	274|481|857|2539|3627|4318|6347|729230	BIN1|ATP1B1|CAV1|G6PD|CXCL10|MMP9|CCL2|CCR2	-1
hits	GO Biological Processes	19	GO:0031396	regulation of protein ubiquitination	-2.2	4.4	3.7	24155	204	134	5	3.7	1.6	857|7128|9636|57761|84875	CAV1|TNFAIP3|ISG15|TRIB3|PARP10	-1
hits	GO Biological Processes	19	GO:0003015	heart process	-2.2	3.7	3.5	24155	290	134	6	4.5	1.8	274|481|857|1829|7852|80149	BIN1|ATP1B1|CAV1|DSG2|CXCR4|ZC3H12A	-1
hits	KEGG Pathway	24	hsa05230	Central carbon metabolism in cancer	-2.2	8.3	4.4	24155	65	134	3	2.2	1.3	2539|3815|5315	G6PD|KIT|PKM	-1
hits	Canonical Pathways	11	M8873	ST FAS SIGNALING PATHWAY	-2.2	8.3	4.4	24155	65	134	3	2.2	1.3	3576|4791|4792	CXCL8|NFKB2|NFKBIA	-1
hits	KEGG Pathway	24	hsa05131	Shigellosis	-2.2	8.3	4.4	24155	65	134	3	2.2	1.3	3576|3688|4792	CXCL8|ITGB1|NFKBIA	-1
hits	GO Biological Processes	19	GO:0051271	negative regulation of cellular component movement	-2.2	3.3	3.4	24155	384	134	7	5.2	1.9	274|596|727|2841|3162|6347|114882	BIN1|BCL2|C5|GPR18|HMOX1|CCL2|OSBPL8	-1
hits	GO Biological Processes	19	GO:0035637	multicellular organismal signaling	-2.2	4.4	3.6	24155	205	134	5	3.7	1.6	274|481|857|1829|1890	BIN1|ATP1B1|CAV1|DSG2|TYMP	-1
hits	Canonical Pathways	11	M186	PID PDGFRB PATHWAY	-2.2	5.6	3.9	24155	129	134	4	3	1.5	59|2268|5610|6772	ACTA2|FGR|EIF2AK2|STAT1	-1
hits	GO Biological Processes	19	GO:0005996	monosaccharide metabolic process	-2.2	3.7	3.5	24155	292	134	6	4.5	1.8	216|2539|5226|5315|7086|7124	ALDH1A1|G6PD|PGD|PKM|TKT|TNF	-1
hits	Canonical Pathways	11	M15	PID LYSOPHOSPHOLIPID PATHWAY	-2.2	8.2	4.4	24155	66	134	3	2.2	1.3	3576|4318|4792	CXCL8|MMP9|NFKBIA	-1
hits	GO Biological Processes	19	GO:0042692	muscle cell differentiation	-2.2	3.3	3.3	24155	387	134	7	5.2	1.9	274|596|2146|2539|3627|3688|3815	BIN1|BCL2|EZH2|G6PD|CXCL10|ITGB1|KIT	-1
hits	GO Biological Processes	19	GO:0050678	regulation of epithelial cell proliferation	-2.2	3.3	3.3	24155	388	134	7	5.2	1.9	857|3162|6347|6352|6772|7124|7128	CAV1|HMOX1|CCL2|CCL5|STAT1|TNF|TNFAIP3	-1
hits	GO Biological Processes	19	GO:0072001	renal system development	-2.2	3.7	3.5	24155	294	134	6	4.5	1.8	59|596|3398|3570|4318|6772	ACTA2|BCL2|ID2|IL6R|MMP9|STAT1	-1
hits	GO Biological Processes	19	GO:1901653	cellular response to peptide	-2.2	3.2	3.3	24155	389	134	7	5.2	1.9	857|3553|4218|5315|6772|57761|114882	CAV1|IL1B|RAB8A|PKM|STAT1|TRIB3|OSBPL8	-1
hits	GO Biological Processes	19	GO:1902807	negative regulation of cell cycle G1/S phase transition	-2.2	5.5	3.9	24155	131	134	4	3	1.5	596|1031|2146|6347	BCL2|CDKN2C|EZH2|CCL2	-1
hits	GO Biological Processes	19	GO:0051148	negative regulation of muscle cell differentiation	-2.2	8.1	4.3	24155	67	134	3	2.2	1.3	2146|2539|3627	EZH2|G6PD|CXCL10	-1
hits	GO Biological Processes	19	GO:0014706	striated muscle tissue development	-2.2	3.2	3.3	24155	391	134	7	5.2	1.9	596|857|1829|2539|3398|3688|9242	BCL2|CAV1|DSG2|G6PD|ID2|ITGB1|MSC	-1
hits	GO Biological Processes	19	GO:0042552	myelination	-2.2	5.5	3.8	24155	132	134	4	3	1.5	1890|7133|7852|10215	TYMP|TNFRSF1B|CXCR4|OLIG2	-1
hits	GO Biological Processes	19	GO:0045598	regulation of fat cell differentiation	-2.2	5.5	3.8	24155	132	134	4	3	1.5	3398|7124|57761|80149	ID2|TNF|TRIB3|ZC3H12A	-1
hits	GO Biological Processes	19	GO:0043280	positive regulation of cysteine-type endopeptidase activity involved in apoptotic process	-2.2	5.5	3.8	24155	132	134	4	3	1.5	1509|6279|6280|7124	CTSD|S100A8|S100A9|TNF	-1
hits	KEGG Pathway	24	hsa05120	Epithelial cell signaling in Helicobacter pylori infection	-2.2	8	4.3	24155	68	134	3	2.2	1.3	3576|4792|6352	CXCL8|NFKBIA|CCL5	-1
hits	GO Biological Processes	19	GO:0050918	positive chemotaxis	-2.2	8	4.3	24155	68	134	3	2.2	1.3	3576|3627|6352	CXCL8|CXCL10|CCL5	-1
hits	GO Biological Processes	19	GO:0033627	cell adhesion mediated by integrin	-2.2	8	4.3	24155	68	134	3	2.2	1.3	3688|6352|9404	ITGB1|CCL5|LPXN	-1
hits	KEGG Pathway	24	hsa04664	Fc epsilon RI signaling pathway	-2.2	8	4.3	24155	68	134	3	2.2	1.3	240|241|7124	ALOX5|ALOX5AP|TNF	-1
hits	GO Biological Processes	19	GO:0044843	cell cycle G1/S phase transition	-2.2	3.6	3.4	24155	298	134	6	4.5	1.8	596|1031|2146|3398|3688|6347	BCL2|CDKN2C|EZH2|ID2|ITGB1|CCL2	-1
hits	GO Biological Processes	19	GO:0001508	action potential	-2.2	5.4	3.8	24155	133	134	4	3	1.5	274|481|857|1829	BIN1|ATP1B1|CAV1|DSG2	-0.99
hits	GO Biological Processes	19	GO:0002705	positive regulation of leukocyte mediated immunity	-2.2	5.4	3.8	24155	133	134	4	3	1.5	2268|3553|5788|7124	FGR|IL1B|PTPRC|TNF	-0.99
hits	GO Biological Processes	19	GO:0018105	peptidyl-serine phosphorylation	-2.2	3.6	3.4	24155	299	134	6	4.5	1.8	596|857|2621|7124|9641|28996	BCL2|CAV1|GAS6|TNF|IKBKE|HIPK2	-0.99
hits	GO Biological Processes	19	GO:0006412	translation	-2.2	2.5	3.1	24155	715	134	10	7.5	2.3	602|1915|5610|6352|7124|7453|10644|23521|23645|80149	BCL3|EEF1A1|EIF2AK2|CCL5|TNF|WARS1|IGF2BP2|RPL13A|PPP1R15A|ZC3H12A	-0.99
hits	GO Biological Processes	19	GO:0007272	ensheathment of neurons	-2.2	5.4	3.8	24155	134	134	4	3	1.5	1890|7133|7852|10215	TYMP|TNFRSF1B|CXCR4|OLIG2	-0.98
hits	GO Biological Processes	19	GO:0008366	axon ensheathment	-2.2	5.4	3.8	24155	134	134	4	3	1.5	1890|7133|7852|10215	TYMP|TNFRSF1B|CXCR4|OLIG2	-0.98
hits	GO Biological Processes	19	GO:0086003	cardiac muscle cell contraction	-2.2	7.8	4.2	24155	69	134	3	2.2	1.3	274|857|1829	BIN1|CAV1|DSG2	-0.98
hits	Reactome Gene Sets	6	R-HSA-1474244	Extracellular matrix organization	-2.2	3.6	3.4	24155	301	134	6	4.5	1.8	1287|1509|1515|3688|4318|10491	COL4A5|CTSD|CTSV|ITGB1|MMP9|CRTAP	-0.98
hits	GO Biological Processes	19	GO:0001889	liver development	-2.2	5.3	3.8	24155	135	134	4	3	1.5	2146|3162|5315|7128	EZH2|HMOX1|PKM|TNFAIP3	-0.98
hits	GO Biological Processes	19	GO:0001503	ossification	-2.2	3.2	3.3	24155	399	134	7	5.2	1.9	103|596|2268|3398|3570|7124|9636	ADAR|BCL2|FGR|ID2|IL6R|TNF|ISG15	-0.97
hits	GO Biological Processes	19	GO:0033077	T cell differentiation in thymus	-2.2	7.7	4.2	24155	70	134	3	2.2	1.3	596|5788|9935	BCL2|PTPRC|MAFB	-0.97
hits	GO Biological Processes	19	GO:0051966	regulation of synaptic transmission, glutamatergic	-2.2	7.7	4.2	24155	70	134	3	2.2	1.3	6347|7124|729230	CCL2|TNF|CCR2	-0.97
hits	GO Biological Processes	19	GO:0032388	positive regulation of intracellular transport	-2.2	4.2	3.5	24155	215	134	5	3.7	1.6	2268|2621|3553|9638|80149	FGR|GAS6|IL1B|FEZ1|ZC3H12A	-0.96
hits	Canonical Pathways	11	M145	PID P53 DOWNSTREAM PATHWAY	-2.1	5.3	3.7	24155	137	134	4	3	1.5	596|857|1509|6890	BCL2|CAV1|CTSD|TAP1	-0.95
hits	GO Biological Processes	19	GO:0003158	endothelium development	-2.1	5.3	3.7	24155	137	134	4	3	1.5	3553|3627|7124|7852	IL1B|CXCL10|TNF|CXCR4	-0.95
hits	GO Biological Processes	19	GO:1904427	positive regulation of calcium ion transmembrane transport	-2.1	7.6	4.2	24155	71	134	3	2.2	1.3	481|2539|3627	ATP1B1|G6PD|CXCL10	-0.95
hits	GO Biological Processes	19	GO:0002768	immune response-regulating cell surface receptor signaling pathway	-2.1	2.8	3.1	24155	506	134	8	6	2	596|2268|3815|5788|5971|9404|64332|80149	BCL2|FGR|KIT|PTPRC|RELB|LPXN|NFKBIZ|ZC3H12A	-0.95
hits	GO Biological Processes	19	GO:0061008	hepaticobiliary system development	-2.1	5.2	3.7	24155	138	134	4	3	1.5	2146|3162|5315|7128	EZH2|HMOX1|PKM|TNFAIP3	-0.95
hits	GO Biological Processes	19	GO:0008584	male gonad development	-2.1	5.2	3.7	24155	138	134	4	3	1.5	596|1515|3815|9985	BCL2|CTSV|KIT|REC8	-0.95
hits	GO Biological Processes	19	GO:0016064	immunoglobulin mediated immune response	-2.1	4.1	3.5	24155	218	134	5	3.7	1.6	602|727|3665|5788|7124	BCL3|C5|IRF7|PTPRC|TNF	-0.94
hits	GO Biological Processes	19	GO:0038034	signal transduction in absence of ligand	-2.1	7.5	4.1	24155	72	134	3	2.2	1.3	596|3553|7124	BCL2|IL1B|TNF	-0.94
hits	GO Biological Processes	19	GO:0097192	extrinsic apoptotic signaling pathway in absence of ligand	-2.1	7.5	4.1	24155	72	134	3	2.2	1.3	596|3553|7124	BCL2|IL1B|TNF	-0.94
hits	GO Biological Processes	19	GO:0061180	mammary gland epithelium development	-2.1	7.5	4.1	24155	72	134	3	2.2	1.3	1436|2119|3398	CSF1R|ETV5|ID2	-0.94
hits	GO Biological Processes	19	GO:0033135	regulation of peptidyl-serine phosphorylation	-2.1	5.2	3.7	24155	139	134	4	3	1.5	596|857|2621|7124	BCL2|CAV1|GAS6|TNF	-0.94
hits	GO Biological Processes	19	GO:0035304	regulation of protein dephosphorylation	-2.1	5.2	3.7	24155	139	134	4	3	1.5	5610|5788|7124|23645	EIF2AK2|PTPRC|TNF|PPP1R15A	-0.94
hits	GO Biological Processes	19	GO:0045580	regulation of T cell differentiation	-2.1	5.2	3.7	24155	139	134	4	3	1.5	5788|64332|80149|729230	PTPRC|NFKBIZ|ZC3H12A|CCR2	-0.94
hits	GO Biological Processes	19	GO:0046546	development of primary male sexual characteristics	-2.1	5.2	3.7	24155	139	134	4	3	1.5	596|1515|3815|9985	BCL2|CTSV|KIT|REC8	-0.94
hits	GO Biological Processes	19	GO:0046330	positive regulation of JNK cascade	-2.1	5.2	3.7	24155	140	134	4	3	1.5	3553|7124|28996|653361	IL1B|TNF|HIPK2|NCF1	-0.93
hits	Reactome Gene Sets	6	R-HSA-1474228	Degradation of the extracellular matrix	-2.1	5.2	3.7	24155	140	134	4	3	1.5	1287|1509|1515|4318	COL4A5|CTSD|CTSV|MMP9	-0.93
hits	GO Biological Processes	19	GO:0009895	negative regulation of catabolic process	-2.1	3.5	3.3	24155	310	134	6	4.5	1.8	596|3162|3553|7124|9638|28996	BCL2|HMOX1|IL1B|TNF|FEZ1|HIPK2	-0.93
hits	GO Biological Processes	19	GO:0006801	superoxide metabolic process	-2.1	7.4	4.1	24155	73	134	3	2.2	1.3	4689|7124|653361	NCF4|TNF|NCF1	-0.93
hits	GO Biological Processes	19	GO:0061844	antimicrobial humoral immune response mediated by antimicrobial peptide	-2.1	7.4	4.1	24155	73	134	3	2.2	1.3	3576|3627|6280	CXCL8|CXCL10|S100A9	-0.93
hits	GO Biological Processes	19	GO:0019724	B cell mediated immunity	-2.1	4.1	3.4	24155	221	134	5	3.7	1.6	602|727|3665|5788|7124	BCL3|C5|IRF7|PTPRC|TNF	-0.92
hits	Reactome Gene Sets	6	R-HSA-109582	Hemostasis	-2.1	2.6	3	24155	621	134	9	6.7	2.2	481|857|2268|2621|3688|3920|5055|5329|5627	ATP1B1|CAV1|FGR|GAS6|ITGB1|LAMP2|SERPINB2|PLAUR|PROS1	-0.92
hits	GO Biological Processes	19	GO:0060537	muscle tissue development	-2.1	3.1	3.2	24155	409	134	7	5.2	1.9	596|857|1829|2539|3398|3688|9242	BCL2|CAV1|DSG2|G6PD|ID2|ITGB1|MSC	-0.92
hits	GO Biological Processes	19	GO:1903364	positive regulation of cellular protein catabolic process	-2.1	5.1	3.7	24155	141	134	4	3	1.5	857|7128|57761|85409	CAV1|TNFAIP3|TRIB3|NKD2	-0.92
hits	Reactome Gene Sets	6	R-HSA-73887	Death Receptor Signalling	-2.1	5.1	3.7	24155	141	134	4	3	1.5	4792|7124|7128|8878	NFKBIA|TNF|TNFAIP3|SQSTM1	-0.92
hits	GO Biological Processes	19	GO:0061564	axon development	-2.1	2.8	3.1	24155	514	134	8	6	2	596|1436|1627|3688|4218|7852|9315|9638	BCL2|CSF1R|DBN1|ITGB1|RAB8A|CXCR4|NREP|FEZ1	-0.92
hits	GO Biological Processes	19	GO:0006511	ubiquitin-dependent protein catabolic process	-2.1	2.6	3	24155	623	134	9	6.7	2.2	857|7128|7398|8878|9246|26270|28996|57761|85409	CAV1|TNFAIP3|USP1|SQSTM1|UBE2L6|FBXO6|HIPK2|TRIB3|NKD2	-0.92
hits	GO Biological Processes	19	GO:0032507	maintenance of protein location in cell	-2.1	7.3	4.1	24155	74	134	3	2.2	1.3	602|857|1627	BCL3|CAV1|DBN1	-0.91
hits	Reactome Gene Sets	6	R-HSA-5621481	C-type lectin receptors (CLRs)	-2.1	5.1	3.6	24155	142	134	4	3	1.5	3553|4791|4792|5971	IL1B|NFKB2|NFKBIA|RELB	-0.91
hits	Reactome Gene Sets	6	R-HSA-8939211	ESR-mediated signaling	-2.1	4	3.4	24155	223	134	5	3.7	1.6	596|857|1509|4318|5885	BCL2|CAV1|CTSD|MMP9|RAD21	-0.91
hits	GO Biological Processes	19	GO:0045444	fat cell differentiation	-2.1	4	3.4	24155	224	134	5	3.7	1.6	3398|7124|57761|80149|114882	ID2|TNF|TRIB3|ZC3H12A|OSBPL8	-0.9
hits	GO Biological Processes	19	GO:0072006	nephron development	-2.1	5	3.6	24155	143	134	4	3	1.5	59|596|3570|6772	ACTA2|BCL2|IL6R|STAT1	-0.9
hits	GO Biological Processes	19	GO:0035296	regulation of tube diameter	-2.1	5	3.6	24155	143	134	4	3	1.5	59|857|2730|3162	ACTA2|CAV1|GCLM|HMOX1	-0.9
hits	GO Biological Processes	19	GO:0097746	regulation of blood vessel diameter	-2.1	5	3.6	24155	143	134	4	3	1.5	59|857|2730|3162	ACTA2|CAV1|GCLM|HMOX1	-0.9
hits	GO Biological Processes	19	GO:0050880	regulation of blood vessel size	-2.1	5	3.6	24155	143	134	4	3	1.5	59|857|2730|3162	ACTA2|CAV1|GCLM|HMOX1	-0.9
hits	GO Biological Processes	19	GO:0070588	calcium ion transmembrane transport	-2.1	3.4	3.2	24155	315	134	6	4.5	1.8	274|481|2539|2621|3627|5788	BIN1|ATP1B1|G6PD|GAS6|CXCL10|PTPRC	-0.9
hits	GO Biological Processes	19	GO:0009416	response to light stimulus	-2.1	3.4	3.2	24155	315	134	6	4.5	1.8	596|602|3398|3688|3815|7398	BCL2|BCL3|ID2|ITGB1|KIT|USP1	-0.9
hits	GO Biological Processes	19	GO:0035150	regulation of tube size	-2.1	5	3.6	24155	144	134	4	3	1.5	59|857|2730|3162	ACTA2|CAV1|GCLM|HMOX1	-0.89
hits	GO Biological Processes	19	GO:0031098	stress-activated protein kinase signaling cascade	-2.1	3.4	3.2	24155	317	134	6	4.5	1.8	3553|5610|7124|28996|80149|653361	IL1B|EIF2AK2|TNF|HIPK2|ZC3H12A|NCF1	-0.89
hits	GO Biological Processes	19	GO:0019674	NAD metabolic process	-2.1	7.1	4	24155	76	134	3	2.2	1.3	5315|83666|84875	PKM|PARP9|PARP10	-0.88
hits	GO Biological Processes	19	GO:0045454	cell redox homeostasis	-2.1	7.1	4	24155	76	134	3	2.2	1.3	4689|7296|653361	NCF4|TXNRD1|NCF1	-0.88
hits	GO Biological Processes	19	GO:0061045	negative regulation of wound healing	-2.1	7.1	4	24155	76	134	3	2.2	1.3	5055|5329|5627	SERPINB2|PLAUR|PROS1	-0.88
hits	GO Biological Processes	19	GO:0071901	negative regulation of protein serine/threonine kinase activity	-2.1	5	3.6	24155	145	134	4	3	1.5	857|1031|3553|7128	CAV1|CDKN2C|IL1B|TNFAIP3	-0.88
hits	GO Biological Processes	19	GO:0051250	negative regulation of lymphocyte activation	-2	4.9	3.6	24155	146	134	4	3	1.5	3398|7128|8764|80149	ID2|TNFAIP3|TNFRSF14|ZC3H12A	-0.87
hits	GO Biological Processes	19	GO:0051384	response to glucocorticoid	-2	4.9	3.6	24155	146	134	4	3	1.5	596|1515|3490|7124	BCL2|CTSV|IGFBP7|TNF	-0.87
hits	GO Biological Processes	19	GO:0045834	positive regulation of lipid metabolic process	-2	4.9	3.6	24155	146	134	4	3	1.5	2268|3553|3815|7124	FGR|IL1B|KIT|TNF	-0.87
hits	GO Biological Processes	19	GO:0051851	modification by host of symbiont morphology or physiology	-2	7	4	24155	77	134	3	2.2	1.3	1436|6352|80149	CSF1R|CCL5|ZC3H12A	-0.87
hits	Reactome Gene Sets	6	R-HSA-9009391	Extra-nuclear estrogen signaling	-2	7	4	24155	77	134	3	2.2	1.3	596|857|4318	BCL2|CAV1|MMP9	-0.87
hits	GO Biological Processes	19	GO:0032418	lysosome localization	-2	7	4	24155	77	134	3	2.2	1.3	2268|3162|3815	FGR|HMOX1|KIT	-0.87
hits	GO Biological Processes	19	GO:0034249	negative regulation of cellular amide metabolic process	-2	3.9	3.3	24155	229	134	5	3.7	1.6	274|5610|10644|23521|80149	BIN1|EIF2AK2|IGF2BP2|RPL13A|ZC3H12A	-0.87
hits	GO Biological Processes	19	GO:0007568	aging	-2	3.4	3.2	24155	321	134	6	4.5	1.8	596|1515|2730|3398|4791|7133	BCL2|CTSV|GCLM|ID2|NFKB2|TNFRSF1B	-0.87
hits	GO Biological Processes	19	GO:0071236	cellular response to antibiotic	-2	4.9	3.5	24155	147	134	4	3	1.5	2146|3178|7128|80149	EZH2|HNRNPA1|TNFAIP3|ZC3H12A	-0.87
hits	GO Biological Processes	19	GO:0061337	cardiac conduction	-2	4.9	3.5	24155	147	134	4	3	1.5	274|481|857|1829	BIN1|ATP1B1|CAV1|DSG2	-0.87
hits	GO Biological Processes	19	GO:0018209	peptidyl-serine modification	-2	3.4	3.2	24155	322	134	6	4.5	1.8	596|857|2621|7124|9641|28996	BCL2|CAV1|GAS6|TNF|IKBKE|HIPK2	-0.86
hits	GO Biological Processes	19	GO:0006898	receptor-mediated endocytosis	-2	3.4	3.2	24155	322	134	6	4.5	1.8	857|929|3576|3688|10525|22848	CAV1|CD14|CXCL8|ITGB1|HYOU1|AAK1	-0.86
hits	GO Biological Processes	19	GO:0060562	epithelial tube morphogenesis	-2	3.4	3.2	24155	322	134	6	4.5	1.8	596|1436|2119|3627|7124|7852	BCL2|CSF1R|ETV5|CXCL10|TNF|CXCR4	-0.86
hits	GO Biological Processes	19	GO:0072332	intrinsic apoptotic signaling pathway by p53 class mediator	-2	6.9	3.9	24155	78	134	3	2.2	1.3	596|602|28996	BCL2|BCL3|HIPK2	-0.86
hits	GO Biological Processes	19	GO:0042445	hormone metabolic process	-2	3.9	3.3	24155	232	134	5	3.7	1.6	216|3290|3553|7124|51144	ALDH1A1|HSD11B1|IL1B|TNF|HSD17B12	-0.85
hits	KEGG Pathway	24	hsa04932	Non-alcoholic fatty liver disease (NAFLD)	-2	4.8	3.5	24155	149	134	4	3	1.5	3553|3570|3576|7124	IL1B|IL6R|CXCL8|TNF	-0.85
hits	GO Biological Processes	19	GO:2001056	positive regulation of cysteine-type endopeptidase activity	-2	4.8	3.5	24155	149	134	4	3	1.5	1509|6279|6280|7124	CTSD|S100A8|S100A9|TNF	-0.85
hits	GO Biological Processes	19	GO:0008643	carbohydrate transport	-2	4.8	3.5	24155	149	134	4	3	1.5	3553|7124|57761|114882	IL1B|TNF|TRIB3|OSBPL8	-0.85
hits	KEGG Pathway	24	hsa01521	EGFR tyrosine kinase inhibitor resistance	-2	6.8	3.9	24155	79	134	3	2.2	1.3	596|2621|3570	BCL2|GAS6|IL6R	-0.85
hits	GO Biological Processes	19	GO:0051188	cofactor biosynthetic process	-2	3.3	3.1	24155	326	134	6	4.5	1.8	2180|2730|5315|51144|83666|84875	ACSL1|GCLM|PKM|HSD17B12|PARP9|PARP10	-0.84
hits	GO Biological Processes	19	GO:0008360	regulation of cell shape	-2	4.8	3.5	24155	150	134	4	3	1.5	1436|2268|3815|6347	CSF1R|FGR|KIT|CCL2	-0.84
hits	GO Biological Processes	19	GO:0002455	humoral immune response mediated by circulating immunoglobulin	-2	4.8	3.5	24155	150	134	4	3	1.5	602|727|5788|7124	BCL3|C5|PTPRC|TNF	-0.84
hits	GO Biological Processes	19	GO:0071453	cellular response to oxygen levels	-2	3.9	3.3	24155	234	134	5	3.7	1.6	596|857|3162|10525|28996	BCL2|CAV1|HMOX1|HYOU1|HIPK2	-0.84
hits_MCODE_ALL	GO Biological Processes	19	GO:0009615	response to virus	-9.2	25	14	24155	327	24	8	33	9.6	59|3433|3434|3437|3627|6352|7852|9636	ACTA2|IFIT2|IFIT1|IFIT3|CXCL10|CCL5|CXCR4|ISG15	-6.8
hits_MCODE_ALL	Reactome Gene Sets	6	R-HSA-380108	Chemokine receptors bind chemokines	-9	100	23	24155	48	24	5	21	8.3	3576|3627|6352|7852|729230	CXCL8|CXCL10|CCL5|CXCR4|CCR2	-6.6
hits_MCODE_ALL	GO Biological Processes	19	GO:0002688	regulation of leukocyte chemotaxis	-8.9	53	18	24155	114	24	6	25	8.8	727|2841|3576|3627|6352|729230	C5|GPR18|CXCL8|CXCL10|CCL5|CCR2	-6.5
hits_MCODE_ALL	GO Biological Processes	19	GO:0050920	regulation of chemotaxis	-8.9	32	15	24155	217	24	7	29	9.3	727|2841|3576|3627|6352|7852|729230	C5|GPR18|CXCL8|CXCL10|CCL5|CXCR4|CCR2	-6.5
hits_MCODE_ALL	GO Biological Processes	19	GO:0030595	leukocyte chemotaxis	-8.8	31	14	24155	225	24	7	29	9.3	727|2841|3576|3627|6352|7852|729230	C5|GPR18|CXCL8|CXCL10|CCL5|CXCR4|CCR2	-6.4
hits_MCODE_ALL	GO Biological Processes	19	GO:0019221	cytokine-mediated signaling pathway	-8.7	13	11	24155	798	24	10	42	10	3433|3434|3437|3576|3627|6352|7852|8878|9636|729230	IFIT2|IFIT1|IFIT3|CXCL8|CXCL10|CCL5|CXCR4|SQSTM1|ISG15|CCR2	-6.4
hits_MCODE_ALL	Reactome Gene Sets	6	R-HSA-418594	G alpha (i) signalling events	-8.5	20	12	24155	407	24	8	33	9.6	727|2841|3576|3627|6352|7852|9568|729230	C5|GPR18|CXCL8|CXCL10|CCL5|CXCR4|GABBR2|CCR2	-6.2
hits_MCODE_ALL	Reactome Gene Sets	6	R-HSA-500792	GPCR ligand binding	-8.1	18	11	24155	457	24	8	33	9.6	727|2841|3576|3627|6352|7852|9568|729230	C5|GPR18|CXCL8|CXCL10|CCL5|CXCR4|GABBR2|CCR2	-5.8
hits_MCODE_ALL	GO Biological Processes	19	GO:0060326	cell chemotaxis	-7.9	23	12	24155	305	24	7	29	9.3	727|2841|3576|3627|6352|7852|729230	C5|GPR18|CXCL8|CXCL10|CCL5|CXCR4|CCR2	-5.7
hits_MCODE_ALL	Reactome Gene Sets	6	R-HSA-373076	Class A/1 (Rhodopsin-like receptors)	-7.7	22	12	24155	324	24	7	29	9.3	727|2841|3576|3627|6352|7852|729230	C5|GPR18|CXCL8|CXCL10|CCL5|CXCR4|CCR2	-5.5
hits_MCODE_ALL	GO Biological Processes	19	GO:0070098	chemokine-mediated signaling pathway	-7.6	57	17	24155	88	24	5	21	8.3	3576|3627|6352|7852|729230	CXCL8|CXCL10|CCL5|CXCR4|CCR2	-5.5
hits_MCODE_ALL	Reactome Gene Sets	6	R-HSA-375276	Peptide ligand-binding receptors	-7.6	32	13	24155	190	24	6	25	8.8	727|3576|3627|6352|7852|729230	C5|CXCL8|CXCL10|CCL5|CXCR4|CCR2	-5.5
hits_MCODE_ALL	GO Biological Processes	19	GO:0002685	regulation of leukocyte migration	-7.5	31	13	24155	197	24	6	25	8.8	727|2841|3576|3627|6352|729230	C5|GPR18|CXCL8|CXCL10|CCL5|CCR2	-5.4
hits_MCODE_ALL	GO Biological Processes	19	GO:1990868	response to chemokine	-7.4	52	16	24155	97	24	5	21	8.3	3576|3627|6352|7852|729230	CXCL8|CXCL10|CCL5|CXCR4|CCR2	-5.3
hits_MCODE_ALL	GO Biological Processes	19	GO:1990869	cellular response to chemokine	-7.4	52	16	24155	97	24	5	21	8.3	3576|3627|6352|7852|729230	CXCL8|CXCL10|CCL5|CXCR4|CCR2	-5.3
hits_MCODE_ALL	Reactome Gene Sets	6	R-HSA-6783783	Interleukin-10 signaling	-6.9	86	18	24155	47	24	4	17	7.6	3576|3627|6352|729230	CXCL8|CXCL10|CCL5|CCR2	-4.9
hits_MCODE_ALL	GO Biological Processes	19	GO:0050921	positive regulation of chemotaxis	-6.7	37	13	24155	135	24	5	21	8.3	3576|3627|6352|7852|729230	CXCL8|CXCL10|CCL5|CXCR4|CCR2	-4.7
hits_MCODE_ALL	GO Biological Processes	19	GO:0050900	leukocyte migration	-6.4	14	9.3	24155	501	24	7	29	9.3	727|2841|3576|3627|6352|7852|729230	C5|GPR18|CXCL8|CXCL10|CCL5|CXCR4|CCR2	-4.5
hits_MCODE_ALL	GO Biological Processes	19	GO:0010819	regulation of T cell chemotaxis	-6.2	1.8e+02	23	24155	17	24	3	12	6.8	3627|6352|729230	CXCL10|CCL5|CCR2	-4.3
hits_MCODE_ALL	Reactome Gene Sets	6	R-HSA-909733	Interferon alpha/beta signaling	-6.2	58	15	24155	69	24	4	17	7.6	3433|3434|3437|9636	IFIT2|IFIT1|IFIT3|ISG15	-4.3
hits_MCODE_ALL	GO Biological Processes	19	GO:0090026	positive regulation of monocyte chemotaxis	-6.2	1.7e+02	22	24155	18	24	3	12	6.8	3627|6352|729230	CXCL10|CCL5|CCR2	-4.3
hits_MCODE_ALL	KEGG Pathway	24	hsa04062	Chemokine signaling pathway	-6.1	28	11	24155	182	24	5	21	8.3	3576|3627|6352|7852|729230	CXCL8|CXCL10|CCL5|CXCR4|CCR2	-4.2
hits_MCODE_ALL	GO Biological Processes	19	GO:0019682	glyceraldehyde-3-phosphate metabolic process	-5.9	1.4e+02	21	24155	21	24	3	12	6.8	216|5226|7086	ALDH1A1|PGD|TKT	-4.1
hits_MCODE_ALL	GO Biological Processes	19	GO:0002690	positive regulation of leukocyte chemotaxis	-5.8	46	13	24155	87	24	4	17	7.6	3576|3627|6352|729230	CXCL8|CXCL10|CCL5|CCR2	-4
hits_MCODE_ALL	GO Biological Processes	19	GO:0050792	regulation of viral process	-5.8	24	11	24155	208	24	5	21	8.3	3434|3576|6352|7852|9636	IFIT1|CXCL8|CCL5|CXCR4|ISG15	-3.9
hits_MCODE_ALL	GO Biological Processes	19	GO:0071677	positive regulation of mononuclear cell migration	-5.8	1.3e+02	19	24155	24	24	3	12	6.8	3627|6352|729230	CXCL10|CCL5|CCR2	-3.9
hits_MCODE_ALL	GO Biological Processes	19	GO:0002407	dendritic cell chemotaxis	-5.8	1.3e+02	19	24155	24	24	3	12	6.8	6352|7852|729230	CCL5|CXCR4|CCR2	-3.9
hits_MCODE_ALL	GO Biological Processes	19	GO:0097529	myeloid leukocyte migration	-5.7	24	10	24155	212	24	5	21	8.3	727|3576|3627|6352|729230	C5|CXCL8|CXCL10|CCL5|CCR2	-3.9
hits_MCODE_ALL	GO Biological Processes	19	GO:0090025	regulation of monocyte chemotaxis	-5.7	1.2e+02	19	24155	25	24	3	12	6.8	3627|6352|729230	CXCL10|CCL5|CCR2	-3.9
hits_MCODE_ALL	GO Biological Processes	19	GO:0006935	chemotaxis	-5.7	11	8.1	24155	645	24	7	29	9.3	727|2841|3576|3627|6352|7852|729230	C5|GPR18|CXCL8|CXCL10|CCL5|CXCR4|CCR2	-3.9
hits_MCODE_ALL	GO Biological Processes	19	GO:0042330	taxis	-5.7	11	8	24155	647	24	7	29	9.3	727|2841|3576|3627|6352|7852|729230	C5|GPR18|CXCL8|CXCL10|CCL5|CXCR4|CCR2	-3.9
hits_MCODE_ALL	GO Biological Processes	19	GO:0071357	cellular response to type I interferon	-5.6	42	13	24155	95	24	4	17	7.6	3433|3434|3437|9636	IFIT2|IFIT1|IFIT3|ISG15	-3.9
hits_MCODE_ALL	GO Biological Processes	19	GO:0045069	regulation of viral genome replication	-5.6	42	13	24155	95	24	4	17	7.6	3434|3576|6352|9636	IFIT1|CXCL8|CCL5|ISG15	-3.9
hits_MCODE_ALL	GO Biological Processes	19	GO:0060337	type I interferon signaling pathway	-5.6	42	13	24155	95	24	4	17	7.6	3433|3434|3437|9636	IFIT2|IFIT1|IFIT3|ISG15	-3.9
hits_MCODE_ALL	GO Biological Processes	19	GO:0043903	regulation of symbiosis, encompassing mutualism through parasitism	-5.6	23	10	24155	222	24	5	21	8.3	3434|3576|6352|7852|9636	IFIT1|CXCL8|CCL5|CXCR4|ISG15	-3.8
hits_MCODE_ALL	GO Biological Processes	19	GO:0036336	dendritic cell migration	-5.6	1.1e+02	18	24155	27	24	3	12	6.8	6352|7852|729230	CCL5|CXCR4|CCR2	-3.8
hits_MCODE_ALL	GO Biological Processes	19	GO:1901623	regulation of lymphocyte chemotaxis	-5.6	1.1e+02	18	24155	27	24	3	12	6.8	3627|6352|729230	CXCL10|CCL5|CCR2	-3.8
hits_MCODE_ALL	GO Biological Processes	19	GO:0034340	response to type I interferon	-5.6	41	12	24155	99	24	4	17	7.6	3433|3434|3437|9636	IFIT2|IFIT1|IFIT3|ISG15	-3.8
hits_MCODE_ALL	GO Biological Processes	19	GO:0010818	T cell chemotaxis	-5.6	1.1e+02	18	24155	28	24	3	12	6.8	3627|6352|729230	CXCL10|CCL5|CCR2	-3.8
hits_MCODE_ALL	GO Biological Processes	19	GO:0051607	defense response to virus	-5.5	21	9.8	24155	239	24	5	21	8.3	3433|3434|3437|3627|9636	IFIT2|IFIT1|IFIT3|CXCL10|ISG15	-3.7
hits_MCODE_ALL	GO Biological Processes	19	GO:2000406	positive regulation of T cell migration	-5.4	97	17	24155	31	24	3	12	6.8	3627|6352|729230	CXCL10|CCL5|CCR2	-3.7
hits_MCODE_ALL	KEGG Pathway	24	hsa04060	Cytokine-cytokine receptor interaction	-5.2	19	9.2	24155	270	24	5	21	8.3	3576|3627|6352|7852|729230	CXCL8|CXCL10|CCL5|CXCR4|CCR2	-3.5
hits_MCODE_ALL	GO Biological Processes	19	GO:0019079	viral genome replication	-5.2	33	11	24155	122	24	4	17	7.6	3434|3576|6352|9636	IFIT1|CXCL8|CCL5|ISG15	-3.5
hits_MCODE_ALL	GO Biological Processes	19	GO:2000403	positive regulation of lymphocyte migration	-5.2	82	15	24155	37	24	3	12	6.8	3627|6352|729230	CXCL10|CCL5|CCR2	-3.5
hits_MCODE_ALL	GO Biological Processes	19	GO:0002687	positive regulation of leukocyte migration	-5.1	31	11	24155	128	24	4	17	7.6	3576|3627|6352|729230	CXCL8|CXCL10|CCL5|CCR2	-3.4
hits_MCODE_ALL	GO Biological Processes	19	GO:2000404	regulation of T cell migration	-5	69	14	24155	44	24	3	12	6.8	3627|6352|729230	CXCL10|CCL5|CCR2	-3.3
hits_MCODE_ALL	GO Biological Processes	19	GO:0071675	regulation of mononuclear cell migration	-4.9	66	14	24155	46	24	3	12	6.8	3627|6352|729230	CXCL10|CCL5|CCR2	-3.2
hits_MCODE_ALL	GO Biological Processes	19	GO:1903900	regulation of viral life cycle	-4.9	27	10	24155	149	24	4	17	7.6	3434|3576|6352|9636	IFIT1|CXCL8|CCL5|ISG15	-3.2
hits_MCODE_ALL	GO Biological Processes	19	GO:0032103	positive regulation of response to external stimulus	-4.8	16	8.3	24155	323	24	5	21	8.3	3576|3627|6352|7852|729230	CXCL8|CXCL10|CCL5|CXCR4|CCR2	-3.2
hits_MCODE_ALL	GO Biological Processes	19	GO:0019058	viral life cycle	-4.8	15	8.2	24155	329	24	5	21	8.3	3434|3576|6352|7852|9636	IFIT1|CXCL8|CCL5|CXCR4|ISG15	-3.1
hits_MCODE_ALL	GO Biological Processes	19	GO:1905517	macrophage migration	-4.7	57	13	24155	53	24	3	12	6.8	727|6352|729230	C5|CCL5|CCR2	-3.1
hits_MCODE_ALL	GO Biological Processes	19	GO:0045071	negative regulation of viral genome replication	-4.6	51	12	24155	59	24	3	12	6.8	3434|6352|9636	IFIT1|CCL5|ISG15	-3
hits_MCODE_ALL	GO Biological Processes	19	GO:0045765	regulation of angiogenesis	-4.5	13	7.5	24155	384	24	5	21	8.3	3576|3627|5315|7852|729230	CXCL8|CXCL10|PKM|CXCR4|CCR2	-2.9
hits_MCODE_ALL	GO Biological Processes	19	GO:2000401	regulation of lymphocyte migration	-4.5	48	12	24155	63	24	3	12	6.8	3627|6352|729230	CXCL10|CCL5|CCR2	-2.9
hits_MCODE_ALL	GO Biological Processes	19	GO:0048247	lymphocyte chemotaxis	-4.5	47	12	24155	64	24	3	12	6.8	3627|6352|729230	CXCL10|CCL5|CCR2	-2.9
hits_MCODE_ALL	GO Biological Processes	19	GO:0072678	T cell migration	-4.4	46	12	24155	65	24	3	12	6.8	3627|6352|729230	CXCL10|CCL5|CCR2	-2.8
hits_MCODE_ALL	GO Biological Processes	19	GO:0002548	monocyte chemotaxis	-4.4	46	11	24155	66	24	3	12	6.8	3627|6352|729230	CXCL10|CCL5|CCR2	-2.8
hits_MCODE_ALL	GO Biological Processes	19	GO:0050918	positive chemotaxis	-4.4	44	11	24155	68	24	3	12	6.8	3576|3627|6352	CXCL8|CXCL10|CCL5	-2.8
hits_MCODE_ALL	Reactome Gene Sets	6	R-HSA-913531	Interferon Signaling	-4.4	20	8.6	24155	199	24	4	17	7.6	3433|3434|3437|9636	IFIT2|IFIT1|IFIT3|ISG15	-2.8
hits_MCODE_ALL	GO Biological Processes	19	GO:0043900	regulation of multi-organism process	-4.4	12	7.3	24155	407	24	5	21	8.3	3434|3576|6352|7852|9636	IFIT1|CXCL8|CCL5|CXCR4|ISG15	-2.8
hits_MCODE_ALL	KEGG Pathway	24	hsa04622	RIG-I-like receptor signaling pathway	-4.3	43	11	24155	70	24	3	12	6.8	3576|3627|9636	CXCL8|CXCL10|ISG15	-2.8
hits_MCODE_ALL	GO Biological Processes	19	GO:1901342	regulation of vasculature development	-4.3	12	7.1	24155	424	24	5	21	8.3	3576|3627|5315|7852|729230	CXCL8|CXCL10|PKM|CXCR4|CCR2	-2.7
hits_MCODE_ALL	GO Biological Processes	19	GO:0006081	cellular aldehyde metabolic process	-4.3	41	11	24155	74	24	3	12	6.8	216|5226|7086	ALDH1A1|PGD|TKT	-2.7
hits_MCODE_ALL	GO Biological Processes	19	GO:0006874	cellular calcium ion homeostasis	-4.1	11	6.8	24155	459	24	5	21	8.3	2841|3627|6352|7852|729230	GPR18|CXCL10|CCL5|CXCR4|CCR2	-2.6
hits_MCODE_ALL	GO Biological Processes	19	GO:0001568	blood vessel development	-4.1	7.9	6.1	24155	762	24	6	25	8.8	59|3576|3627|5315|7852|729230	ACTA2|CXCL8|CXCL10|PKM|CXCR4|CCR2	-2.6
hits_MCODE_ALL	GO Biological Processes	19	GO:1903901	negative regulation of viral life cycle	-4.1	36	10	24155	85	24	3	12	6.8	3434|6352|9636	IFIT1|CCL5|ISG15	-2.6
hits_MCODE_ALL	GO Biological Processes	19	GO:0055074	calcium ion homeostasis	-4.1	11	6.7	24155	472	24	5	21	8.3	2841|3627|6352|7852|729230	GPR18|CXCL10|CCL5|CXCR4|CCR2	-2.5
hits_MCODE_ALL	GO Biological Processes	19	GO:0071674	mononuclear cell migration	-4	33	9.7	24155	91	24	3	12	6.8	3627|6352|729230	CXCL10|CCL5|CCR2	-2.5
hits_MCODE_ALL	GO Biological Processes	19	GO:0001944	vasculature development	-4	7.6	6	24155	793	24	6	25	8.8	59|3576|3627|5315|7852|729230	ACTA2|CXCL8|CXCL10|PKM|CXCR4|CCR2	-2.5
hits_MCODE_ALL	GO Biological Processes	19	GO:0045859	regulation of protein kinase activity	-4	7.6	6	24155	796	24	6	25	8.8	727|892|2146|3627|6352|7852	C5|CCNC|EZH2|CXCL10|CCL5|CXCR4	-2.5
hits_MCODE_ALL	GO Biological Processes	19	GO:0072503	cellular divalent inorganic cation homeostasis	-4	10	6.5	24155	494	24	5	21	8.3	2841|3627|6352|7852|729230	GPR18|CXCL10|CCL5|CXCR4|CCR2	-2.5
hits_MCODE_ALL	GO Biological Processes	19	GO:0036230	granulocyte activation	-3.9	10	6.4	24155	504	24	5	21	8.3	1915|3576|5315|6352|729230	EEF1A1|CXCL8|PKM|CCL5|CCR2	-2.4
hits_MCODE_ALL	GO Biological Processes	19	GO:0048525	negative regulation of viral process	-3.9	30	9.3	24155	99	24	3	12	6.8	3434|6352|9636	IFIT1|CCL5|ISG15	-2.4
hits_MCODE_ALL	GO Biological Processes	19	GO:0072507	divalent inorganic cation homeostasis	-3.9	9.8	6.4	24155	514	24	5	21	8.3	2841|3627|6352|7852|729230	GPR18|CXCL10|CCL5|CXCR4|CCR2	-2.4
hits_MCODE_ALL	KEGG Pathway	24	hsa04620	Toll-like receptor signaling pathway	-3.8	29	9	24155	104	24	3	12	6.8	3576|3627|6352	CXCL8|CXCL10|CCL5	-2.3
hits_MCODE_ALL	GO Biological Processes	19	GO:0030593	neutrophil chemotaxis	-3.8	29	9	24155	104	24	3	12	6.8	3576|3627|6352	CXCL8|CXCL10|CCL5	-2.3
hits_MCODE_ALL	CORUM	33	CORUM:3055	Nop56p-associated pre-rRNA complex	-3.8	29	9	24155	104	24	3	12	6.8	59|1915|3178	ACTA2|EEF1A1|HNRNPA1	-2.3
hits_MCODE_ALL	GO Biological Processes	19	GO:0030335	positive regulation of cell migration	-3.8	9.3	6.1	24155	544	24	5	21	8.3	3576|3627|6352|7852|729230	CXCL8|CXCL10|CCL5|CXCR4|CCR2	-2.3
hits_MCODE_ALL	GO Biological Processes	19	GO:0072676	lymphocyte migration	-3.7	27	8.7	24155	111	24	3	12	6.8	3627|6352|729230	CXCL10|CCL5|CCR2	-2.3
hits_MCODE_ALL	GO Biological Processes	19	GO:0005996	monosaccharide metabolic process	-3.7	14	6.9	24155	292	24	4	17	7.6	216|5226|5315|7086	ALDH1A1|PGD|PKM|TKT	-2.3
hits_MCODE_ALL	Reactome Gene Sets	6	R-HSA-71387	Metabolism of carbohydrates	-3.7	14	6.9	24155	295	24	4	17	7.6	216|5226|5315|7086	ALDH1A1|PGD|PKM|TKT	-2.3
hits_MCODE_ALL	KEGG Pathway	24	hsa01200	Carbon metabolism	-3.7	26	8.6	24155	114	24	3	12	6.8	5226|5315|7086	PGD|PKM|TKT	-2.2
hits_MCODE_ALL	GO Biological Processes	19	GO:2000147	positive regulation of cell motility	-3.7	8.9	6	24155	568	24	5	21	8.3	3576|3627|6352|7852|729230	CXCL8|CXCL10|CCL5|CXCR4|CCR2	-2.2
hits_MCODE_ALL	GO Biological Processes	19	GO:0098542	defense response to other organism	-3.7	8.8	6	24155	571	24	5	21	8.3	3433|3434|3437|3627|9636	IFIT2|IFIT1|IFIT3|CXCL10|ISG15	-2.2
hits_MCODE_ALL	GO Biological Processes	19	GO:1990266	neutrophil migration	-3.7	25	8.4	24155	119	24	3	12	6.8	3576|3627|6352	CXCL8|CXCL10|CCL5	-2.2
hits_MCODE_ALL	GO Biological Processes	19	GO:0006875	cellular metal ion homeostasis	-3.6	8.7	5.9	24155	580	24	5	21	8.3	2841|3627|6352|7852|729230	GPR18|CXCL10|CCL5|CXCR4|CCR2	-2.2
hits_MCODE_ALL	GO Biological Processes	19	GO:0051272	positive regulation of cellular component movement	-3.6	8.6	5.9	24155	585	24	5	21	8.3	3576|3627|6352|7852|729230	CXCL8|CXCL10|CCL5|CXCR4|CCR2	-2.2
hits_MCODE_ALL	GO Biological Processes	19	GO:0071621	granulocyte chemotaxis	-3.6	25	8.3	24155	123	24	3	12	6.8	3576|3627|6352	CXCL8|CXCL10|CCL5	-2.2
hits_MCODE_ALL	GO Biological Processes	19	GO:0001525	angiogenesis	-3.6	8.6	5.9	24155	588	24	5	21	8.3	3576|3627|5315|7852|729230	CXCL8|CXCL10|PKM|CXCR4|CCR2	-2.2
hits_MCODE_ALL	GO Biological Processes	19	GO:0014013	regulation of gliogenesis	-3.6	24	8.2	24155	124	24	3	12	6.8	2146|7852|729230	EZH2|CXCR4|CCR2	-2.2
hits_MCODE_ALL	GO Biological Processes	19	GO:0007204	positive regulation of cytosolic calcium ion concentration	-3.6	13	6.6	24155	319	24	4	17	7.6	2841|3627|7852|729230	GPR18|CXCL10|CXCR4|CCR2	-2.1
hits_MCODE_ALL	GO Biological Processes	19	GO:0040017	positive regulation of locomotion	-3.6	8.4	5.8	24155	598	24	5	21	8.3	3576|3627|6352|7852|729230	CXCL8|CXCL10|CCL5|CXCR4|CCR2	-2.1
hits_MCODE_ALL	Reactome Gene Sets	6	R-HSA-449147	Signaling by Interleukins	-3.5	7.9	5.6	24155	634	24	5	21	8.3	3576|3627|6352|8878|729230	CXCL8|CXCL10|CCL5|SQSTM1|CCR2	-2
hits_MCODE_ALL	GO Biological Processes	19	GO:0097530	granulocyte migration	-3.4	21	7.6	24155	142	24	3	12	6.8	3576|3627|6352	CXCL8|CXCL10|CCL5	-2
hits_MCODE_ALL	GO Biological Processes	19	GO:0106106	cold-induced thermogenesis	-3.4	21	7.6	24155	143	24	3	12	6.8	216|7852|729230	ALDH1A1|CXCR4|CCR2	-2
hits_MCODE_ALL	GO Biological Processes	19	GO:0120161	regulation of cold-induced thermogenesis	-3.4	21	7.6	24155	143	24	3	12	6.8	216|7852|729230	ALDH1A1|CXCR4|CCR2	-2
hits_MCODE_ALL	GO Biological Processes	19	GO:0044344	cellular response to fibroblast growth factor stimulus	-3.4	21	7.6	24155	143	24	3	12	6.8	3178|3576|6352	HNRNPA1|CXCL8|CCL5	-2
hits_MCODE_ALL	GO Biological Processes	19	GO:0002274	myeloid leukocyte activation	-3.4	7.7	5.5	24155	653	24	5	21	8.3	1915|3576|5315|6352|729230	EEF1A1|CXCL8|PKM|CCL5|CCR2	-2
hits_MCODE_ALL	GO Biological Processes	19	GO:0030003	cellular cation homeostasis	-3.4	7.7	5.5	24155	653	24	5	21	8.3	2841|3627|6352|7852|729230	GPR18|CXCL10|CCL5|CXCR4|CCR2	-2
hits_MCODE_ALL	GO Biological Processes	19	GO:0055065	metal ion homeostasis	-3.4	7.7	5.5	24155	654	24	5	21	8.3	2841|3627|6352|7852|729230	GPR18|CXCL10|CCL5|CXCR4|CCR2	-2
hits_MCODE_ALL	GO Biological Processes	19	GO:0006959	humoral immune response	-3.4	11	6.2	24155	358	24	4	17	7.6	727|3576|3627|729230	C5|CXCL8|CXCL10|CCR2	-2
hits_MCODE_ALL	GO Biological Processes	19	GO:0051480	regulation of cytosolic calcium ion concentration	-3.4	11	6.2	24155	358	24	4	17	7.6	2841|3627|7852|729230	GPR18|CXCL10|CXCR4|CCR2	-2
hits_MCODE_ALL	GO Biological Processes	19	GO:0006873	cellular ion homeostasis	-3.4	7.6	5.4	24155	666	24	5	21	8.3	2841|3627|6352|7852|729230	GPR18|CXCL10|CCL5|CXCR4|CCR2	-2
hits_MCODE_ALL	GO Biological Processes	19	GO:0071774	response to fibroblast growth factor	-3.4	20	7.4	24155	150	24	3	12	6.8	3178|3576|6352	HNRNPA1|CXCL8|CCL5	-2
hits_MCODE_ALL	GO Biological Processes	19	GO:1990845	adaptive thermogenesis	-3.3	20	7.3	24155	154	24	3	12	6.8	216|7852|729230	ALDH1A1|CXCR4|CCR2	-1.9
hits_MCODE_ALL	GO Biological Processes	19	GO:0048514	blood vessel morphogenesis	-3.3	7.4	5.3	24155	682	24	5	21	8.3	3576|3627|5315|7852|729230	CXCL8|CXCL10|PKM|CXCR4|CCR2	-1.9
hits_MCODE_ALL	GO Biological Processes	19	GO:0043901	negative regulation of multi-organism process	-3.2	18	6.9	24155	171	24	3	12	6.8	3434|6352|9636	IFIT1|CCL5|ISG15	-1.8
hits_MCODE_ALL	GO Biological Processes	19	GO:0001659	temperature homeostasis	-3.2	17	6.8	24155	173	24	3	12	6.8	216|7852|729230	ALDH1A1|CXCR4|CCR2	-1.8
hits_MCODE_ALL	KEGG Pathway	24	hsa05164	Influenza A	-3.2	17	6.8	24155	173	24	3	12	6.8	3576|3627|6352	CXCL8|CXCL10|CCL5	-1.8
hits_MCODE_ALL	GO Biological Processes	19	GO:0055080	cation homeostasis	-3.2	6.9	5.1	24155	731	24	5	21	8.3	2841|3627|6352|7852|729230	GPR18|CXCL10|CCL5|CXCR4|CCR2	-1.8
hits_MCODE_ALL	GO Biological Processes	19	GO:0098771	inorganic ion homeostasis	-3.2	6.8	5	24155	742	24	5	21	8.3	2841|3627|6352|7852|729230	GPR18|CXCL10|CCL5|CXCR4|CCR2	-1.8
hits_MCODE_ALL	GO Biological Processes	19	GO:0071347	cellular response to interleukin-1	-3.1	17	6.7	24155	179	24	3	12	6.8	3576|6352|8878	CXCL8|CCL5|SQSTM1	-1.8
hits_MCODE_ALL	KEGG Pathway	24	hsa05168	Herpes simplex infection	-3.1	16	6.6	24155	185	24	3	12	6.8	727|3434|6352	C5|IFIT1|CCL5	-1.7
hits_MCODE_ALL	GO Biological Processes	19	GO:0046496	nicotinamide nucleotide metabolic process	-3.1	16	6.5	24155	189	24	3	12	6.8	5226|5315|7086	PGD|PKM|TKT	-1.7
hits_MCODE_ALL	GO Biological Processes	19	GO:0019362	pyridine nucleotide metabolic process	-3.1	16	6.5	24155	189	24	3	12	6.8	5226|5315|7086	PGD|PKM|TKT	-1.7
hits_MCODE_ALL	GO Biological Processes	19	GO:0019932	second-messenger-mediated signaling	-3.1	9.1	5.4	24155	440	24	4	17	7.6	3576|3627|7852|729230	CXCL8|CXCL10|CXCR4|CCR2	-1.7
hits_MCODE_ALL	GO Biological Processes	19	GO:0072524	pyridine-containing compound metabolic process	-3	15	6.4	24155	196	24	3	12	6.8	5226|5315|7086	PGD|PKM|TKT	-1.7
hits_MCODE_ALL	GO Biological Processes	19	GO:0016052	carbohydrate catabolic process	-3	15	6.3	24155	199	24	3	12	6.8	216|5226|5315	ALDH1A1|PGD|PKM	-1.7
hits_MCODE_ALL	GO Biological Processes	19	GO:0045766	positive regulation of angiogenesis	-3	15	6.2	24155	204	24	3	12	6.8	3576|5315|7852	CXCL8|PKM|CXCR4	-1.7
hits_MCODE_ALL	GO Biological Processes	19	GO:0071222	cellular response to lipopolysaccharide	-3	15	6.2	24155	205	24	3	12	6.8	3576|3627|6352	CXCL8|CXCL10|CCL5	-1.6
hits_MCODE_ALL	GO Biological Processes	19	GO:0006733	oxidoreduction coenzyme metabolic process	-3	15	6.2	24155	207	24	3	12	6.8	5226|5315|7086	PGD|PKM|TKT	-1.6
hits_MCODE_ALL	GO Biological Processes	19	GO:0070555	response to interleukin-1	-3	15	6.2	24155	207	24	3	12	6.8	3576|6352|8878	CXCL8|CCL5|SQSTM1	-1.6
hits_MCODE_ALL	GO Biological Processes	19	GO:0051701	interaction with host	-2.9	14	6.1	24155	210	24	3	12	6.8	3434|3576|7852	IFIT1|CXCL8|CXCR4	-1.6
hits_MCODE_ALL	GO Biological Processes	19	GO:0071219	cellular response to molecule of bacterial origin	-2.9	14	6.1	24155	212	24	3	12	6.8	3576|3627|6352	CXCL8|CXCL10|CCL5	-1.6
hits_MCODE_ALL	GO Biological Processes	19	GO:0019722	calcium-mediated signaling	-2.9	14	6	24155	218	24	3	12	6.8	3576|7852|729230	CXCL8|CXCR4|CCR2	-1.6
hits_MCODE_ALL	GO Biological Processes	19	GO:0042119	neutrophil activation	-2.9	8.1	5	24155	499	24	4	17	7.6	1915|3576|5315|6352	EEF1A1|CXCL8|PKM|CCL5	-1.6
hits_MCODE_ALL	GO Biological Processes	19	GO:1904018	positive regulation of vasculature development	-2.8	13	5.8	24155	230	24	3	12	6.8	3576|5315|7852	CXCL8|PKM|CXCR4	-1.5
hits_MCODE_ALL	GO Biological Processes	19	GO:0071900	regulation of protein serine/threonine kinase activity	-2.8	7.8	4.9	24155	519	24	4	17	7.6	727|892|2146|7852	C5|CCNC|EZH2|CXCR4	-1.5
hits_MCODE_ALL	GO Biological Processes	19	GO:0071216	cellular response to biotic stimulus	-2.8	13	5.7	24155	236	24	3	12	6.8	3576|3627|6352	CXCL8|CXCL10|CCL5	-1.5
hits_MCODE_ALL	Reactome Gene Sets	6	R-HSA-8953897	Cellular responses to external stimuli	-2.8	7.7	4.9	24155	525	24	4	17	7.6	1915|2146|3576|8878	EEF1A1|EZH2|CXCL8|SQSTM1	-1.5
hits_MCODE_ALL	GO Biological Processes	19	GO:0045860	positive regulation of protein kinase activity	-2.8	7.5	4.8	24155	534	24	4	17	7.6	727|2146|6352|7852	C5|EZH2|CCL5|CXCR4	-1.5
hits_MCODE_ALL	GO Biological Processes	19	GO:0048872	homeostasis of number of cells	-2.7	12	5.6	24155	247	24	3	12	6.8	2146|9636|729230	EZH2|ISG15|CCR2	-1.5
hits_MCODE_ALL	GO Biological Processes	19	GO:0043410	positive regulation of MAPK cascade	-2.7	7.3	4.7	24155	548	24	4	17	7.6	727|2146|6352|7852	C5|EZH2|CCL5|CXCR4	-1.4
hits_MCODE_ALL	GO Biological Processes	19	GO:0051924	regulation of calcium ion transport	-2.7	12	5.5	24155	254	24	3	12	6.8	3627|6352|7852	CXCL10|CCL5|CXCR4	-1.4
hits_MCODE_ALL	GO Biological Processes	19	GO:0043406	positive regulation of MAP kinase activity	-2.7	12	5.4	24155	260	24	3	12	6.8	727|2146|7852	C5|EZH2|CXCR4	-1.4
hits_MCODE_ALL	GO Biological Processes	19	GO:0033674	positive regulation of kinase activity	-2.6	7	4.6	24155	575	24	4	17	7.6	727|2146|6352|7852	C5|EZH2|CCL5|CXCR4	-1.4
hits_MCODE_ALL	GO Biological Processes	19	GO:0043270	positive regulation of ion transport	-2.6	11	5.2	24155	275	24	3	12	6.8	3627|6352|729230	CXCL10|CCL5|CCR2	-1.3
hits_MCODE_ALL	GO Biological Processes	19	GO:0042063	gliogenesis	-2.5	10	5.1	24155	290	24	3	12	6.8	2146|7852|729230	EZH2|CXCR4|CCR2	-1.3
hits_MCODE_ALL	GO Biological Processes	19	GO:0005975	carbohydrate metabolic process	-2.5	6.4	4.3	24155	626	24	4	17	7.6	216|5226|5315|7086	ALDH1A1|PGD|PKM|TKT	-1.3
hits_MCODE_ALL	GO Biological Processes	19	GO:0051347	positive regulation of transferase activity	-2.4	6.2	4.2	24155	651	24	4	17	7.6	727|2146|6352|7852	C5|EZH2|CCL5|CXCR4	-1.2
hits_MCODE_ALL	GO Biological Processes	19	GO:0032496	response to lipopolysaccharide	-2.4	9.1	4.7	24155	330	24	3	12	6.8	3576|3627|6352	CXCL8|CXCL10|CCL5	-1.2
hits_MCODE_ALL	GO Biological Processes	19	GO:0032147	activation of protein kinase activity	-2.4	9.1	4.7	24155	333	24	3	12	6.8	727|6352|7852	C5|CCL5|CXCR4	-1.2
hits_MCODE_ALL	GO Biological Processes	19	GO:0009611	response to wounding	-2.4	5.9	4.1	24155	682	24	4	17	7.6	2146|5315|7852|729230	EZH2|PKM|CXCR4|CCR2	-1.1
hits_MCODE_ALL	GO Biological Processes	19	GO:0071902	positive regulation of protein serine/threonine kinase activity	-2.4	9	4.6	24155	336	24	3	12	6.8	727|2146|7852	C5|EZH2|CXCR4	-1.1
hits_MCODE_ALL	GO Biological Processes	19	GO:0030155	regulation of cell adhesion	-2.3	5.8	4.1	24155	693	24	4	17	7.6	3576|6352|7852|729230	CXCL8|CCL5|CXCR4|CCR2	-1.1
hits_MCODE_ALL	GO Biological Processes	19	GO:0043405	regulation of MAP kinase activity	-2.3	8.9	4.6	24155	341	24	3	12	6.8	727|2146|7852	C5|EZH2|CXCR4	-1.1
hits_MCODE_ALL	GO Biological Processes	19	GO:0002237	response to molecule of bacterial origin	-2.3	8.8	4.6	24155	343	24	3	12	6.8	3576|3627|6352	CXCL8|CXCL10|CCL5	-1.1
hits_MCODE_ALL	Canonical Pathways	11	M5883	NABA SECRETED FACTORS	-2.3	8.8	4.6	24155	344	24	3	12	6.8	3576|3627|6352	CXCL8|CXCL10|CCL5	-1.1
hits_MCODE_ALL	GO Biological Processes	19	GO:0043269	regulation of ion transport	-2.3	5.7	4	24155	701	24	4	17	7.6	3627|6352|7852|729230	CXCL10|CCL5|CXCR4|CCR2	-1.1
hits_MCODE_ALL	GO Biological Processes	19	GO:0009617	response to bacterium	-2.3	5.7	4	24155	702	24	4	17	7.6	3576|3627|6352|9636	CXCL8|CXCL10|CCL5|ISG15	-1.1
hits_MCODE_ALL	GO Biological Processes	19	GO:0071363	cellular response to growth factor stimulus	-2.3	5.7	4	24155	709	24	4	17	7.6	1915|3178|3576|6352	EEF1A1|HNRNPA1|CXCL8|CCL5	-1.1
hits_MCODE_ALL	GO Biological Processes	19	GO:0001817	regulation of cytokine production	-2.3	5.6	3.9	24155	720	24	4	17	7.6	727|2841|9636|729230	C5|GPR18|ISG15|CCR2	-1.1
hits_MCODE_ALL	GO Biological Processes	19	GO:0035690	cellular response to drug	-2.2	8.2	4.4	24155	369	24	3	12	6.8	2146|3178|7852	EZH2|HNRNPA1|CXCR4	-1
hits_MCODE_ALL	GO Biological Processes	19	GO:0070848	response to growth factor	-2.2	5.4	3.9	24155	739	24	4	17	7.6	1915|3178|3576|6352	EEF1A1|HNRNPA1|CXCL8|CCL5	-1
hits_MCODE_ALL	GO Biological Processes	19	GO:0043408	regulation of MAPK cascade	-2.2	5.2	3.7	24155	774	24	4	17	7.6	727|2146|6352|7852	C5|EZH2|CCL5|CXCR4	-0.98
hits_MCODE_ALL	GO Biological Processes	19	GO:0010959	regulation of metal ion transport	-2.2	7.7	4.2	24155	394	24	3	12	6.8	3627|6352|7852	CXCL10|CCL5|CXCR4	-0.98
hits_MCODE_ALL	GO Biological Processes	19	GO:0001816	cytokine production	-2.1	5.1	3.7	24155	792	24	4	17	7.6	727|2841|9636|729230	C5|GPR18|ISG15|CCR2	-0.95
hits_MCODE_ALL	GO Biological Processes	19	GO:0043547	positive regulation of GTPase activity	-2.1	7.5	4.1	24155	405	24	3	12	6.8	216|2146|6352	ALDH1A1|EZH2|CCL5	-0.95
hits_MCODE_ALL	GO Biological Processes	19	GO:0006732	coenzyme metabolic process	-2.1	7.5	4.1	24155	405	24	3	12	6.8	5226|5315|7086	PGD|PKM|TKT	-0.95
hits_MCODE_ALL	Reactome Gene Sets	6	R-HSA-2262752	Cellular responses to stress	-2.1	7	4	24155	429	24	3	12	6.8	1915|2146|3576	EEF1A1|EZH2|CXCL8	-0.89
hits_MCODE_ALL	GO Biological Processes	19	GO:0006816	calcium ion transport	-2.1	7	3.9	24155	434	24	3	12	6.8	3627|6352|7852	CXCL10|CCL5|CXCR4	-0.88
hits_MCODE_ALL	GO Biological Processes	19	GO:0044282	small molecule catabolic process	-2	6.7	3.9	24155	448	24	3	12	6.8	216|5226|5315	ALDH1A1|PGD|PKM	-0.85
hits_SUB1_MCODE_1	Reactome Gene Sets	6	R-HSA-909733	Interferon alpha/beta signaling	-5.7	1.2e+02	19	24155	69	9	3	33	16	3433|3434|3437	IFIT2|IFIT1|IFIT3	-3.9
hits_SUB1_MCODE_1	GO Biological Processes	19	GO:0060337	type I interferon signaling pathway	-5.3	85	16	24155	95	9	3	33	16	3433|3434|3437	IFIT2|IFIT1|IFIT3	-3.6
hits_SUB1_MCODE_1	GO Biological Processes	19	GO:0071357	cellular response to type I interferon	-5.3	85	16	24155	95	9	3	33	16	3433|3434|3437	IFIT2|IFIT1|IFIT3	-3.6
hits_SUB1_MCODE_1	GO Biological Processes	19	GO:0034340	response to type I interferon	-5.3	81	15	24155	99	9	3	33	16	3433|3434|3437	IFIT2|IFIT1|IFIT3	-3.5
hits_SUB1_MCODE_1	Reactome Gene Sets	6	R-HSA-913531	Interferon Signaling	-4.4	40	11	24155	199	9	3	33	16	3433|3434|3437	IFIT2|IFIT1|IFIT3	-2.8
hits_SUB1_MCODE_1	GO Biological Processes	19	GO:0051607	defense response to virus	-4.1	34	9.8	24155	239	9	3	33	16	3433|3434|3437	IFIT2|IFIT1|IFIT3	-2.6
hits_SUB1_MCODE_1	GO Biological Processes	19	GO:0009615	response to virus	-3.7	25	8.3	24155	327	9	3	33	16	3433|3434|3437	IFIT2|IFIT1|IFIT3	-2.2
hits_SUB1_MCODE_1	GO Biological Processes	19	GO:0098542	defense response to other organism	-3	14	6.1	24155	571	9	3	33	16	3433|3434|3437	IFIT2|IFIT1|IFIT3	-1.7
hits_SUB1_MCODE_1	GO Biological Processes	19	GO:0019221	cytokine-mediated signaling pathway	-2.6	10	5	24155	798	9	3	33	16	3433|3434|3437	IFIT2|IFIT1|IFIT3	-1.3
hits_SUB1_MCODE_2	Reactome Gene Sets	6	R-HSA-418594	G alpha (i) signalling events	-14	59	22	24155	407	8	8	100	12	727|2841|3576|3627|6352|7852|9568|729230	C5|GPR18|CXCL8|CXCL10|CCL5|CXCR4|GABBR2|CCR2	-11
hits_SUB1_MCODE_2	Reactome Gene Sets	6	R-HSA-500792	GPCR ligand binding	-14	53	20	24155	457	8	8	100	12	727|2841|3576|3627|6352|7852|9568|729230	C5|GPR18|CXCL8|CXCL10|CCL5|CXCR4|GABBR2|CCR2	-11
hits_SUB1_MCODE_2	GO Biological Processes	19	GO:0050920	regulation of chemotaxis	-13	97	26	24155	217	8	7	88	12	727|2841|3576|3627|6352|7852|729230	C5|GPR18|CXCL8|CXCL10|CCL5|CXCR4|CCR2	-10
hits_SUB1_MCODE_2	GO Biological Processes	19	GO:0030595	leukocyte chemotaxis	-13	94	25	24155	225	8	7	88	12	727|2841|3576|3627|6352|7852|729230	C5|GPR18|CXCL8|CXCL10|CCL5|CXCR4|CCR2	-10
hits_SUB1_MCODE_2	GO Biological Processes	19	GO:0002688	regulation of leukocyte chemotaxis	-13	1.6e+02	31	24155	114	8	6	75	15	727|2841|3576|3627|6352|729230	C5|GPR18|CXCL8|CXCL10|CCL5|CCR2	-9.6
hits_SUB1_MCODE_2	GO Biological Processes	19	GO:0060326	cell chemotaxis	-12	69	22	24155	305	8	7	88	12	727|2841|3576|3627|6352|7852|729230	C5|GPR18|CXCL8|CXCL10|CCL5|CXCR4|CCR2	-9.5
hits_SUB1_MCODE_2	Reactome Gene Sets	6	R-HSA-373076	Class A/1 (Rhodopsin-like receptors)	-12	65	21	24155	324	8	7	88	12	727|2841|3576|3627|6352|7852|729230	C5|GPR18|CXCL8|CXCL10|CCL5|CXCR4|CCR2	-9.3
hits_SUB1_MCODE_2	Reactome Gene Sets	6	R-HSA-380108	Chemokine receptors bind chemokines	-12	3.1e+02	40	24155	48	8	5	62	17	3576|3627|6352|7852|729230	CXCL8|CXCL10|CCL5|CXCR4|CCR2	-9
hits_SUB1_MCODE_2	Reactome Gene Sets	6	R-HSA-375276	Peptide ligand-binding receptors	-11	95	24	24155	190	8	6	75	15	727|3576|3627|6352|7852|729230	C5|CXCL8|CXCL10|CCL5|CXCR4|CCR2	-8.5
hits_SUB1_MCODE_2	GO Biological Processes	19	GO:0002685	regulation of leukocyte migration	-11	92	23	24155	197	8	6	75	15	727|2841|3576|3627|6352|729230	C5|GPR18|CXCL8|CXCL10|CCL5|CCR2	-8.4
hits_SUB1_MCODE_2	GO Biological Processes	19	GO:0050900	leukocyte migration	-11	42	17	24155	501	8	7	88	12	727|2841|3576|3627|6352|7852|729230	C5|GPR18|CXCL8|CXCL10|CCL5|CXCR4|CCR2	-8.2
hits_SUB1_MCODE_2	GO Biological Processes	19	GO:0070098	chemokine-mediated signaling pathway	-10	1.7e+02	29	24155	88	8	5	62	17	3576|3627|6352|7852|729230	CXCL8|CXCL10|CCL5|CXCR4|CCR2	-7.9
hits_SUB1_MCODE_2	GO Biological Processes	19	GO:1990868	response to chemokine	-10	1.6e+02	28	24155	97	8	5	62	17	3576|3627|6352|7852|729230	CXCL8|CXCL10|CCL5|CXCR4|CCR2	-7.8
hits_SUB1_MCODE_2	GO Biological Processes	19	GO:1990869	cellular response to chemokine	-10	1.6e+02	28	24155	97	8	5	62	17	3576|3627|6352|7852|729230	CXCL8|CXCL10|CCL5|CXCR4|CCR2	-7.8
hits_SUB1_MCODE_2	GO Biological Processes	19	GO:0006935	chemotaxis	-10	33	15	24155	645	8	7	88	12	727|2841|3576|3627|6352|7852|729230	C5|GPR18|CXCL8|CXCL10|CCL5|CXCR4|CCR2	-7.6
hits_SUB1_MCODE_2	GO Biological Processes	19	GO:0042330	taxis	-10	33	15	24155	647	8	7	88	12	727|2841|3576|3627|6352|7852|729230	C5|GPR18|CXCL8|CXCL10|CCL5|CXCR4|CCR2	-7.6
hits_SUB1_MCODE_2	GO Biological Processes	19	GO:0050921	positive regulation of chemotaxis	-9.6	1.1e+02	24	24155	135	8	5	62	17	3576|3627|6352|7852|729230	CXCL8|CXCL10|CCL5|CXCR4|CCR2	-7.1
hits_SUB1_MCODE_2	Reactome Gene Sets	6	R-HSA-6783783	Interleukin-10 signaling	-9.1	2.6e+02	32	24155	47	8	4	50	18	3576|3627|6352|729230	CXCL8|CXCL10|CCL5|CCR2	-6.7
hits_SUB1_MCODE_2	KEGG Pathway	24	hsa04062	Chemokine signaling pathway	-8.9	83	20	24155	182	8	5	62	17	3576|3627|6352|7852|729230	CXCL8|CXCL10|CCL5|CXCR4|CCR2	-6.5
hits_SUB1_MCODE_2	GO Biological Processes	19	GO:0097529	myeloid leukocyte migration	-8.6	71	19	24155	212	8	5	62	17	727|3576|3627|6352|729230	C5|CXCL8|CXCL10|CCL5|CCR2	-6.3
hits_SUB1_MCODE_2	KEGG Pathway	24	hsa04060	Cytokine-cytokine receptor interaction	-8	56	17	24155	270	8	5	62	17	3576|3627|6352|7852|729230	CXCL8|CXCL10|CCL5|CXCR4|CCR2	-5.8
hits_SUB1_MCODE_2	GO Biological Processes	19	GO:0002690	positive regulation of leukocyte chemotaxis	-8	1.4e+02	23	24155	87	8	4	50	18	3576|3627|6352|729230	CXCL8|CXCL10|CCL5|CCR2	-5.8
hits_SUB1_MCODE_2	GO Biological Processes	19	GO:0010819	regulation of T cell chemotaxis	-7.8	5.3e+02	40	24155	17	8	3	38	17	3627|6352|729230	CXCL10|CCL5|CCR2	-5.6
hits_SUB1_MCODE_2	GO Biological Processes	19	GO:0090026	positive regulation of monocyte chemotaxis	-7.7	500	39	24155	18	8	3	38	17	3627|6352|729230	CXCL10|CCL5|CCR2	-5.6
hits_SUB1_MCODE_2	GO Biological Processes	19	GO:0032103	positive regulation of response to external stimulus	-7.6	47	15	24155	323	8	5	62	17	3576|3627|6352|7852|729230	CXCL8|CXCL10|CCL5|CXCR4|CCR2	-5.5
hits_SUB1_MCODE_2	GO Biological Processes	19	GO:0002407	dendritic cell chemotaxis	-7.3	3.8e+02	34	24155	24	8	3	38	17	6352|7852|729230	CCL5|CXCR4|CCR2	-5.2
hits_SUB1_MCODE_2	GO Biological Processes	19	GO:0071677	positive regulation of mononuclear cell migration	-7.3	3.8e+02	34	24155	24	8	3	38	17	3627|6352|729230	CXCL10|CCL5|CCR2	-5.2
hits_SUB1_MCODE_2	GO Biological Processes	19	GO:0002687	positive regulation of leukocyte migration	-7.3	94	19	24155	128	8	4	50	18	3576|3627|6352|729230	CXCL8|CXCL10|CCL5|CCR2	-5.2
hits_SUB1_MCODE_2	GO Biological Processes	19	GO:0090025	regulation of monocyte chemotaxis	-7.3	3.6e+02	33	24155	25	8	3	38	17	3627|6352|729230	CXCL10|CCL5|CCR2	-5.2
hits_SUB1_MCODE_2	GO Biological Processes	19	GO:1901623	regulation of lymphocyte chemotaxis	-7.2	3.4e+02	32	24155	27	8	3	38	17	3627|6352|729230	CXCL10|CCL5|CCR2	-5.1
hits_SUB1_MCODE_2	GO Biological Processes	19	GO:0036336	dendritic cell migration	-7.2	3.4e+02	32	24155	27	8	3	38	17	6352|7852|729230	CCL5|CXCR4|CCR2	-5.1
hits_SUB1_MCODE_2	GO Biological Processes	19	GO:0010818	T cell chemotaxis	-7.1	3.2e+02	31	24155	28	8	3	38	17	3627|6352|729230	CXCL10|CCL5|CCR2	-5.1
hits_SUB1_MCODE_2	GO Biological Processes	19	GO:2000406	positive regulation of T cell migration	-7	2.9e+02	30	24155	31	8	3	38	17	3627|6352|729230	CXCL10|CCL5|CCR2	-5
hits_SUB1_MCODE_2	GO Biological Processes	19	GO:0006874	cellular calcium ion homeostasis	-6.9	33	13	24155	459	8	5	62	17	2841|3627|6352|7852|729230	GPR18|CXCL10|CCL5|CXCR4|CCR2	-4.9
hits_SUB1_MCODE_2	GO Biological Processes	19	GO:0055074	calcium ion homeostasis	-6.8	32	12	24155	472	8	5	62	17	2841|3627|6352|7852|729230	GPR18|CXCL10|CCL5|CXCR4|CCR2	-4.8
hits_SUB1_MCODE_2	GO Biological Processes	19	GO:2000403	positive regulation of lymphocyte migration	-6.7	2.4e+02	27	24155	37	8	3	38	17	3627|6352|729230	CXCL10|CCL5|CCR2	-4.8
hits_SUB1_MCODE_2	GO Biological Processes	19	GO:0072503	cellular divalent inorganic cation homeostasis	-6.7	31	12	24155	494	8	5	62	17	2841|3627|6352|7852|729230	GPR18|CXCL10|CCL5|CXCR4|CCR2	-4.7
hits_SUB1_MCODE_2	GO Biological Processes	19	GO:0072507	divalent inorganic cation homeostasis	-6.6	29	12	24155	514	8	5	62	17	2841|3627|6352|7852|729230	GPR18|CXCL10|CCL5|CXCR4|CCR2	-4.7
hits_SUB1_MCODE_2	GO Biological Processes	19	GO:0030335	positive regulation of cell migration	-6.5	28	11	24155	544	8	5	62	17	3576|3627|6352|7852|729230	CXCL8|CXCL10|CCL5|CXCR4|CCR2	-4.6
hits_SUB1_MCODE_2	GO Biological Processes	19	GO:2000404	regulation of T cell migration	-6.5	2.1e+02	25	24155	44	8	3	38	17	3627|6352|729230	CXCL10|CCL5|CCR2	-4.6
hits_SUB1_MCODE_2	GO Biological Processes	19	GO:0071675	regulation of mononuclear cell migration	-6.4	200	24	24155	46	8	3	38	17	3627|6352|729230	CXCL10|CCL5|CCR2	-4.5
hits_SUB1_MCODE_2	GO Biological Processes	19	GO:2000147	positive regulation of cell motility	-6.4	27	11	24155	568	8	5	62	17	3576|3627|6352|7852|729230	CXCL8|CXCL10|CCL5|CXCR4|CCR2	-4.5
hits_SUB1_MCODE_2	GO Biological Processes	19	GO:0006875	cellular metal ion homeostasis	-6.4	26	11	24155	580	8	5	62	17	2841|3627|6352|7852|729230	GPR18|CXCL10|CCL5|CXCR4|CCR2	-4.5
hits_SUB1_MCODE_2	GO Biological Processes	19	GO:0051272	positive regulation of cellular component movement	-6.4	26	11	24155	585	8	5	62	17	3576|3627|6352|7852|729230	CXCL8|CXCL10|CCL5|CXCR4|CCR2	-4.4
hits_SUB1_MCODE_2	GO Biological Processes	19	GO:0040017	positive regulation of locomotion	-6.3	25	11	24155	598	8	5	62	17	3576|3627|6352|7852|729230	CXCL8|CXCL10|CCL5|CXCR4|CCR2	-4.4
hits_SUB1_MCODE_2	GO Biological Processes	19	GO:1905517	macrophage migration	-6.3	1.7e+02	23	24155	53	8	3	38	17	727|6352|729230	C5|CCL5|CCR2	-4.4
hits_SUB1_MCODE_2	GO Biological Processes	19	GO:0030003	cellular cation homeostasis	-6.1	23	10	24155	653	8	5	62	17	2841|3627|6352|7852|729230	GPR18|CXCL10|CCL5|CXCR4|CCR2	-4.2
hits_SUB1_MCODE_2	GO Biological Processes	19	GO:0055065	metal ion homeostasis	-6.1	23	10	24155	654	8	5	62	17	2841|3627|6352|7852|729230	GPR18|CXCL10|CCL5|CXCR4|CCR2	-4.2
hits_SUB1_MCODE_2	GO Biological Processes	19	GO:0006873	cellular ion homeostasis	-6.1	23	10	24155	666	8	5	62	17	2841|3627|6352|7852|729230	GPR18|CXCL10|CCL5|CXCR4|CCR2	-4.2
hits_SUB1_MCODE_2	GO Biological Processes	19	GO:2000401	regulation of lymphocyte migration	-6	1.4e+02	21	24155	63	8	3	38	17	3627|6352|729230	CXCL10|CCL5|CCR2	-4.2
hits_SUB1_MCODE_2	GO Biological Processes	19	GO:0048247	lymphocyte chemotaxis	-6	1.4e+02	20	24155	64	8	3	38	17	3627|6352|729230	CXCL10|CCL5|CCR2	-4.1
hits_SUB1_MCODE_2	GO Biological Processes	19	GO:0072678	T cell migration	-6	1.4e+02	20	24155	65	8	3	38	17	3627|6352|729230	CXCL10|CCL5|CCR2	-4.1
hits_SUB1_MCODE_2	GO Biological Processes	19	GO:0002548	monocyte chemotaxis	-6	1.4e+02	20	24155	66	8	3	38	17	3627|6352|729230	CXCL10|CCL5|CCR2	-4.1
hits_SUB1_MCODE_2	GO Biological Processes	19	GO:0050918	positive chemotaxis	-5.9	1.3e+02	20	24155	68	8	3	38	17	3576|3627|6352	CXCL8|CXCL10|CCL5	-4.1
hits_SUB1_MCODE_2	GO Biological Processes	19	GO:0055080	cation homeostasis	-5.9	21	9.8	24155	731	8	5	62	17	2841|3627|6352|7852|729230	GPR18|CXCL10|CCL5|CXCR4|CCR2	-4
hits_SUB1_MCODE_2	GO Biological Processes	19	GO:0098771	inorganic ion homeostasis	-5.9	20	9.7	24155	742	8	5	62	17	2841|3627|6352|7852|729230	GPR18|CXCL10|CCL5|CXCR4|CCR2	-4
hits_SUB1_MCODE_2	GO Biological Processes	19	GO:0019221	cytokine-mediated signaling pathway	-5.7	19	9.4	24155	798	8	5	62	17	3576|3627|6352|7852|729230	CXCL8|CXCL10|CCL5|CXCR4|CCR2	-3.9
hits_SUB1_MCODE_2	GO Biological Processes	19	GO:0007204	positive regulation of cytosolic calcium ion concentration	-5.7	38	12	24155	319	8	4	50	18	2841|3627|7852|729230	GPR18|CXCL10|CXCR4|CCR2	-3.9
hits_SUB1_MCODE_2	GO Biological Processes	19	GO:0071674	mononuclear cell migration	-5.5	100	17	24155	91	8	3	38	17	3627|6352|729230	CXCL10|CCL5|CCR2	-3.8
hits_SUB1_MCODE_2	GO Biological Processes	19	GO:0006959	humoral immune response	-5.5	34	11	24155	358	8	4	50	18	727|3576|3627|729230	C5|CXCL8|CXCL10|CCR2	-3.7
hits_SUB1_MCODE_2	GO Biological Processes	19	GO:0051480	regulation of cytosolic calcium ion concentration	-5.5	34	11	24155	358	8	4	50	18	2841|3627|7852|729230	GPR18|CXCL10|CXCR4|CCR2	-3.7
hits_SUB1_MCODE_2	GO Biological Processes	19	GO:0045765	regulation of angiogenesis	-5.4	31	11	24155	384	8	4	50	18	3576|3627|7852|729230	CXCL8|CXCL10|CXCR4|CCR2	-3.6
hits_SUB1_MCODE_2	KEGG Pathway	24	hsa04620	Toll-like receptor signaling pathway	-5.4	87	16	24155	104	8	3	38	17	3576|3627|6352	CXCL8|CXCL10|CCL5	-3.6
hits_SUB1_MCODE_2	GO Biological Processes	19	GO:0030593	neutrophil chemotaxis	-5.4	87	16	24155	104	8	3	38	17	3576|3627|6352	CXCL8|CXCL10|CCL5	-3.6
hits_SUB1_MCODE_2	GO Biological Processes	19	GO:0072676	lymphocyte migration	-5.3	82	15	24155	111	8	3	38	17	3627|6352|729230	CXCL10|CCL5|CCR2	-3.6
hits_SUB1_MCODE_2	GO Biological Processes	19	GO:1901342	regulation of vasculature development	-5.2	28	10	24155	424	8	4	50	18	3576|3627|7852|729230	CXCL8|CXCL10|CXCR4|CCR2	-3.5
hits_SUB1_MCODE_2	GO Biological Processes	19	GO:1990266	neutrophil migration	-5.2	76	15	24155	119	8	3	38	17	3576|3627|6352	CXCL8|CXCL10|CCL5	-3.5
hits_SUB1_MCODE_2	GO Biological Processes	19	GO:0071621	granulocyte chemotaxis	-5.1	74	15	24155	123	8	3	38	17	3576|3627|6352	CXCL8|CXCL10|CCL5	-3.4
hits_SUB1_MCODE_2	GO Biological Processes	19	GO:0019932	second-messenger-mediated signaling	-5.1	27	10	24155	440	8	4	50	18	3576|3627|7852|729230	CXCL8|CXCL10|CXCR4|CCR2	-3.4
hits_SUB1_MCODE_2	GO Biological Processes	19	GO:0097530	granulocyte migration	-5	64	14	24155	142	8	3	38	17	3576|3627|6352	CXCL8|CXCL10|CCL5	-3.3
hits_SUB1_MCODE_2	KEGG Pathway	24	hsa05164	Influenza A	-4.7	52	12	24155	173	8	3	38	17	3576|3627|6352	CXCL8|CXCL10|CCL5	-3.1
hits_SUB1_MCODE_2	GO Biological Processes	19	GO:0001525	angiogenesis	-4.6	21	8.7	24155	588	8	4	50	18	3576|3627|7852|729230	CXCL8|CXCL10|CXCR4|CCR2	-3
hits_SUB1_MCODE_2	Reactome Gene Sets	6	R-HSA-449147	Signaling by Interleukins	-4.5	19	8.4	24155	634	8	4	50	18	3576|3627|6352|729230	CXCL8|CXCL10|CCL5|CCR2	-2.9
hits_SUB1_MCODE_2	GO Biological Processes	19	GO:0071222	cellular response to lipopolysaccharide	-4.5	44	11	24155	205	8	3	38	17	3576|3627|6352	CXCL8|CXCL10|CCL5	-2.9
hits_SUB1_MCODE_2	GO Biological Processes	19	GO:0050792	regulation of viral process	-4.5	44	11	24155	208	8	3	38	17	3576|6352|7852	CXCL8|CCL5|CXCR4	-2.9
hits_SUB1_MCODE_2	GO Biological Processes	19	GO:0071219	cellular response to molecule of bacterial origin	-4.4	43	11	24155	212	8	3	38	17	3576|3627|6352	CXCL8|CXCL10|CCL5	-2.8
hits_SUB1_MCODE_2	GO Biological Processes	19	GO:0019722	calcium-mediated signaling	-4.4	42	11	24155	218	8	3	38	17	3576|7852|729230	CXCL8|CXCR4|CCR2	-2.8
hits_SUB1_MCODE_2	GO Biological Processes	19	GO:0048514	blood vessel morphogenesis	-4.4	18	8.1	24155	682	8	4	50	18	3576|3627|7852|729230	CXCL8|CXCL10|CXCR4|CCR2	-2.8
hits_SUB1_MCODE_2	GO Biological Processes	19	GO:0043903	regulation of symbiosis, encompassing mutualism through parasitism	-4.4	41	11	24155	222	8	3	38	17	3576|6352|7852	CXCL8|CCL5|CXCR4	-2.8
hits_SUB1_MCODE_2	GO Biological Processes	19	GO:0030155	regulation of cell adhesion	-4.4	17	8	24155	693	8	4	50	18	3576|6352|7852|729230	CXCL8|CCL5|CXCR4|CCR2	-2.8
hits_SUB1_MCODE_2	GO Biological Processes	19	GO:0043269	regulation of ion transport	-4.3	17	7.9	24155	701	8	4	50	18	3627|6352|7852|729230	CXCL10|CCL5|CXCR4|CCR2	-2.8
hits_SUB1_MCODE_2	GO Biological Processes	19	GO:0071216	cellular response to biotic stimulus	-4.3	38	11	24155	236	8	3	38	17	3576|3627|6352	CXCL8|CXCL10|CCL5	-2.7
hits_SUB1_MCODE_2	GO Biological Processes	19	GO:0051924	regulation of calcium ion transport	-4.2	36	10	24155	254	8	3	38	17	3627|6352|7852	CXCL10|CCL5|CXCR4	-2.7
hits_SUB1_MCODE_2	GO Biological Processes	19	GO:0001568	blood vessel development	-4.2	16	7.6	24155	762	8	4	50	18	3576|3627|7852|729230	CXCL8|CXCL10|CXCR4|CCR2	-2.7
hits_SUB1_MCODE_2	GO Biological Processes	19	GO:0001944	vasculature development	-4.1	15	7.4	24155	793	8	4	50	18	3576|3627|7852|729230	CXCL8|CXCL10|CXCR4|CCR2	-2.6
hits_SUB1_MCODE_2	GO Biological Processes	19	GO:0045859	regulation of protein kinase activity	-4.1	15	7.4	24155	796	8	4	50	18	727|3627|6352|7852	C5|CXCL10|CCL5|CXCR4	-2.6
hits_SUB1_MCODE_2	GO Biological Processes	19	GO:0043270	positive regulation of ion transport	-4.1	33	9.7	24155	275	8	3	38	17	3627|6352|729230	CXCL10|CCL5|CCR2	-2.6
hits_SUB1_MCODE_2	GO Biological Processes	19	GO:0009615	response to virus	-3.9	28	8.8	24155	327	8	3	38	17	3627|6352|7852	CXCL10|CCL5|CXCR4	-2.4
hits_SUB1_MCODE_2	GO Biological Processes	19	GO:0019058	viral life cycle	-3.9	28	8.8	24155	329	8	3	38	17	3576|6352|7852	CXCL8|CCL5|CXCR4	-2.4
hits_SUB1_MCODE_2	GO Biological Processes	19	GO:0032496	response to lipopolysaccharide	-3.9	27	8.8	24155	330	8	3	38	17	3576|3627|6352	CXCL8|CXCL10|CCL5	-2.4
hits_SUB1_MCODE_2	GO Biological Processes	19	GO:0032147	activation of protein kinase activity	-3.9	27	8.8	24155	333	8	3	38	17	727|6352|7852	C5|CCL5|CXCR4	-2.4
hits_SUB1_MCODE_2	GO Biological Processes	19	GO:0002237	response to molecule of bacterial origin	-3.8	26	8.6	24155	343	8	3	38	17	3576|3627|6352	CXCL8|CXCL10|CCL5	-2.3
hits_SUB1_MCODE_2	Canonical Pathways	11	M5883	NABA SECRETED FACTORS	-3.8	26	8.6	24155	344	8	3	38	17	3576|3627|6352	CXCL8|CXCL10|CCL5	-2.3
hits_SUB1_MCODE_2	GO Biological Processes	19	GO:0010959	regulation of metal ion transport	-3.6	23	8	24155	394	8	3	38	17	3627|6352|7852	CXCL10|CCL5|CXCR4	-2.2
hits_SUB1_MCODE_2	GO Biological Processes	19	GO:0043900	regulation of multi-organism process	-3.6	22	7.9	24155	407	8	3	38	17	3576|6352|7852	CXCL8|CCL5|CXCR4	-2.2
hits_SUB1_MCODE_2	GO Biological Processes	19	GO:0006816	calcium ion transport	-3.5	21	7.6	24155	434	8	3	38	17	3627|6352|7852	CXCL10|CCL5|CXCR4	-2.1
hits_SUB1_MCODE_2	GO Biological Processes	19	GO:0002683	negative regulation of immune system process	-3.4	20	7.3	24155	463	8	3	38	17	727|2841|729230	C5|GPR18|CCR2	-2
hits_SUB1_MCODE_2	GO Biological Processes	19	GO:0042110	T cell activation	-3.4	19	7.3	24155	466	8	3	38	17	2841|6352|729230	GPR18|CCL5|CCR2	-2
hits_SUB1_MCODE_2	GO Biological Processes	19	GO:0070838	divalent metal ion transport	-3.4	19	7.2	24155	483	8	3	38	17	3627|6352|7852	CXCL10|CCL5|CXCR4	-2
hits_SUB1_MCODE_2	GO Biological Processes	19	GO:0050727	regulation of inflammatory response	-3.4	19	7.1	24155	489	8	3	38	17	727|6352|729230	C5|CCL5|CCR2	-2
hits_SUB1_MCODE_2	GO Biological Processes	19	GO:0072511	divalent inorganic cation transport	-3.4	19	7.1	24155	489	8	3	38	17	3627|6352|7852	CXCL10|CCL5|CXCR4	-2
hits_SUB1_MCODE_2	GO Biological Processes	19	GO:0036230	granulocyte activation	-3.3	18	7	24155	504	8	3	38	17	3576|6352|729230	CXCL8|CCL5|CCR2	-1.9
hits_SUB1_MCODE_2	GO Biological Processes	19	GO:0045860	positive regulation of protein kinase activity	-3.3	17	6.8	24155	534	8	3	38	17	727|6352|7852	C5|CCL5|CXCR4	-1.9
hits_SUB1_MCODE_2	GO Biological Processes	19	GO:0043410	positive regulation of MAPK cascade	-3.2	17	6.7	24155	548	8	3	38	17	727|6352|7852	C5|CCL5|CXCR4	-1.8
hits_SUB1_MCODE_2	GO Biological Processes	19	GO:0033674	positive regulation of kinase activity	-3.2	16	6.5	24155	575	8	3	38	17	727|6352|7852	C5|CCL5|CXCR4	-1.8
hits_SUB1_MCODE_2	GO Biological Processes	19	GO:0071396	cellular response to lipid	-3.1	15	6.3	24155	610	8	3	38	17	3576|3627|6352	CXCL8|CXCL10|CCL5	-1.7
hits_SUB1_MCODE_2	GO Biological Processes	19	GO:0051347	positive regulation of transferase activity	-3	14	6.1	24155	651	8	3	38	17	727|6352|7852	C5|CCL5|CXCR4	-1.7
hits_SUB1_MCODE_2	GO Biological Processes	19	GO:0002274	myeloid leukocyte activation	-3	14	6.1	24155	653	8	3	38	17	3576|6352|729230	CXCL8|CCL5|CCR2	-1.7
hits_SUB1_MCODE_2	GO Biological Processes	19	GO:0009617	response to bacterium	-2.9	13	5.8	24155	702	8	3	38	17	3576|3627|6352	CXCL8|CXCL10|CCL5	-1.6
hits_SUB1_MCODE_2	GO Biological Processes	19	GO:0001817	regulation of cytokine production	-2.9	13	5.7	24155	720	8	3	38	17	727|2841|729230	C5|GPR18|CCR2	-1.6
hits_SUB1_MCODE_2	GO Biological Processes	19	GO:0046649	lymphocyte activation	-2.9	12	5.7	24155	736	8	3	38	17	2841|6352|729230	GPR18|CCL5|CCR2	-1.5
hits_SUB1_MCODE_2	Canonical Pathways	11	M5885	NABA MATRISOME ASSOCIATED	-2.8	12	5.6	24155	753	8	3	38	17	3576|3627|6352	CXCL8|CXCL10|CCL5	-1.5
hits_SUB1_MCODE_2	GO Biological Processes	19	GO:1903530	regulation of secretion by cell	-2.8	12	5.6	24155	757	8	3	38	17	727|6352|729230	C5|CCL5|CCR2	-1.5
hits_SUB1_MCODE_2	GO Biological Processes	19	GO:0043408	regulation of MAPK cascade	-2.8	12	5.5	24155	774	8	3	38	17	727|6352|7852	C5|CCL5|CXCR4	-1.5
hits_SUB1_MCODE_2	GO Biological Processes	19	GO:0001816	cytokine production	-2.8	11	5.4	24155	792	8	3	38	17	727|2841|729230	C5|GPR18|CCR2	-1.5
hits_SUB1_MCODE_3	GO Biological Processes	19	GO:0005996	monosaccharide metabolic process	-4.2	35	10	24155	292	7	3	43	19	216|5315|7086	ALDH1A1|PKM|TKT	-2.7
hits_SUB1_MCODE_3	Reactome Gene Sets	6	R-HSA-71387	Metabolism of carbohydrates	-4.2	35	10	24155	295	7	3	43	19	216|5315|7086	ALDH1A1|PKM|TKT	-2.7
hits_SUB1_MCODE_3	GO Biological Processes	19	GO:0005975	carbohydrate metabolic process	-3.3	17	6.7	24155	626	7	3	43	19	216|5315|7086	ALDH1A1|PKM|TKT	-1.9

## Sheet: S4 Metascape-Coronascape
_FINAL	R-HSA-1280215|Cytokine Signaling in Immune system|-91.7;GO:0009615|response to virus|-75.1;R-HSA-913531|Interferon Signaling|-73.2
_FINAL_MCODE_ALL	R-HSA-1280215|Cytokine Signaling in Immune system|-100.0;R-HSA-913531|Interferon Signaling|-87.7;GO:0009615|response to virus|-62.4
_FINAL_SUB1_MCODE_1	R-HSA-909733|Interferon alpha/beta signaling|-84.1;GO:0060337|type I interferon signaling pathway|-79.0;GO:0071357|cellular response to type I interferon|-78.8
_FINAL_SUB1_MCODE_2	hsa05169|Epstein-Barr virus infection|-15.2;R-HSA-983169|Class I MHC mediated antigen processing & presentation|-12.4;R-HSA-1280218|Adaptive Immune System|-10.8
_FINAL_SUB1_MCODE_3	R-HSA-877300|Interferon gamma signaling|-45.6;R-HSA-913531|Interferon Signaling|-39.0;GO:0071346|cellular response to interferon-gamma|-36.5
_FINAL_SUB1_MCODE_4	R-HSA-375276|Peptide ligand-binding receptors|-30.2;R-HSA-380108|Chemokine receptors bind chemokines|-27.3;R-HSA-373076|Class A/1 (Rhodopsin-like receptors)|-27.1
_FINAL_SUB1_MCODE_5	R-HSA-1280215|Cytokine Signaling in Immune system|-20.8;R-HSA-449147|Signaling by Interleukins|-15.5;R-HSA-6785807|Interleukin-4 and Interleukin-13 signaling|-13.8
_FINAL_SUB1_MCODE_6	GO:0030029|actin filament-based process|-6.2;GO:0030049|muscle filament sliding|-6.2;GO:0033275|actin-myosin filament sliding|-6.2
_FINAL_SUB1_MCODE_7	GO:0009615|response to virus|-8.7;GO:0032479|regulation of type I interferon production|-8.2;GO:0032606|type I interferon production|-8.2
_FINAL_SUB1_MCODE_8	M264|PID TOLL ENDOGENOUS PATHWAY|-8.3;R-HSA-168898|Toll-like Receptor Cascades|-5.8;GO:0002224|toll-like receptor signaling pathway|-5.7
_FINAL_SUB1_MCODE_9	R-HSA-6798695|Neutrophil degranulation|-4.7;GO:0043312|neutrophil degranulation|-4.7;GO:0002283|neutrophil activation involved in immune response|-4.7
_FINAL_SUB1_MCODE_10	GO:0017014|protein nitrosylation|-9.8;GO:0018119|peptidyl-cysteine S-nitrosylation|-9.8;GO:0050832|defense response to fungus|-8.6
MCODE Cluster	Score	Type	Gene	Symbol	Network
1	14.9032	Clustered	5696	PSMB8	_FINAL_SUB1
1	14.9032	Clustered	6773	STAT2	_FINAL_SUB1
1	14.9032	Clustered	4940	OAS3	_FINAL_SUB1
1	14.9032	Clustered	3430	IFI35	_FINAL_SUB1
1	14.9032	Clustered	25939	SAMHD1	_FINAL_SUB1
1	14.9032	Clustered	4938	OAS1	_FINAL_SUB1
1	14.9032	Clustered	3665	IRF7	_FINAL_SUB1
1	14.9032	Clustered	1958	EGR1	_FINAL_SUB1
1	14.9032	Clustered	8638	OASL	_FINAL_SUB1
1	14.9032	Clustered	103	ADAR	_FINAL_SUB1
1	14.9032	Clustered	4599	MX1	_FINAL_SUB1
1	14.9032	Clustered	54739	XAF1	_FINAL_SUB1
1	14.9032	Seed	10581	IFITM2	_FINAL_SUB1
1	14.9032	Clustered	3659	IRF1	_FINAL_SUB1
1	14.9032	Clustered	3437	IFIT3	_FINAL_SUB1
1	14.9032	Clustered	3434	IFIT1	_FINAL_SUB1
1	14.9032	Clustered	3134	HLA-F	_FINAL_SUB1
1	14.9032	Clustered	3429	IFI27	_FINAL_SUB1
1	14.9032	Clustered	10410	IFITM3	_FINAL_SUB1
1	14.9032	Clustered	8519	IFITM1	_FINAL_SUB1
1	14.9032	Clustered	3669	ISG20	_FINAL_SUB1
1	14.9032	Clustered	3107	HLA-C	_FINAL_SUB1
1	14.9032	Clustered	684	BST2	_FINAL_SUB1
1	14.9032	Clustered	4600	MX2	_FINAL_SUB1
1	14.9032	Clustered	2537	IFI6	_FINAL_SUB1
1	14.9032	Clustered	91543	RSAD2	_FINAL_SUB1
1	14.9032	Clustered	3433	IFIT2	_FINAL_SUB1
1	14.9032	Clustered	3106	HLA-B	_FINAL_SUB1
1	14.9032	Clustered	10379	IRF9	_FINAL_SUB1
1	14.9032	Clustered	4939	OAS2	_FINAL_SUB1
1	14.9032	Clustered	3105	HLA-A	_FINAL_SUB1
2	2.56	Clustered	4332	MNDA	_FINAL_SUB1
2	2.56	Clustered	56729	RETN	_FINAL_SUB1
2	2.56	Clustered	5610	EIF2AK2	_FINAL_SUB1
2	2.56	Clustered	10487	CAP1	_FINAL_SUB1
2	2.56	Clustered	23586	DDX58	_FINAL_SUB1
2	2.56	Clustered	302	ANXA2	_FINAL_SUB1
2	2.56	Clustered	9636	ISG15	_FINAL_SUB1
2	2.56	Clustered	151636	DTX3L	_FINAL_SUB1
2	2.56	Clustered	4791	NFKB2	_FINAL_SUB1
2	2.56	Clustered	5971	RELB	_FINAL_SUB1
2	2.56	Clustered	330	BIRC3	_FINAL_SUB1
2	2.56	Clustered	6890	TAP1	_FINAL_SUB1
2	2.56	Clustered	6892	TAPBP	_FINAL_SUB1
2	2.56	Clustered	51316	PLAC8	_FINAL_SUB1
2	2.56	Clustered	6891	TAP2	_FINAL_SUB1
2	2.56	Clustered	57674	RNF213	_FINAL_SUB1
2	2.56	Clustered	567	B2M	_FINAL_SUB1
2	2.56	Clustered	2896	GRN	_FINAL_SUB1
2	2.56	Clustered	7318	UBA7	_FINAL_SUB1
2	2.56	Clustered	127544	RNF19B	_FINAL_SUB1
2	2.56	Clustered	4734	NEDD4	_FINAL_SUB1
2	2.56	Clustered	4069	LYZ	_FINAL_SUB1
2	2.56	Clustered	4794	NFKBIE	_FINAL_SUB1
2	2.56	Seed	25801	GCA	_FINAL_SUB1
2	2.56	Clustered	55008	HERC6	_FINAL_SUB1
3	6.88889	Clustered	10475	TRIM38	_FINAL_SUB1
3	6.88889	Clustered	115361	GBP4	_FINAL_SUB1
3	6.88889	Clustered	2633	GBP1	_FINAL_SUB1
3	6.88889	Clustered	85363	TRIM5	_FINAL_SUB1
3	6.88889	Clustered	2635	GBP3	_FINAL_SUB1
3	6.88889	Clustered	11074	TRIM31	_FINAL_SUB1
3	6.88889	Clustered	5724	PTAFR	_FINAL_SUB1
3	6.88889	Clustered	6737	TRIM21	_FINAL_SUB1
3	6.88889	Clustered	4261	CIITA	_FINAL_SUB1
3	6.88889	Seed	4502	MT2A	_FINAL_SUB1
3	6.88889	Clustered	7706	TRIM25	_FINAL_SUB1
3	6.88889	Clustered	3383	ICAM1	_FINAL_SUB1
3	6.88889	Clustered	9830	TRIM14	_FINAL_SUB1
3	6.88889	Clustered	7726	TRIM26	_FINAL_SUB1
3	6.88889	Clustered	10346	TRIM22	_FINAL_SUB1
3	6.88889	Clustered	2209	FCGR1A	_FINAL_SUB1
3	6.88889	Clustered	6672	SP100	_FINAL_SUB1
3	6.88889	Clustered	5371	PML	_FINAL_SUB1
4	6.5	Clustered	3576	CXCL8	_FINAL_SUB1
4	6.5	Clustered	3627	CXCL10	_FINAL_SUB1
4	6.5	Clustered	1230	CCR1	_FINAL_SUB1
4	6.5	Clustered	2920	CXCL2	_FINAL_SUB1
4	6.5	Clustered	2357	FPR1	_FINAL_SUB1
4	6.5	Clustered	718	C3	_FINAL_SUB1
4	6.5	Clustered	729230	CCR2	_FINAL_SUB1
4	6.5	Clustered	6364	CCL20	_FINAL_SUB1
4	6.5	Clustered	2919	CXCL1	_FINAL_SUB1
4	6.5	Clustered	6352	CCL5	_FINAL_SUB1
4	6.5	Seed	2921	CXCL3	_FINAL_SUB1
4	6.5	Clustered	6373	CXCL11	_FINAL_SUB1
4	6.5	Clustered	2358	FPR2	_FINAL_SUB1
4	6.5	Clustered	6376	CX3CL1	_FINAL_SUB1
5	1.84615	Seed	6772	STAT1	_FINAL_SUB1
5	1.84615	Clustered	9246	UBE2L6	_FINAL_SUB1
5	1.84615	Clustered	4615	MYD88	_FINAL_SUB1
5	1.84615	Clustered	5698	PSMB9	_FINAL_SUB1
5	1.84615	Clustered	10673	TNFSF13B	_FINAL_SUB1
5	1.84615	Clustered	3569	IL6	_FINAL_SUB1
5	1.84615	Clustered	6347	CCL2	_FINAL_SUB1
5	1.84615	Clustered	51191	HERC5	_FINAL_SUB1
5	1.84615	Clustered	5721	PSME2	_FINAL_SUB1
5	1.84615	Clustered	5743	PTGS2	_FINAL_SUB1
5	1.84615	Clustered	3976	LIF	_FINAL_SUB1
5	1.84615	Clustered	3552	IL1A	_FINAL_SUB1
5	1.84615	Clustered	3553	IL1B	_FINAL_SUB1
6	1.38462	Clustered	7171	TPM4	_FINAL_SUB1
6	1.38462	Clustered	4637	MYL6	_FINAL_SUB1
6	1.38462	Clustered	3939	LDHA	_FINAL_SUB1
6	1.38462	Seed	5315	PKM	_FINAL_SUB1
6	1.38462	Clustered	7170	TPM3	_FINAL_SUB1
6	1.38462	Clustered	7185	TRAF1	_FINAL_SUB1
6	1.38462	Clustered	10318	TNIP1	_FINAL_SUB1
6	1.38462	Clustered	8837	CFLAR	_FINAL_SUB1
6	1.38462	Clustered	8767	RIPK2	_FINAL_SUB1
6	1.38462	Clustered	4343	MOV10	_FINAL_SUB1
6	1.38462	Clustered	1072	CFL1	_FINAL_SUB1
6	1.38462	Clustered	10096	ACTR3	_FINAL_SUB1
6	1.38462	Clustered	2023	ENO1	_FINAL_SUB1
7	1.33333	Clustered	2332	FMR1	_FINAL_SUB1
7	1.33333	Clustered	81844	TRIM56	_FINAL_SUB1
7	1.33333	Clustered	7128	TNFAIP3	_FINAL_SUB1
7	1.33333	Clustered	56829	ZC3HAV1	_FINAL_SUB1
7	1.33333	Seed	1540	CYLD	_FINAL_SUB1
7	1.33333	Clustered	3428	IFI16	_FINAL_SUB1
8	1	Clustered	929	CD14	_FINAL_SUB1
8	1	Clustered	7098	TLR3	_FINAL_SUB1
8	1	Clustered	3656	IRAK2	_FINAL_SUB1
8	1	Clustered	3959	LGALS3BP	_FINAL_SUB1
8	1	Clustered	653361	NCF1	_FINAL_SUB1
9	1	Clustered	3725	JUN	_FINAL_SUB1
9	1	Clustered	634	CEACAM1	_FINAL_SUB1
9	1	Clustered	5329	PLAUR	_FINAL_SUB1
9	1	Seed	199675	MCEMP1	_FINAL_SUB1
10	1	Seed	6279	S100A8	_FINAL_SUB1
10	1	Clustered	2597	GAPDH	_FINAL_SUB1
10	1	Clustered	6280	S100A9	_FINAL_SUB1
11	0.666667	Seed	10133	OPTN	_FINAL_SUB1
11	0.666667	Clustered	7124	TNF	_FINAL_SUB1
11	0.666667	Clustered	5292	PIM1	_FINAL_SUB1
12	0.5	Clustered	1906	EDN1	_FINAL_SUB1
12	0.5	Clustered	4790	NFKB1	_FINAL_SUB1
13	0.5	Clustered	60	ACTB	_FINAL_SUB1
13	0.5	Clustered	2268	FGR	_FINAL_SUB1
14	0.5	Clustered	7052	TGM2	_FINAL_SUB1
14	0.5	Seed	7532	YWHAG	_FINAL_SUB1
15	0.5	Seed	3001	GZMA	_FINAL_SUB1
15	0.5	Clustered	5551	PRF1	_FINAL_SUB1
16	0.5	Seed	55337	SHFL	_FINAL_SUB1
16	0.5	Clustered	10253	SPRY2	_FINAL_SUB1

## Sheet: S4 STRING - GO
Supplementary Table S4: STRING protein-protein-interaction network GO enrichment analysis
#term ID	term description	observed gene count	background gene count	false discovery rate	matching proteins in your network (IDs)	matching proteins in your network (labels)
GO:0002376	immune system process	120	2370	8.41e-37	ENSP00000164227,ENSP00000216117,ENSP00000216797,ENSP00000221452,ENSP00000223642,ENSP00000225831,ENSP00000226279,ENSP00000233057,ENSP00000234091,ENSP00000236671,ENSP00000238508,ENSP00000245185,ENSP00000246006,ENSP00000256412,ENSP00000257570,ENSP00000258787,ENSP00000259254,ENSP00000263341,ENSP00000263642,ENSP00000271450,ENSP00000273550,ENSP00000276420,ENSP00000278865,ENSP00000286301,ENSP00000288135…	ADAMDEC1,ADAR,ALOX5,AOC1,AP1S2,ATP1B1,BCL2,BCL3,C5,CAV1,CCL2,CCL3,CCL3L3,CCL5,CCR2,CD14,CD38,CD83,CD84,CD93,CSF1R,CTSD,CTSV,CXCL10,CXCL8,CXCR4,CYSLTR1,DDX60,DOK2,DPP7,EEF1A1,EIF2AK2,FAM20C,FCER1G,FCGR1B,FCGR2A,FGR,FTH1,FUCA1,G6PD,GAPT,GAS6,GPR18,GPR84,GYPC,HIPK2,HLA-DMA,HMOX1,ID2,IFI27,IFI35,IFI44L,IFI6,IFIH1,IFIT1,IFIT2,IFIT3,IFITM1,IFITM2,IFITM3,IKBKE,IL1B,IL6R,IRF7,IRF9,ISG15,ISG20,ITGB1,KIT,L…
GO:0006955	immune response	92	1560	4.04e-31	ENSP00000164227,ENSP00000221452,ENSP00000223642,ENSP00000225831,ENSP00000233057,ENSP00000236671,ENSP00000238508,ENSP00000245185,ENSP00000246006,ENSP00000256412,ENSP00000257570,ENSP00000258787,ENSP00000263341,ENSP00000263642,ENSP00000271450,ENSP00000273550,ENSP00000278865,ENSP00000286301,ENSP00000288135,ENSP00000289473,ENSP00000289902,ENSP00000292301,ENSP00000296370,ENSP00000304236,ENSP00000304376…	ADAMDEC1,ADAR,ALOX5,AOC1,BCL2,BCL3,C5,CCL2,CCL3,CCL3L3,CCL5,CCR2,CD14,CD83,CD84,CD93,CSF1R,CTSD,CXCL10,CXCL8,CYSLTR1,DDX60,DPP7,EEF1A1,EIF2AK2,FCER1G,FCGR1B,FCGR2A,FGR,FTH1,FUCA1,GAPT,GAS6,GPR84,HLA-DMA,IFI27,IFI35,IFI6,IFIH1,IFIT1,IFIT2,IFIT3,IFITM1,IFITM2,IFITM3,IKBKE,IL1B,IL6R,IRF7,IRF9,ISG15,ISG20,KIT,LAMP2,LRMP,LST1,MCEMP1,MMP9,MS4A3,MT2A,MX1,MX2,MYO1G,NCF1,NCF4,NFKB2,OAS1,OAS2,OASL,PARP14,P…
GO:0002252	immune effector process	64	927	1.18e-23	ENSP00000164227,ENSP00000221452,ENSP00000223642,ENSP00000233057,ENSP00000236671,ENSP00000238508,ENSP00000246006,ENSP00000257570,ENSP00000258787,ENSP00000263642,ENSP00000271450,ENSP00000273550,ENSP00000278865,ENSP00000288135,ENSP00000289902,ENSP00000296370,ENSP00000304236,ENSP00000304376,ENSP00000305651,ENSP00000306565,ENSP00000315630,ENSP00000320171,ENSP00000329920,ENSP00000333657,ENSP00000339063…	ADAR,ALOX5,AOC1,BCL2,BCL3,C5,CCL3,CD14,CD93,CTSD,CXCL10,DDX60,DPP7,EEF1A1,EIF2AK2,FCER1G,FCGR2A,FGR,FTH1,FUCA1,GAPT,GPR84,IFI44L,IFIH1,IFIT1,IFIT2,IFIT3,IFITM1,IFITM2,IFITM3,IL6R,IRF7,IRF9,ISG15,ISG20,KIT,LAMP2,LRMP,MCEMP1,MMP9,MS4A3,MX1,MX2,MYO1G,OAS1,OAS2,OASL,PARP9,PKM,PLAUR,PTPRC,RAB24,RELB,RGCC,S100A8,S100A9,S100P,SERPINB10,SLPI,STAT1,SWAP70,TNFRSF1B,VAT1,ZC3H12A
GO:0006950	response to stress	119	3267	1.18e-23	ENSP00000164227,ENSP00000200453,ENSP00000216117,ENSP00000216797,ENSP00000217233,ENSP00000221452,ENSP00000223642,ENSP00000225831,ENSP00000226279,ENSP00000230990,ENSP00000233057,ENSP00000234091,ENSP00000245185,ENSP00000254898,ENSP00000257570,ENSP00000263341,ENSP00000263642,ENSP00000285379,ENSP00000286301,ENSP00000287156,ENSP00000288135,ENSP00000289473,ENSP00000289902,ENSP00000290551,ENSP00000292301…	ADAR,AGTRAP,ALOX5,AOC1,ATP1B1,ATP2B4,BCL2,BCL3,BTG2,C5,CA2,CAV1,CCL2,CCL3,CCL3L3,CCL5,CCR2,CD14,CD38,CD83,CD84,CSF1R,CTSV,CXCL10,CXCL8,CXCR4,CYP1B1,CYSLTR1,DDX60,EIF2AK2,ETV5,EZH2,FBXO6,FCER1G,FCGR1B,FGR,G6PD,GAS6,GCLM,HBEGF,HIPK2,HMOX1,HNRNPA1,HYOU1,ID2,IFI27,IFI35,IFI44L,IFI6,IFIH1,IFIT1,IFIT2,IFIT3,IFITM1,IFITM2,IFITM3,IGFBP7,IKBKE,IL1B,IL6R,INSIG1,IRF7,IRF9,ISG15,ISG20,ITGB1,KIT,LAMP2,MATN2,M…
GO:0006952	defense response	70	1234	1.05e-21	ENSP00000164227,ENSP00000216117,ENSP00000221452,ENSP00000223642,ENSP00000225831,ENSP00000233057,ENSP00000245185,ENSP00000257570,ENSP00000263341,ENSP00000263642,ENSP00000286301,ENSP00000288135,ENSP00000289473,ENSP00000289902,ENSP00000292301,ENSP00000304236,ENSP00000305651,ENSP00000306512,ENSP00000306565,ENSP00000312367,ENSP00000325663,ENSP00000333657,ENSP00000342082,ENSP00000342278,ENSP00000342513…	ADAR,ALOX5,BCL2,BCL3,C5,CCL2,CCL3,CCL3L3,CCL5,CCR2,CD14,CD83,CD84,CSF1R,CXCL10,CXCL8,CXCR4,CYSLTR1,DDX60,EIF2AK2,FCER1G,FCGR1B,FGR,HMOX1,IFI27,IFI35,IFI44L,IFI6,IFIH1,IFIT1,IFIT2,IFIT3,IFITM1,IFITM2,IFITM3,IKBKE,IL1B,IL6R,IRF7,IRF9,ISG15,ISG20,ITGB1,KIT,MT2A,MX1,MX2,NCF1,NFKB2,NFKBIZ,OAS1,OAS2,OASL,PARP14,PARP9,PLA2G4C,PTPRC,RELB,RPL13A,S100A8,S100A9,SLPI,STAT1,TAP1,TNF,TNFAIP3,TNFRSF14,TNFRSF1B,…
GO:0034097	response to cytokine	61	1035	2.74e-19	ENSP00000216117,ENSP00000216797,ENSP00000221452,ENSP00000225831,ENSP00000226279,ENSP00000233057,ENSP00000245185,ENSP00000257570,ENSP00000263341,ENSP00000286301,ENSP00000288135,ENSP00000289902,ENSP00000292301,ENSP00000295992,ENSP00000304236,ENSP00000305651,ENSP00000306512,ENSP00000306565,ENSP00000321445,ENSP00000331831,ENSP00000333657,ENSP00000342278,ENSP00000342513,ENSP00000347948,ENSP00000354394…	ACSL1,ADAR,ALOX5,BCL2,CCL2,CCL3,CCL3L3,CCL5,CCR2,CD14,CD38,CSF1R,CXCL10,CXCL8,CXCR4,EIF2AK2,FCER1G,FCGR1B,GAS6,GCLM,HMOX1,IFI27,IFI35,IFI6,IFIT1,IFIT2,IFIT3,IFITM1,IFITM2,IFITM3,IKBKE,IL1B,IL6R,IRF7,IRF9,ISG15,ISG20,ITGB1,KIT,MMP9,MSC,MT1X,MT2A,MX1,MX2,NFKB2,NFKBIA,OAS1,OAS2,OASL,PCOLCE2,RELB,RPL13A,SERPINB2,SQSTM1,STAT1,TNF,TNFRSF14,TNFRSF1B,XAF1,ZC3H12A
GO:0034340	response to type I interferon	22	70	5.31e-19	ENSP00000257570,ENSP00000306565,ENSP00000333657,ENSP00000342278,ENSP00000342513,ENSP00000354394,ENSP00000354822,ENSP00000357459,ENSP00000360869,ENSP00000360883,ENSP00000360891,ENSP00000368699,ENSP00000380073,ENSP00000380697,ENSP00000381601,ENSP00000382707,ENSP00000386187,ENSP00000388001,ENSP00000395590,ENSP00000464030,ENSP00000483430,ENSP00000484689	ADAR,IFI27,IFI35,IFI6,IFIT1,IFIT2,IFIT3,IFITM1,IFITM2,IFITM3,IKBKE,IRF7,IRF9,ISG15,ISG20,MX1,MX2,OAS1,OAS2,OASL,STAT1,XAF1
GO:0009615	response to virus	34	270	5.54e-19	ENSP00000164227,ENSP00000233057,ENSP00000257570,ENSP00000263642,ENSP00000305651,ENSP00000306565,ENSP00000333657,ENSP00000342278,ENSP00000353512,ENSP00000354394,ENSP00000357459,ENSP00000359783,ENSP00000359787,ENSP00000360869,ENSP00000360883,ENSP00000360891,ENSP00000362179,ENSP00000363117,ENSP00000368699,ENSP00000377344,ENSP00000380073,ENSP00000380697,ENSP00000381185,ENSP00000381601,ENSP00000382707…	ACTA2,ADAR,BCL2,BCL3,CCL5,CXCL10,CXCR4,DDX60,EIF2AK2,FGR,IFI44,IFI44L,IFIH1,IFIT1,IFIT2,IFIT3,IFITM1,IFITM2,IFITM3,IKBKE,IRF7,IRF9,ISG15,ISG20,MX1,MX2,OAS1,OAS2,OASL,PARP9,PTPRC,STAT1,TNF,ZC3H12A
GO:0009605	response to external stimulus	80	1857	2.23e-18	ENSP00000164227,ENSP00000216117,ENSP00000216797,ENSP00000223642,ENSP00000225831,ENSP00000230990,ENSP00000233057,ENSP00000234091,ENSP00000254898,ENSP00000257570,ENSP00000263341,ENSP00000263642,ENSP00000276420,ENSP00000278919,ENSP00000286301,ENSP00000288135,ENSP00000289902,ENSP00000290551,ENSP00000292301,ENSP00000304236,ENSP00000305651,ENSP00000306512,ENSP00000306565,ENSP00000311257,ENSP00000319788…	ACSL1,ACTA2,ADAR,AOC1,BCL2,BCL3,BTG2,C5,CAV1,CCL2,CCL3,CCL3L3,CCL5,CCR2,CD14,CSF1R,CTSV,CXCL10,CXCL8,CXCR4,CYSLTR1,DCANP1,DDX60,DOK2,EIF2AK2,FCER1G,FEZ1,FGR,G6PD,GAS6,GCLM,HBEGF,HMOX1,HNRNPA1,ID2,IFI44,IFI44L,IFIH1,IFIT1,IFIT2,IFIT3,IFITM1,IFITM2,IFITM3,IKBKE,IL1B,IL6R,IRF7,IRF9,ISG15,ISG20,KIT,LAMP2,MATN2,MX1,MX2,NFKB2,NFKBIA,NQO1,OAS1,OAS2,OASL,PARP9,PKM,PLAUR,PTPRC,S100A8,S100A9,SERPINE2,SLPI,…
GO:0019221	cytokine-mediated signaling pathway	48	655	2.23e-18	ENSP00000216117,ENSP00000216797,ENSP00000225831,ENSP00000245185,ENSP00000257570,ENSP00000263341,ENSP00000286301,ENSP00000288135,ENSP00000289902,ENSP00000292301,ENSP00000305651,ENSP00000306512,ENSP00000306565,ENSP00000333657,ENSP00000342278,ENSP00000342513,ENSP00000347948,ENSP00000354394,ENSP00000354822,ENSP00000357459,ENSP00000357470,ENSP00000358391,ENSP00000360869,ENSP00000360883,ENSP00000360891…	ACSL1,ADAR,ALOX5,BCL2,CCL2,CCL3,CCL3L3,CCL5,CCR2,CSF1R,CXCL10,CXCL8,CXCR4,FCER1G,FCGR1B,HMOX1,IFI27,IFI35,IFI6,IFIT1,IFIT2,IFIT3,IFITM1,IFITM2,IFITM3,IL1B,IL6R,IRF7,IRF9,ISG15,ISG20,ITGB1,KIT,MMP9,MT2A,MX1,MX2,NFKBIA,OAS1,OAS2,OASL,SERPINB2,SQSTM1,STAT1,TNF,TNFRSF14,TNFRSF1B,XAF1
GO:0060337	type I interferon signaling pathway	21	65	2.23e-18	ENSP00000257570,ENSP00000306565,ENSP00000333657,ENSP00000342278,ENSP00000342513,ENSP00000354394,ENSP00000354822,ENSP00000357459,ENSP00000360869,ENSP00000360883,ENSP00000360891,ENSP00000368699,ENSP00000380073,ENSP00000380697,ENSP00000381601,ENSP00000382707,ENSP00000386187,ENSP00000388001,ENSP00000395590,ENSP00000483430,ENSP00000484689	ADAR,IFI27,IFI35,IFI6,IFIT1,IFIT2,IFIT3,IFITM1,IFITM2,IFITM3,IRF7,IRF9,ISG15,ISG20,MX1,MX2,OAS1,OAS2,OASL,STAT1,XAF1
GO:0070887	cellular response to chemical stimulus	97	2672	2.91e-18	ENSP00000216117,ENSP00000216797,ENSP00000217233,ENSP00000223642,ENSP00000225831,ENSP00000230990,ENSP00000233057,ENSP00000234091,ENSP00000245185,ENSP00000257570,ENSP00000263341,ENSP00000263642,ENSP00000278780,ENSP00000278919,ENSP00000282507,ENSP00000285379,ENSP00000286301,ENSP00000288135,ENSP00000289473,ENSP00000289902,ENSP00000292301,ENSP00000292596,ENSP00000295666,ENSP00000295992,ENSP00000300935…	ACSL1,ADAR,AGTRAP,ALOX5,ALOX5AP,AOC1,ATP2B4,BCL2,C5,CA2,CAV1,CCL2,CCL3,CCL3L3,CCL5,CCR2,CD14,CSF1R,CXCL10,CXCL8,CXCR4,CYP1B1,EEF1A1,EIF2AK2,ETV5,EZH2,FCER1G,FCGR1B,FEZ1,G6PD,GAS6,GCLM,HBEGF,HIPK2,HMOX1,HNRNPA1,HYOU1,ID2,IFI27,IFI35,IFI6,IFIH1,IFIT1,IFIT2,IFIT3,IFITM1,IFITM2,IFITM3,IGFBP7,IL1B,IL6R,INSIG1,IRF7,IRF9,ISG15,ISG20,ITGB1,KIT,LTC4S,MLXIPL,MMP9,MSC,MT1A,MT1G,MT1H,MT1X,MT2A,MX1,MX2,NCF1,N…
GO:0009607	response to biotic stimulus	53	869	2.48e-17	ENSP00000164227,ENSP00000216797,ENSP00000225831,ENSP00000233057,ENSP00000257570,ENSP00000263341,ENSP00000263642,ENSP00000289902,ENSP00000304236,ENSP00000305651,ENSP00000306512,ENSP00000306565,ENSP00000311257,ENSP00000333657,ENSP00000339191,ENSP00000342082,ENSP00000342278,ENSP00000347948,ENSP00000353512,ENSP00000354394,ENSP00000357459,ENSP00000357470,ENSP00000357722,ENSP00000357727,ENSP00000358983…	ACTA2,ADAR,BCL2,BCL3,CAV1,CCL2,CCL3,CCL5,CD14,CXCL10,CXCL8,CXCR4,DDX60,EIF2AK2,FCER1G,FGR,IFI44,IFI44L,IFIH1,IFIT1,IFIT2,IFIT3,IFITM1,IFITM2,IFITM3,IKBKE,IL1B,IL6R,IRF7,IRF9,ISG15,ISG20,MX1,MX2,NFKB2,NFKBIA,OAS1,OAS2,OASL,PARP9,PTPRC,S100A8,S100A9,SLPI,STAT1,STOX2,THBD,TNF,TNFAIP3,TNFRSF14,TNFRSF1B,TXNIP,ZC3H12A
GO:0010033	response to organic substance	98	2815	2.48e-17	ENSP00000216117,ENSP00000216797,ENSP00000217233,ENSP00000221452,ENSP00000225831,ENSP00000226279,ENSP00000233057,ENSP00000245185,ENSP00000257570,ENSP00000261590,ENSP00000263341,ENSP00000263642,ENSP00000276914,ENSP00000278780,ENSP00000278919,ENSP00000282507,ENSP00000285379,ENSP00000286301,ENSP00000288135,ENSP00000289902,ENSP00000290551,ENSP00000292301,ENSP00000295666,ENSP00000295992,ENSP00000296370…	ACSL1,ADAR,AGTRAP,ALOX5,AOC1,ATP2B4,BCL2,BTG2,CA2,CAV1,CCL2,CCL3,CCL3L3,CCL5,CCR2,CD14,CD38,CD83,CSF1R,CTSV,CXCL10,CXCL8,CXCR4,CYP1B1,DSG2,EEF1A1,EIF2AK2,EZH2,FBXO6,FCER1G,FCGR1B,FEZ1,G6PD,GAS6,GCLM,HIPK2,HMOX1,HNRNPA1,HYOU1,IFI27,IFI35,IFI6,IFIH1,IFIT1,IFIT2,IFIT3,IFITM1,IFITM2,IFITM3,IGFBP7,IKBKE,IL1B,IL6R,INSIG1,IRF7,IRF9,ISG15,ISG20,ITGB1,KIT,MLXIPL,MMP9,MSC,MT1G,MT1X,MT2A,MX1,MX2,NFKB2,NFKBI…
GO:0051707	response to other organism	52	835	2.48e-17	ENSP00000164227,ENSP00000216797,ENSP00000225831,ENSP00000233057,ENSP00000257570,ENSP00000263341,ENSP00000263642,ENSP00000289902,ENSP00000304236,ENSP00000305651,ENSP00000306512,ENSP00000306565,ENSP00000311257,ENSP00000333657,ENSP00000339191,ENSP00000342082,ENSP00000342278,ENSP00000347948,ENSP00000353512,ENSP00000354394,ENSP00000357459,ENSP00000357470,ENSP00000357722,ENSP00000357727,ENSP00000358983…	ACTA2,ADAR,BCL2,BCL3,CAV1,CCL2,CCL3,CCL5,CD14,CXCL10,CXCL8,CXCR4,DDX60,EIF2AK2,FCER1G,FGR,IFI44,IFI44L,IFIH1,IFIT1,IFIT2,IFIT3,IFITM1,IFITM2,IFITM3,IKBKE,IL1B,IL6R,IRF7,IRF9,ISG15,ISG20,MX1,MX2,NFKB2,NFKBIA,OAS1,OAS2,OASL,PARP9,PTPRC,S100A8,S100A9,SLPI,STAT1,STOX2,THBD,TNF,TNFAIP3,TNFRSF14,TNFRSF1B,ZC3H12A
GO:0071345	cellular response to cytokine stimulus	55	953	3.73e-17	ENSP00000216117,ENSP00000216797,ENSP00000225831,ENSP00000245185,ENSP00000257570,ENSP00000263341,ENSP00000286301,ENSP00000288135,ENSP00000289902,ENSP00000292301,ENSP00000295992,ENSP00000305651,ENSP00000306512,ENSP00000306565,ENSP00000321445,ENSP00000331831,ENSP00000333657,ENSP00000342278,ENSP00000342513,ENSP00000347948,ENSP00000354394,ENSP00000354822,ENSP00000357459,ENSP00000357470,ENSP00000358391…	ACSL1,ADAR,ALOX5,BCL2,CCL2,CCL3,CCL3L3,CCL5,CCR2,CSF1R,CXCL10,CXCL8,CXCR4,FCER1G,FCGR1B,GAS6,GCLM,HMOX1,IFI27,IFI35,IFI6,IFIT1,IFIT2,IFIT3,IFITM1,IFITM2,IFITM3,IL1B,IL6R,IRF7,IRF9,ISG15,ISG20,ITGB1,KIT,MMP9,MSC,MT1X,MT2A,MX1,MX2,NFKBIA,OAS1,OAS2,OASL,PCOLCE2,RPL13A,SERPINB2,SQSTM1,STAT1,TNF,TNFRSF14,TNFRSF1B,XAF1,ZC3H12A
GO:0045087	innate immune response	46	676	1.31e-16	ENSP00000221452,ENSP00000223642,ENSP00000225831,ENSP00000233057,ENSP00000245185,ENSP00000257570,ENSP00000263642,ENSP00000286301,ENSP00000289473,ENSP00000289902,ENSP00000304236,ENSP00000306565,ENSP00000312367,ENSP00000333657,ENSP00000342082,ENSP00000342278,ENSP00000342513,ENSP00000353512,ENSP00000354394,ENSP00000354822,ENSP00000357459,ENSP00000357722,ENSP00000357727,ENSP00000358391,ENSP00000358983…	ADAR,C5,CCL2,CCL3,CCL3L3,CCL5,CD14,CD84,CSF1R,DDX60,EIF2AK2,FCER1G,FCGR1B,FGR,IFI27,IFI35,IFI6,IFIH1,IFIT1,IFIT2,IFIT3,IFITM1,IFITM2,IFITM3,IKBKE,IRF7,IRF9,ISG15,ISG20,MT2A,MX1,MX2,NCF1,NFKB2,OAS1,OAS2,OASL,PARP14,PARP9,RELB,RPL13A,S100A8,S100A9,SLPI,STAT1,XAF1
GO:0050896	response to stimulus	177	7824	1.36e-16	ENSP00000164227,ENSP00000200453,ENSP00000216117,ENSP00000216797,ENSP00000217233,ENSP00000221452,ENSP00000223642,ENSP00000225831,ENSP00000226279,ENSP00000230990,ENSP00000233057,ENSP00000234091,ENSP00000236671,ENSP00000238508,ENSP00000245185,ENSP00000246006,ENSP00000254898,ENSP00000256412,ENSP00000257570,ENSP00000258787,ENSP00000259455,ENSP00000261590,ENSP00000263341,ENSP00000263642,ENSP00000271450…	ACSL1,ACTA2,ADAMDEC1,ADAR,AGTRAP,ALOX5,ALOX5AP,AOC1,ARHGAP5,ARHGEF3,ATP1B1,ATP2B4,BCL2,BCL3,BTG2,C5,CA2,CAV1,CCL2,CCL3,CCL3L3,CCL5,CCR2,CD14,CD38,CD83,CD84,CD93,COL4A5,CSF1R,CTSD,CTSV,CXCL10,CXCL8,CXCR4,CYP1B1,CYSLTR1,DCANP1,DDX60,DOK2,DPP7,DSG2,EEF1A1,EIF2AK2,ETV5,EZH2,FBXO6,FCER1G,FCGR1B,FCGR2A,FERMT3,FEZ1,FGR,FTH1,FUCA1,G6PD,GABBR2,GAPT,GAS6,GCLM,GPA33,GPR18,GPR84,HBEGF,HIPK2,HLA-DMA,HMOX1,HNR…
GO:0051607	defense response to virus	26	181	8.97e-16	ENSP00000233057,ENSP00000257570,ENSP00000263642,ENSP00000305651,ENSP00000306565,ENSP00000333657,ENSP00000342278,ENSP00000353512,ENSP00000354394,ENSP00000357459,ENSP00000359787,ENSP00000360869,ENSP00000360883,ENSP00000360891,ENSP00000362179,ENSP00000368699,ENSP00000377344,ENSP00000380073,ENSP00000380697,ENSP00000381185,ENSP00000381601,ENSP00000382707,ENSP00000386187,ENSP00000388001,ENSP00000411355…	ADAR,BCL2,CXCL10,DDX60,EIF2AK2,IFI44L,IFIH1,IFIT1,IFIT2,IFIT3,IFITM1,IFITM2,IFITM3,IRF7,IRF9,ISG15,ISG20,MX1,MX2,OAS1,OAS2,OASL,PARP9,PTPRC,STAT1,ZC3H12A
GO:0071310	cellular response to organic substance	81	2219	8.10e-15	ENSP00000216117,ENSP00000216797,ENSP00000217233,ENSP00000225831,ENSP00000233057,ENSP00000245185,ENSP00000257570,ENSP00000263341,ENSP00000263642,ENSP00000278780,ENSP00000278919,ENSP00000282507,ENSP00000285379,ENSP00000286301,ENSP00000288135,ENSP00000289902,ENSP00000292301,ENSP00000295666,ENSP00000295992,ENSP00000300935,ENSP00000304236,ENSP00000305651,ENSP00000306512,ENSP00000306565,ENSP00000319713…	ACSL1,ADAR,AGTRAP,ALOX5,AOC1,ATP2B4,BCL2,CA2,CAV1,CCL2,CCL3,CCL3L3,CCL5,CCR2,CD14,CSF1R,CXCL10,CXCL8,CXCR4,CYP1B1,EEF1A1,EIF2AK2,EZH2,FCER1G,FCGR1B,FEZ1,GAS6,GCLM,HIPK2,HMOX1,HNRNPA1,HYOU1,IFI27,IFI35,IFI6,IFIH1,IFIT1,IFIT2,IFIT3,IFITM1,IFITM2,IFITM3,IGFBP7,IL1B,IL6R,INSIG1,IRF7,IRF9,ISG15,ISG20,ITGB1,KIT,MLXIPL,MMP9,MSC,MT1G,MT1X,MT2A,MX1,MX2,NFKBIA,OAS1,OAS2,OASL,OVOL2,PCOLCE2,PKM,RAB8A,RPL13A,…
GO:0042221	response to chemical	116	4153	2.90e-14	ENSP00000216117,ENSP00000216797,ENSP00000217233,ENSP00000221452,ENSP00000223642,ENSP00000225831,ENSP00000226279,ENSP00000230990,ENSP00000233057,ENSP00000234091,ENSP00000245185,ENSP00000254898,ENSP00000257570,ENSP00000261590,ENSP00000263341,ENSP00000263642,ENSP00000276420,ENSP00000276914,ENSP00000278780,ENSP00000278919,ENSP00000282507,ENSP00000285379,ENSP00000286301,ENSP00000288135,ENSP00000289473…	ACSL1,ADAR,AGTRAP,ALOX5,ALOX5AP,AOC1,ATP2B4,BCL2,BTG2,C5,CA2,CAV1,CCL2,CCL3,CCL3L3,CCL5,CCR2,CD14,CD38,CD83,CSF1R,CTSV,CXCL10,CXCL8,CXCR4,CYP1B1,CYSLTR1,DOK2,DSG2,EEF1A1,EIF2AK2,ETV5,EZH2,FBXO6,FCER1G,FCGR1B,FEZ1,G6PD,GAS6,GCLM,HBEGF,HIPK2,HMOX1,HNRNPA1,HYOU1,ID2,IFI27,IFI35,IFI6,IFIH1,IFIT1,IFIT2,IFIT3,IFITM1,IFITM2,IFITM3,IGFBP7,IKBKE,IL1B,IL6R,INSIG1,IRF7,IRF9,ISG15,ISG20,ITGB1,KIT,LTC4S,MATN2…
GO:0045071	negative regulation of viral genome replication	16	52	8.57e-14	ENSP00000233057,ENSP00000257570,ENSP00000306565,ENSP00000325618,ENSP00000342082,ENSP00000357459,ENSP00000360869,ENSP00000362179,ENSP00000368699,ENSP00000381601,ENSP00000382707,ENSP00000386187,ENSP00000388001,ENSP00000398698,ENSP00000474412,ENSP00000484689	ADAR,CCL5,EIF2AK2,IFIT1,IFITM1,IFITM2,IFITM3,ISG15,ISG20,MX1,OAS1,OASL,PARP10,SLPI,TNF,ZC3H12A
GO:0098542	defense response to other organism	34	438	1.63e-13	ENSP00000164227,ENSP00000233057,ENSP00000257570,ENSP00000263642,ENSP00000289902,ENSP00000305651,ENSP00000306565,ENSP00000333657,ENSP00000342082,ENSP00000342278,ENSP00000353512,ENSP00000354394,ENSP00000357459,ENSP00000357470,ENSP00000357722,ENSP00000357727,ENSP00000359787,ENSP00000360869,ENSP00000360883,ENSP00000360891,ENSP00000362179,ENSP00000363117,ENSP00000368699,ENSP00000377344,ENSP00000380073…	ADAR,BCL2,BCL3,CXCL10,DDX60,EIF2AK2,FCER1G,FGR,IFI44L,IFIH1,IFIT1,IFIT2,IFIT3,IFITM1,IFITM2,IFITM3,IL6R,IRF7,IRF9,ISG15,ISG20,MX1,MX2,OAS1,OAS2,OASL,PARP9,PTPRC,S100A8,S100A9,SLPI,STAT1,TNF,ZC3H12A
GO:0051704	multi-organism process	78	2222	2.74e-13	ENSP00000164227,ENSP00000216797,ENSP00000225831,ENSP00000226279,ENSP00000233057,ENSP00000246006,ENSP00000257570,ENSP00000258381,ENSP00000261590,ENSP00000263341,ENSP00000263642,ENSP00000282570,ENSP00000288135,ENSP00000289902,ENSP00000292301,ENSP00000295666,ENSP00000304236,ENSP00000305651,ENSP00000306512,ENSP00000306565,ENSP00000306894,ENSP00000311257,ENSP00000316779,ENSP00000323696,ENSP00000331831…	ACTA2,ADAR,AP1S2,ATP2B4,BCL2,BCL3,BIN1,CAV1,CCL2,CCL3,CCL5,CCR2,CD14,CD38,CD93,CRTAP,CTSV,CXCL10,CXCL8,CXCR4,DDX60,DSG2,EIF2AK2,ETV5,FCER1G,FGR,GAS6,GMCL1,HIPK2,HNRNPA1,IFI44,IFI44L,IFIH1,IFIT1,IFIT2,IFIT3,IFITM1,IFITM2,IFITM3,IGFBP7,IKBKE,IL1B,IL6R,IRF7,IRF9,ISG15,ISG20,ITGB1,KIT,LRMP,MMP9,MX1,MX2,NFKB2,NFKBIA,OAS1,OAS2,OASL,PARP9,PLA2G4C,PTPRC,REC8,S100A8,S100A9,SERPINE2,SLPI,SP110,STAT1,STOX2,…
GO:0045069	regulation of viral genome replication	18	85	2.99e-13	ENSP00000233057,ENSP00000257570,ENSP00000306512,ENSP00000306565,ENSP00000325618,ENSP00000342082,ENSP00000357459,ENSP00000360869,ENSP00000362179,ENSP00000368699,ENSP00000381185,ENSP00000381601,ENSP00000382707,ENSP00000386187,ENSP00000388001,ENSP00000398698,ENSP00000474412,ENSP00000484689	ADAR,BCL2,CCL5,CXCL8,EIF2AK2,IFIT1,IFITM1,IFITM2,IFITM3,ISG15,ISG20,MX1,OAS1,OASL,PARP10,SLPI,TNF,ZC3H12A
GO:0048525	negative regulation of viral process	18	93	1.14e-12	ENSP00000233057,ENSP00000257570,ENSP00000306565,ENSP00000325618,ENSP00000342082,ENSP00000354394,ENSP00000357459,ENSP00000360869,ENSP00000362179,ENSP00000368699,ENSP00000381601,ENSP00000382707,ENSP00000386187,ENSP00000388001,ENSP00000398698,ENSP00000474412,ENSP00000477908,ENSP00000484689	ADAR,CCL3,CCL5,EIF2AK2,IFIT1,IFITM1,IFITM2,IFITM3,ISG15,ISG20,MX1,OAS1,OASL,PARP10,SLPI,STAT1,TNF,ZC3H12A
GO:0007166	cell surface receptor signaling pathway	75	2198	4.51e-12	ENSP00000216117,ENSP00000216797,ENSP00000221452,ENSP00000223642,ENSP00000225831,ENSP00000226279,ENSP00000230990,ENSP00000245185,ENSP00000257570,ENSP00000258787,ENSP00000263341,ENSP00000271450,ENSP00000276420,ENSP00000279227,ENSP00000286301,ENSP00000288135,ENSP00000289473,ENSP00000289902,ENSP00000292301,ENSP00000296849,ENSP00000304236,ENSP00000305651,ENSP00000306512,ENSP00000306565,ENSP00000325663…	ACSL1,ADAR,ALOX5,BCL2,C5,CAV1,CCL2,CCL3,CCL3L3,CCL5,CCR2,CD14,CD38,COL4A5,CSF1R,CXCL10,CXCL8,CXCR4,CYSLTR1,DOK2,FCER1G,FCGR1B,FCGR2A,FERMT3,FGR,GAS6,HBEGF,HIPK2,HMOX1,HNRNPA1,IFI27,IFI35,IFI6,IFIT1,IFIT2,IFIT3,IFITM1,IFITM2,IFITM3,IL1B,IL6R,IRF7,IRF9,ISG15,ISG20,ITGB1,KIT,LY6E,MMP9,MT2A,MX1,MX2,MYO1G,NCF1,NCF4,NFKBIA,NFKBIZ,NKD2,OAS1,OAS2,OASL,PLAUR,PTPRC,RELB,SERPINB2,SQSTM1,STAT1,TIPARP,TNF,TNF…
GO:0002443	leukocyte mediated immunity	38	632	5.48e-12	ENSP00000164227,ENSP00000223642,ENSP00000236671,ENSP00000238508,ENSP00000246006,ENSP00000258787,ENSP00000271450,ENSP00000273550,ENSP00000278865,ENSP00000288135,ENSP00000289902,ENSP00000296370,ENSP00000304236,ENSP00000304376,ENSP00000315630,ENSP00000320171,ENSP00000329920,ENSP00000339063,ENSP00000339328,ENSP00000342082,ENSP00000346442,ENSP00000347872,ENSP00000357470,ENSP00000357722,ENSP00000357727…	ALOX5,AOC1,BCL3,C5,CCL3,CD14,CD93,CTSD,DPP7,EEF1A1,FCER1G,FCGR2A,FGR,FTH1,FUCA1,GAPT,GPR84,IL6R,IRF7,KIT,LAMP2,LRMP,MCEMP1,MMP9,MS4A3,MYO1G,PKM,PLAUR,PTPRC,RAB24,S100A8,S100A9,S100P,SERPINB10,SLPI,SWAP70,TNFRSF1B,VAT1
GO:0051716	cellular response to stimulus	143	6212	6.59e-12	ENSP00000164227,ENSP00000200453,ENSP00000216117,ENSP00000216797,ENSP00000217233,ENSP00000221452,ENSP00000223642,ENSP00000225831,ENSP00000226279,ENSP00000230990,ENSP00000233057,ENSP00000234091,ENSP00000245185,ENSP00000246006,ENSP00000254898,ENSP00000257570,ENSP00000258787,ENSP00000259455,ENSP00000263341,ENSP00000263642,ENSP00000271450,ENSP00000276420,ENSP00000278780,ENSP00000278919,ENSP00000279227…	ACSL1,ADAR,AGTRAP,ALOX5,ALOX5AP,AOC1,ARHGAP5,ARHGEF3,ATP1B1,ATP2B4,BCL2,BCL3,BTG2,C5,CA2,CAV1,CCL2,CCL3,CCL3L3,CCL5,CCR2,CD14,CD38,CD83,CD93,COL4A5,CSF1R,CTSV,CXCL10,CXCL8,CXCR4,CYP1B1,CYSLTR1,DOK2,EEF1A1,EIF2AK2,ETV5,EZH2,FBXO6,FCER1G,FCGR1B,FCGR2A,FERMT3,FEZ1,FGR,G6PD,GABBR2,GAS6,GCLM,GPA33,GPR18,GPR84,HBEGF,HIPK2,HMOX1,HNRNPA1,HYOU1,ID2,IFI27,IFI35,IFI6,IFIH1,IFIT1,IFIT2,IFIT3,IFITM1,IFITM2,IF…
GO:0001775	cell activation	48	1024	1.23e-11	ENSP00000164227,ENSP00000221452,ENSP00000234091,ENSP00000236671,ENSP00000238508,ENSP00000246006,ENSP00000271450,ENSP00000273550,ENSP00000278865,ENSP00000288135,ENSP00000289902,ENSP00000296370,ENSP00000304236,ENSP00000304376,ENSP00000305651,ENSP00000306512,ENSP00000315630,ENSP00000320171,ENSP00000329920,ENSP00000331831,ENSP00000339063,ENSP00000339328,ENSP00000342082,ENSP00000343428,ENSP00000346442…	ALOX5,AOC1,BCL2,BCL3,CCL3,CCL5,CD14,CD93,CTSD,CXCL10,CXCL8,DPP7,EEF1A1,FCER1G,FCGR2A,FGR,FTH1,FUCA1,GAPT,GAS6,GCLM,GPR18,GPR84,ID2,ITGB1,KIT,LAMP2,LRMP,MAFB,MCEMP1,MMP9,MS4A3,MT1G,NFKB2,PKM,PLAUR,PTPRC,RAB24,RELB,RGCC,S100A8,S100A9,S100P,SERPINB10,SLPI,SWAP70,TNFRSF1B,VAT1
GO:0050900	leukocyte migration	26	296	2.58e-11	ENSP00000225831,ENSP00000258787,ENSP00000259254,ENSP00000263341,ENSP00000276420,ENSP00000288135,ENSP00000289902,ENSP00000292301,ENSP00000305651,ENSP00000306512,ENSP00000312367,ENSP00000331831,ENSP00000339191,ENSP00000356790,ENSP00000357470,ENSP00000357722,ENSP00000357727,ENSP00000361405,ENSP00000377783,ENSP00000379350,ENSP00000380666,ENSP00000386884,ENSP00000398698,ENSP00000474412,ENSP00000477908…	ATP1B1,CAV1,CCL2,CCL3,CCL3L3,CCL5,CCR2,CD84,CXCL10,CXCL8,CXCR4,DOK2,FCER1G,GAS6,GYPC,IL1B,IL6R,ITGB1,KIT,MMP9,MYO1G,PROS1,S100A8,S100A9,SLC7A7,TNF
GO:0002682	regulation of immune system process	56	1391	3.00e-11	ENSP00000216117,ENSP00000216797,ENSP00000221452,ENSP00000223642,ENSP00000225831,ENSP00000226279,ENSP00000233057,ENSP00000234091,ENSP00000258787,ENSP00000263341,ENSP00000263642,ENSP00000271450,ENSP00000285379,ENSP00000288135,ENSP00000289902,ENSP00000292301,ENSP00000304236,ENSP00000305651,ENSP00000306512,ENSP00000312367,ENSP00000315630,ENSP00000325663,ENSP00000331831,ENSP00000339191,ENSP00000343428…	ADAR,BCL2,C5,CA2,CAV1,CCL2,CCL3,CCL5,CCR2,CD14,CD38,CD83,CD84,CXCL10,CXCL8,DDX60,EIF2AK2,FCER1G,FCGR1B,FCGR2A,FGR,GAS6,GPR18,HMOX1,ID2,IFIH1,IFIT1,IFITM1,IKBKE,IL1B,IL6R,IRF7,ISG15,ITGB1,KIT,LPXN,LRRC17,LST1,MAFB,MYO1G,NFKBIA,NFKBIZ,PARP14,PARP9,PROS1,PTPRC,RELB,RGCC,S100A8,S100A9,STAT1,SWAP70,TNF,TNFAIP3,TNFRSF14,ZC3H12A
GO:0002274	myeloid leukocyte activation	35	574	3.52e-11	ENSP00000221452,ENSP00000236671,ENSP00000238508,ENSP00000246006,ENSP00000271450,ENSP00000273550,ENSP00000278865,ENSP00000288135,ENSP00000289902,ENSP00000296370,ENSP00000304236,ENSP00000304376,ENSP00000306512,ENSP00000320171,ENSP00000329920,ENSP00000339063,ENSP00000339328,ENSP00000342082,ENSP00000346442,ENSP00000347872,ENSP00000357722,ENSP00000357727,ENSP00000360635,ENSP00000361405,ENSP00000363117…	ALOX5,AOC1,CCL3,CCL5,CD14,CD93,CTSD,CXCL8,DPP7,EEF1A1,FCER1G,FCGR2A,FGR,FTH1,FUCA1,GPR84,KIT,LAMP2,LRMP,MCEMP1,MMP9,MS4A3,MT1G,PKM,PLAUR,PTPRC,RAB24,RELB,S100A8,S100A9,S100P,SERPINB10,SLPI,TNFRSF1B,VAT1
GO:0043903	regulation of symbiosis, encompassing mutualism through parasitism	22	203	3.93e-11	ENSP00000233057,ENSP00000257570,ENSP00000306512,ENSP00000306565,ENSP00000325618,ENSP00000339191,ENSP00000342082,ENSP00000354394,ENSP00000357459,ENSP00000360869,ENSP00000362179,ENSP00000368699,ENSP00000374455,ENSP00000381185,ENSP00000381601,ENSP00000382707,ENSP00000386187,ENSP00000388001,ENSP00000398698,ENSP00000474412,ENSP00000477908,ENSP00000484689	ADAR,BCL2,CAV1,CCL3,CCL5,CXCL8,EIF2AK2,IFIT1,IFITM1,IFITM2,IFITM3,ISG15,ISG20,MX1,OAS1,OASL,PARP10,SLPI,SQSTM1,STAT1,TNF,ZC3H12A
GO:0048519	negative regulation of biological process	121	4953	5.85e-11	ENSP00000164227,ENSP00000200453,ENSP00000216117,ENSP00000216797,ENSP00000217233,ENSP00000221452,ENSP00000223642,ENSP00000225831,ENSP00000226279,ENSP00000230990,ENSP00000233057,ENSP00000234091,ENSP00000238508,ENSP00000245185,ENSP00000256412,ENSP00000257570,ENSP00000261183,ENSP00000262662,ENSP00000263341,ENSP00000263642,ENSP00000273550,ENSP00000278780,ENSP00000278919,ENSP00000286301,ENSP00000287156…	ADAMDEC1,ADAR,ATP2B4,BCL2,BCL3,BIN1,BTG2,C5,CAV1,CCL2,CCL3,CCL3L3,CCL5,CCR2,CD14,CD38,CD83,CD84,CDKN2C,CRTAP,CSF1R,CTSV,CXCL10,CXCL8,CYP1B1,DCANP1,EIF2AK2,EZH2,FBXO6,FCER1G,FEZ1,FTH1,G6PD,GAS6,GAS7,GCLM,GPR18,GRINA,HBEGF,HIPK2,HMOX1,HNRNPA1,HYOU1,ID2,IFI27,IFI6,IFIH1,IFIT1,IFIT3,IFITM1,IFITM2,IFITM3,IGF2BP2,IGFBP7,IKBKE,IL1B,IL6R,INSIG1,IRF7,ISG15,ISG20,ITGB1,KIT,LAMP2,LPXN,LRRC17,LST1,MAFB,MLXIP…
GO:0045321	leukocyte activation	43	894	1.07e-10	ENSP00000164227,ENSP00000221452,ENSP00000234091,ENSP00000236671,ENSP00000238508,ENSP00000246006,ENSP00000271450,ENSP00000273550,ENSP00000278865,ENSP00000288135,ENSP00000289902,ENSP00000296370,ENSP00000304236,ENSP00000304376,ENSP00000306512,ENSP00000315630,ENSP00000320171,ENSP00000329920,ENSP00000339063,ENSP00000339328,ENSP00000342082,ENSP00000343428,ENSP00000346442,ENSP00000347872,ENSP00000357722…	ALOX5,AOC1,BCL2,BCL3,CCL3,CCL5,CD14,CD93,CTSD,CXCL8,DPP7,EEF1A1,FCER1G,FCGR2A,FGR,FTH1,FUCA1,GAPT,GPR18,GPR84,ID2,ITGB1,KIT,LAMP2,LRMP,MAFB,MCEMP1,MMP9,MS4A3,MT1G,PKM,PLAUR,PTPRC,RAB24,RELB,S100A8,S100A9,S100P,SERPINB10,SLPI,SWAP70,TNFRSF1B,VAT1
GO:0036230	granulocyte activation	32	502	1.19e-10	ENSP00000236671,ENSP00000238508,ENSP00000246006,ENSP00000271450,ENSP00000273550,ENSP00000278865,ENSP00000289902,ENSP00000296370,ENSP00000304236,ENSP00000304376,ENSP00000306512,ENSP00000320171,ENSP00000329920,ENSP00000339063,ENSP00000339328,ENSP00000342082,ENSP00000346442,ENSP00000347872,ENSP00000357722,ENSP00000357727,ENSP00000360635,ENSP00000361405,ENSP00000363117,ENSP00000363512,ENSP00000363603…	ALOX5,AOC1,CCL3,CCL5,CD14,CD93,CTSD,CXCL8,DPP7,EEF1A1,FCER1G,FCGR2A,FGR,FTH1,FUCA1,GPR84,LAMP2,LRMP,MCEMP1,MMP9,MS4A3,PKM,PLAUR,PTPRC,RAB24,S100A8,S100A9,S100P,SERPINB10,SLPI,TNFRSF1B,VAT1
GO:0043901	negative regulation of multi-organism process	20	173	1.48e-10	ENSP00000233057,ENSP00000257570,ENSP00000306565,ENSP00000325618,ENSP00000342082,ENSP00000354394,ENSP00000357459,ENSP00000360869,ENSP00000362179,ENSP00000368699,ENSP00000374455,ENSP00000381601,ENSP00000382707,ENSP00000386187,ENSP00000388001,ENSP00000398698,ENSP00000474412,ENSP00000477908,ENSP00000481570,ENSP00000484689	ADAR,CCL3,CCL5,EIF2AK2,IFIT1,IFITM1,IFITM2,IFITM3,ISG15,ISG20,MX1,OAS1,OASL,PARP10,SLPI,SQSTM1,STAT1,TNF,TNFAIP3,ZC3H12A
GO:0050792	regulation of viral process	20	174	1.59e-10	ENSP00000233057,ENSP00000257570,ENSP00000306512,ENSP00000306565,ENSP00000325618,ENSP00000342082,ENSP00000354394,ENSP00000357459,ENSP00000360869,ENSP00000362179,ENSP00000368699,ENSP00000381185,ENSP00000381601,ENSP00000382707,ENSP00000386187,ENSP00000388001,ENSP00000398698,ENSP00000474412,ENSP00000477908,ENSP00000484689	ADAR,BCL2,CCL3,CCL5,CXCL8,EIF2AK2,IFIT1,IFITM1,IFITM2,IFITM3,ISG15,ISG20,MX1,OAS1,OASL,PARP10,SLPI,STAT1,TNF,ZC3H12A
GO:0002366	leukocyte activation involved in immune response	35	616	2.00e-10	ENSP00000164227,ENSP00000221452,ENSP00000236671,ENSP00000238508,ENSP00000246006,ENSP00000271450,ENSP00000273550,ENSP00000278865,ENSP00000288135,ENSP00000289902,ENSP00000296370,ENSP00000304236,ENSP00000304376,ENSP00000315630,ENSP00000320171,ENSP00000329920,ENSP00000339063,ENSP00000339328,ENSP00000342082,ENSP00000346442,ENSP00000347872,ENSP00000357722,ENSP00000357727,ENSP00000360635,ENSP00000361405…	ALOX5,AOC1,BCL3,CCL3,CD14,CD93,CTSD,DPP7,EEF1A1,FCER1G,FCGR2A,FGR,FTH1,FUCA1,GAPT,GPR84,KIT,LAMP2,LRMP,MCEMP1,MMP9,MS4A3,PKM,PLAUR,PTPRC,RAB24,RELB,S100A8,S100A9,S100P,SERPINB10,SLPI,SWAP70,TNFRSF1B,VAT1
GO:0002444	myeloid leukocyte mediated immunity	32	519	2.35e-10	ENSP00000236671,ENSP00000238508,ENSP00000246006,ENSP00000271450,ENSP00000273550,ENSP00000278865,ENSP00000288135,ENSP00000289902,ENSP00000296370,ENSP00000304236,ENSP00000304376,ENSP00000320171,ENSP00000329920,ENSP00000339063,ENSP00000339328,ENSP00000342082,ENSP00000346442,ENSP00000347872,ENSP00000357470,ENSP00000357722,ENSP00000357727,ENSP00000360635,ENSP00000361405,ENSP00000363117,ENSP00000363512…	ALOX5,AOC1,CCL3,CD14,CD93,CTSD,DPP7,EEF1A1,FCER1G,FCGR2A,FGR,FTH1,FUCA1,GPR84,IL6R,KIT,LAMP2,LRMP,MCEMP1,MMP9,MS4A3,PKM,PLAUR,PTPRC,RAB24,S100A8,S100A9,S100P,SERPINB10,SLPI,TNFRSF1B,VAT1
GO:0002684	positive regulation of immune system process	42	882	2.35e-10	ENSP00000216117,ENSP00000216797,ENSP00000221452,ENSP00000223642,ENSP00000225831,ENSP00000226279,ENSP00000234091,ENSP00000258787,ENSP00000263341,ENSP00000263642,ENSP00000271450,ENSP00000285379,ENSP00000289902,ENSP00000292301,ENSP00000304236,ENSP00000305651,ENSP00000306512,ENSP00000312367,ENSP00000315630,ENSP00000325663,ENSP00000331831,ENSP00000339191,ENSP00000347948,ENSP00000353512,ENSP00000354394…	BCL2,C5,CA2,CAV1,CCL2,CCL3,CCL5,CCR2,CD14,CD38,CD83,CD84,CXCL10,CXCL8,DDX60,FCER1G,FCGR2A,FGR,GAS6,HMOX1,ID2,IFIH1,IKBKE,IL1B,IL6R,IRF7,ISG15,MYO1G,NFKBIA,NFKBIZ,PARP9,PTPRC,RELB,RGCC,S100A8,S100A9,STAT1,SWAP70,TNF,TNFAIP3,TNFRSF14,ZC3H12A
GO:0042119	neutrophil activation	31	497	3.90e-10	ENSP00000236671,ENSP00000238508,ENSP00000246006,ENSP00000271450,ENSP00000273550,ENSP00000278865,ENSP00000289902,ENSP00000296370,ENSP00000304236,ENSP00000304376,ENSP00000306512,ENSP00000320171,ENSP00000329920,ENSP00000339063,ENSP00000339328,ENSP00000342082,ENSP00000346442,ENSP00000347872,ENSP00000357722,ENSP00000357727,ENSP00000360635,ENSP00000361405,ENSP00000363117,ENSP00000363512,ENSP00000363603…	ALOX5,AOC1,CCL5,CD14,CD93,CTSD,CXCL8,DPP7,EEF1A1,FCER1G,FCGR2A,FGR,FTH1,FUCA1,GPR84,LAMP2,LRMP,MCEMP1,MMP9,MS4A3,PKM,PLAUR,PTPRC,RAB24,S100A8,S100A9,S100P,SERPINB10,SLPI,TNFRSF1B,VAT1
GO:0043900	regulation of multi-organism process	27	372	3.97e-10	ENSP00000233057,ENSP00000257570,ENSP00000263341,ENSP00000306512,ENSP00000306565,ENSP00000325618,ENSP00000330442,ENSP00000339191,ENSP00000342082,ENSP00000353512,ENSP00000354394,ENSP00000357459,ENSP00000360869,ENSP00000362179,ENSP00000368699,ENSP00000374455,ENSP00000377344,ENSP00000381185,ENSP00000381601,ENSP00000382707,ENSP00000386187,ENSP00000388001,ENSP00000398698,ENSP00000474412,ENSP00000477908…	ADAR,BCL2,CAV1,CCL3,CCL5,CXCL8,DDX60,EIF2AK2,IFIT1,IFITM1,IFITM2,IFITM3,IL1B,ISG15,ISG20,MX1,OAS1,OASL,PARP10,PARP9,PLB1,SLPI,SQSTM1,STAT1,TNF,TNFAIP3,ZC3H12A
GO:0043299	leukocyte degranulation	31	507	6.07e-10	ENSP00000236671,ENSP00000238508,ENSP00000246006,ENSP00000271450,ENSP00000273550,ENSP00000278865,ENSP00000288135,ENSP00000289902,ENSP00000296370,ENSP00000304236,ENSP00000304376,ENSP00000320171,ENSP00000329920,ENSP00000339063,ENSP00000339328,ENSP00000342082,ENSP00000346442,ENSP00000347872,ENSP00000357722,ENSP00000357727,ENSP00000360635,ENSP00000361405,ENSP00000363117,ENSP00000363512,ENSP00000363603…	ALOX5,AOC1,CCL3,CD14,CD93,CTSD,DPP7,EEF1A1,FCER1G,FCGR2A,FGR,FTH1,FUCA1,GPR84,KIT,LAMP2,LRMP,MCEMP1,MMP9,MS4A3,PKM,PLAUR,PTPRC,RAB24,S100A8,S100A9,S100P,SERPINB10,SLPI,TNFRSF1B,VAT1
GO:0035455	response to interferon-alpha	10	22	6.21e-10	ENSP00000233057,ENSP00000331831,ENSP00000333657,ENSP00000357459,ENSP00000360883,ENSP00000360891,ENSP00000382707,ENSP00000386187,ENSP00000388001,ENSP00000484689	ADAR,EIF2AK2,GAS6,IFIT2,IFIT3,IFITM1,IFITM2,IFITM3,MX2,OAS1
GO:0002275	myeloid cell activation involved in immune response	31	519	1.03e-09	ENSP00000236671,ENSP00000238508,ENSP00000246006,ENSP00000271450,ENSP00000273550,ENSP00000278865,ENSP00000288135,ENSP00000289902,ENSP00000296370,ENSP00000304236,ENSP00000304376,ENSP00000320171,ENSP00000329920,ENSP00000339063,ENSP00000339328,ENSP00000342082,ENSP00000346442,ENSP00000347872,ENSP00000357722,ENSP00000357727,ENSP00000360635,ENSP00000361405,ENSP00000363117,ENSP00000363512,ENSP00000363603…	ALOX5,AOC1,CCL3,CD14,CD93,CTSD,DPP7,EEF1A1,FCER1G,FCGR2A,FGR,FTH1,FUCA1,GPR84,KIT,LAMP2,LRMP,MCEMP1,MMP9,MS4A3,PKM,PLAUR,PTPRC,RAB24,S100A8,S100A9,S100P,SERPINB10,SLPI,TNFRSF1B,VAT1
GO:0006887	exocytosis	38	774	1.10e-09	ENSP00000236671,ENSP00000238508,ENSP00000246006,ENSP00000258787,ENSP00000271450,ENSP00000273550,ENSP00000278865,ENSP00000279227,ENSP00000288135,ENSP00000289902,ENSP00000296370,ENSP00000296849,ENSP00000300935,ENSP00000304236,ENSP00000304376,ENSP00000320171,ENSP00000329920,ENSP00000331831,ENSP00000339063,ENSP00000339328,ENSP00000342082,ENSP00000346442,ENSP00000347872,ENSP00000357722,ENSP00000357727…	ALOX5,AOC1,CCL3,CCL5,CD14,CD93,CTSD,DPP7,EEF1A1,FCER1G,FCGR2A,FERMT3,FGR,FTH1,FUCA1,GAS6,GPR84,KIT,LAMP2,LRMP,MCEMP1,MMP9,MS4A3,MYO1G,NKD2,PKM,PLAUR,PROS1,PTPRC,RAB24,RAB8A,S100A8,S100A9,S100P,SERPINB10,SLPI,TNFRSF1B,VAT1
GO:0002446	neutrophil mediated immunity	30	498	1.78e-09	ENSP00000236671,ENSP00000238508,ENSP00000246006,ENSP00000271450,ENSP00000273550,ENSP00000278865,ENSP00000289902,ENSP00000296370,ENSP00000304236,ENSP00000304376,ENSP00000320171,ENSP00000329920,ENSP00000339063,ENSP00000339328,ENSP00000342082,ENSP00000346442,ENSP00000347872,ENSP00000357470,ENSP00000357722,ENSP00000357727,ENSP00000360635,ENSP00000361405,ENSP00000363117,ENSP00000363512,ENSP00000363603…	ALOX5,AOC1,CD14,CD93,CTSD,DPP7,EEF1A1,FCER1G,FCGR2A,FGR,FTH1,FUCA1,GPR84,IL6R,LAMP2,LRMP,MCEMP1,MMP9,MS4A3,PKM,PLAUR,PTPRC,RAB24,S100A8,S100A9,S100P,SERPINB10,SLPI,TNFRSF1B,VAT1
GO:0006954	inflammatory response	29	482	3.98e-09	ENSP00000216117,ENSP00000221452,ENSP00000223642,ENSP00000225831,ENSP00000263341,ENSP00000286301,ENSP00000288135,ENSP00000289902,ENSP00000292301,ENSP00000304236,ENSP00000305651,ENSP00000306512,ENSP00000325663,ENSP00000347948,ENSP00000357470,ENSP00000357722,ENSP00000357727,ENSP00000358983,ENSP00000362179,ENSP00000363512,ENSP00000365435,ENSP00000386884,ENSP00000398698,ENSP00000472546,ENSP00000474412…	ALOX5,C5,CCL2,CCL3,CCL3L3,CCL5,CCR2,CD14,CSF1R,CXCL10,CXCL8,CXCR4,CYSLTR1,FCER1G,HMOX1,IL1B,IL6R,KIT,NFKB2,NFKBIZ,PLA2G4C,RELB,S100A8,S100A9,TNF,TNFAIP3,TNFRSF14,TNFRSF1B,ZC3H12A
GO:0043312	neutrophil degranulation	29	485	4.50e-09	ENSP00000236671,ENSP00000238508,ENSP00000246006,ENSP00000271450,ENSP00000273550,ENSP00000278865,ENSP00000289902,ENSP00000296370,ENSP00000304236,ENSP00000304376,ENSP00000320171,ENSP00000329920,ENSP00000339063,ENSP00000339328,ENSP00000342082,ENSP00000346442,ENSP00000347872,ENSP00000357722,ENSP00000357727,ENSP00000360635,ENSP00000361405,ENSP00000363117,ENSP00000363512,ENSP00000363603,ENSP00000365435…	ALOX5,AOC1,CD14,CD93,CTSD,DPP7,EEF1A1,FCER1G,FCGR2A,FGR,FTH1,FUCA1,GPR84,LAMP2,LRMP,MCEMP1,MMP9,MS4A3,PKM,PLAUR,PTPRC,RAB24,S100A8,S100A9,S100P,SERPINB10,SLPI,TNFRSF1B,VAT1
GO:0001817	regulation of cytokine production	32	615	1.21e-08	ENSP00000164227,ENSP00000216117,ENSP00000221452,ENSP00000223642,ENSP00000233057,ENSP00000263341,ENSP00000263642,ENSP00000286301,ENSP00000287156,ENSP00000289902,ENSP00000292301,ENSP00000304236,ENSP00000312367,ENSP00000331831,ENSP00000343428,ENSP00000354394,ENSP00000357470,ENSP00000358983,ENSP00000362179,ENSP00000363117,ENSP00000368450,ENSP00000368664,ENSP00000368699,ENSP00000371634,ENSP00000377344…	BCL3,C5,CCL3,CCR2,CD14,CD83,CD84,CSF1R,CYP1B1,DDX60,EIF2AK2,FCER1G,FGR,GAS6,GPR18,HMOX1,IFIH1,IGF2BP2,IKBKE,IL1B,IL6R,IRF7,ISG15,NAV3,NFKB2,RELB,RGCC,STAT1,TNF,TNFAIP3,UBE2L6,ZC3H12A
GO:0045055	regulated exocytosis	34	691	1.25e-08	ENSP00000236671,ENSP00000238508,ENSP00000246006,ENSP00000271450,ENSP00000273550,ENSP00000278865,ENSP00000279227,ENSP00000288135,ENSP00000289902,ENSP00000296370,ENSP00000304236,ENSP00000304376,ENSP00000320171,ENSP00000329920,ENSP00000331831,ENSP00000339063,ENSP00000339328,ENSP00000342082,ENSP00000346442,ENSP00000347872,ENSP00000357722,ENSP00000357727,ENSP00000360635,ENSP00000361405,ENSP00000363117…	ALOX5,AOC1,CCL3,CD14,CD93,CTSD,DPP7,EEF1A1,FCER1G,FCGR2A,FERMT3,FGR,FTH1,FUCA1,GAS6,GPR84,KIT,LAMP2,LRMP,MCEMP1,MMP9,MS4A3,PKM,PLAUR,PROS1,PTPRC,RAB24,S100A8,S100A9,S100P,SERPINB10,SLPI,TNFRSF1B,VAT1
GO:0007154	cell communication	118	5219	1.80e-08	ENSP00000164227,ENSP00000200453,ENSP00000216117,ENSP00000216797,ENSP00000217233,ENSP00000221452,ENSP00000223642,ENSP00000225831,ENSP00000226279,ENSP00000230990,ENSP00000233057,ENSP00000245185,ENSP00000246006,ENSP00000257570,ENSP00000258787,ENSP00000259455,ENSP00000261590,ENSP00000263341,ENSP00000263642,ENSP00000271450,ENSP00000276420,ENSP00000279227,ENSP00000285379,ENSP00000286301,ENSP00000288135…	ACSL1,ADAR,AGTRAP,ALOX5,AOC1,ARHGAP5,ARHGEF3,ATP1B1,BCL2,BCL3,BTG2,C5,CA2,CAV1,CCL2,CCL3,CCL3L3,CCL5,CCR2,CD14,CD38,CD83,CD93,COL4A5,CSF1R,CTSV,CXCL10,CXCL8,CXCR4,CYP1B1,CYSLTR1,DBN1,DOK2,DSG2,EIF2AK2,ETV5,FCER1G,FCGR1B,FCGR2A,FERMT3,FGR,GABBR2,GAS6,GPA33,GPR18,GPR84,HBEGF,HIPK2,HMOX1,HNRNPA1,HYOU1,IFI27,IFI35,IFI6,IFIH1,IFIT1,IFIT2,IFIT3,IFITM1,IFITM2,IFITM3,IKBKE,IL1B,IL6R,INSIG1,IRF7,IRF9,ISG1…
GO:0065008	regulation of biological quality	91	3559	1.82e-08	ENSP00000164227,ENSP00000200453,ENSP00000216117,ENSP00000216797,ENSP00000225831,ENSP00000226279,ENSP00000234091,ENSP00000245185,ENSP00000261183,ENSP00000261590,ENSP00000263341,ENSP00000273550,ENSP00000276914,ENSP00000278353,ENSP00000285379,ENSP00000286301,ENSP00000288135,ENSP00000289902,ENSP00000292301,ENSP00000292385,ENSP00000297785,ENSP00000299198,ENSP00000300935,ENSP00000305651,ENSP00000306894…	AAK1,ACTA2,ADAR,AGTRAP,ALDH1A1,ATP1B1,ATP2B4,BCL2,BCL3,BIN1,CA2,CAV1,CCL2,CCL3,CCL5,CCR2,CD38,CKB,CLSTN2,CRTAP,CSF1R,CXCL10,CXCR4,CYP1B1,CYSLTR1,DBN1,DCANP1,DHRS9,DSG2,ETV5,EZH2,FCER1G,FGR,FTH1,G6PD,GAPT,GAS6,GCLM,GPR18,GPR89A,GPR89B,GRINA,HIPK2,HMOX1,HNRNPA1,HSD11B1,HSD17B12,ID2,IFI6,IFIT1,IGF2BP2,IKBKE,IL1B,INSIG1,ISG15,KIT,LAMP2,LST1,MAFB,MLXIPL,MT2A,NFKBIA,NQO1,OAS1,OAS2,OSBPL8,PKIB,PLAUR,PLB…
GO:0010035	response to inorganic substance	28	491	2.48e-08	ENSP00000216117,ENSP00000234091,ENSP00000245185,ENSP00000285379,ENSP00000288135,ENSP00000289473,ENSP00000304236,ENSP00000319788,ENSP00000320147,ENSP00000330587,ENSP00000339191,ENSP00000341826,ENSP00000350310,ENSP00000354394,ENSP00000357722,ENSP00000361405,ENSP00000362179,ENSP00000377192,ENSP00000377995,ENSP00000381185,ENSP00000391397,ENSP00000411613,ENSP00000434516,ENSP00000462521,ENSP00000478425…	ALOX5AP,AOC1,ATP2B4,BCL2,CA2,CAV1,CD14,CYP1B1,EZH2,G6PD,HMOX1,HNRNPA1,ID2,KIT,MMP9,MT1A,MT1G,MT1H,MT1X,MT2A,NCF1,NQO1,S100A8,STAT1,TNFAIP3,TXNIP,TXNRD1,ZC3H12A
GO:0050776	regulation of immune response	38	873	2.57e-08	ENSP00000216117,ENSP00000216797,ENSP00000221452,ENSP00000223642,ENSP00000226279,ENSP00000258787,ENSP00000263341,ENSP00000263642,ENSP00000271450,ENSP00000288135,ENSP00000289902,ENSP00000292301,ENSP00000304236,ENSP00000312367,ENSP00000325663,ENSP00000339191,ENSP00000353512,ENSP00000354394,ENSP00000357459,ENSP00000357722,ENSP00000357727,ENSP00000358391,ENSP00000362179,ENSP00000363117,ENSP00000368664…	ADAR,BCL2,C5,CAV1,CCL5,CCR2,CD14,CD38,CD84,DDX60,FCER1G,FCGR1B,FCGR2A,FGR,HMOX1,IFIH1,IFITM1,IKBKE,IL1B,IRF7,ITGB1,KIT,LPXN,MYO1G,NFKBIA,NFKBIZ,PARP14,PARP9,PROS1,PTPRC,RELB,RGCC,S100A8,S100A9,STAT1,TNF,TNFAIP3,ZC3H12A
GO:0023052	signaling	115	5108	4.67e-08	ENSP00000164227,ENSP00000200453,ENSP00000216117,ENSP00000216797,ENSP00000217233,ENSP00000221452,ENSP00000223642,ENSP00000225831,ENSP00000226279,ENSP00000230990,ENSP00000233057,ENSP00000245185,ENSP00000246006,ENSP00000257570,ENSP00000258787,ENSP00000259455,ENSP00000261590,ENSP00000263341,ENSP00000263642,ENSP00000271450,ENSP00000276420,ENSP00000279227,ENSP00000285379,ENSP00000286301,ENSP00000288135…	ACSL1,ADAR,AGTRAP,ALOX5,ARHGAP5,ARHGEF3,ATP1B1,BCL2,BCL3,BIN1,BTG2,C5,CA2,CAV1,CCL2,CCL3,CCL3L3,CCL5,CCR2,CD14,CD38,CD83,CD93,COL4A5,CSF1R,CXCL10,CXCL8,CXCR4,CYP1B1,CYSLTR1,DOK2,DSG2,EIF2AK2,ETV5,FCER1G,FCGR1B,FCGR2A,FERMT3,FGR,GABBR2,GAS6,GPA33,GPR18,GPR84,HBEGF,HIPK2,HMOX1,HNRNPA1,HYOU1,IFI27,IFI35,IFI6,IFIH1,IFIT1,IFIT2,IFIT3,IFITM1,IFITM2,IFITM3,IKBKE,IL1B,IL6R,INSIG1,IRF7,IRF9,ISG15,ISG20,IT…
GO:0007165	signal transduction	109	4738	5.33e-08	ENSP00000164227,ENSP00000200453,ENSP00000216117,ENSP00000216797,ENSP00000217233,ENSP00000221452,ENSP00000223642,ENSP00000225831,ENSP00000226279,ENSP00000230990,ENSP00000233057,ENSP00000245185,ENSP00000246006,ENSP00000257570,ENSP00000258787,ENSP00000259455,ENSP00000263341,ENSP00000263642,ENSP00000271450,ENSP00000276420,ENSP00000279227,ENSP00000285379,ENSP00000286301,ENSP00000288135,ENSP00000289473…	ACSL1,ADAR,AGTRAP,ALOX5,ARHGAP5,ARHGEF3,ATP1B1,BCL2,BCL3,BTG2,C5,CA2,CAV1,CCL2,CCL3,CCL3L3,CCL5,CCR2,CD14,CD38,CD83,CD93,COL4A5,CSF1R,CXCL10,CXCL8,CXCR4,CYP1B1,CYSLTR1,DOK2,EIF2AK2,FCER1G,FCGR1B,FCGR2A,FERMT3,FGR,GABBR2,GAS6,GPA33,GPR18,GPR84,HBEGF,HIPK2,HMOX1,HNRNPA1,HYOU1,IFI27,IFI35,IFI6,IFIH1,IFIT1,IFIT2,IFIT3,IFITM1,IFITM2,IFITM3,IKBKE,IL1B,IL6R,INSIG1,IRF7,IRF9,ISG15,ISG20,ITGB1,KIT,LPXN,LY…
GO:0051239	regulation of multicellular organismal process	76	2788	6.29e-08	ENSP00000164227,ENSP00000216117,ENSP00000216797,ENSP00000221452,ENSP00000223642,ENSP00000226279,ENSP00000230990,ENSP00000233057,ENSP00000234091,ENSP00000261590,ENSP00000263341,ENSP00000263642,ENSP00000278780,ENSP00000278919,ENSP00000285379,ENSP00000286301,ENSP00000287156,ENSP00000288135,ENSP00000289902,ENSP00000292301,ENSP00000292385,ENSP00000304236,ENSP00000305651,ENSP00000306512,ENSP00000306894…	ATP1B1,ATP2B4,BCL2,BCL3,BIN1,C5,CA2,CAV1,CCL3,CCR2,CD14,CD38,CD83,CD84,CLSTN2,CSF1R,CTSV,CXCL10,CXCL8,CXCR4,CYP1B1,DBN1,DCANP1,DDX60,DSG2,EIF2AK2,ETV5,EZH2,FAM20C,FCER1G,FEZ1,FGR,G6PD,GAS6,GPR18,HBEGF,HIPK2,HMOX1,ID2,IFIH1,IFITM1,IGF2BP2,IKBKE,IL1B,IL6R,IRF7,ISG15,ITGB1,KIT,LRRC17,MAFB,MMP9,NAV3,NFKB2,NFKBIA,NFKBIZ,OAS2,OLIG2,OVOL2,PLAUR,PROS1,RELB,RGCC,S100A9,SERPINB2,SERPINE2,STAT1,THBD,TNF,TNF…
GO:0030595	leukocyte chemotaxis	15	130	6.33e-08	ENSP00000225831,ENSP00000263341,ENSP00000288135,ENSP00000289902,ENSP00000292301,ENSP00000305651,ENSP00000306512,ENSP00000331831,ENSP00000357470,ENSP00000357722,ENSP00000357727,ENSP00000386884,ENSP00000474412,ENSP00000477908,ENSP00000480558	CCL2,CCL3,CCL3L3,CCL5,CCR2,CXCL10,CXCL8,CXCR4,FCER1G,GAS6,IL1B,IL6R,KIT,S100A8,S100A9
GO:0032940	secretion by cell	39	959	8.80e-08	ENSP00000236671,ENSP00000238508,ENSP00000246006,ENSP00000258787,ENSP00000271450,ENSP00000273550,ENSP00000278865,ENSP00000279227,ENSP00000288135,ENSP00000289902,ENSP00000296370,ENSP00000296849,ENSP00000300935,ENSP00000304236,ENSP00000304376,ENSP00000320171,ENSP00000329920,ENSP00000331831,ENSP00000339063,ENSP00000339328,ENSP00000342082,ENSP00000346442,ENSP00000347872,ENSP00000357722,ENSP00000357727…	ALOX5,AOC1,CCL3,CCL5,CD14,CD93,CTSD,DPP7,EEF1A1,FCER1G,FCGR2A,FERMT3,FGR,FTH1,FUCA1,GAS6,GPR84,KIT,LAMP2,LRMP,MCEMP1,MMP9,MS4A3,MYO1G,NKD2,PKM,PLAUR,PROS1,PTPRC,RAB24,RAB8A,S100A8,S100A9,S100P,SERPINB10,SERPINE2,SLPI,TNFRSF1B,VAT1
GO:0060326	cell chemotaxis	17	183	9.87e-08	ENSP00000223642,ENSP00000225831,ENSP00000230990,ENSP00000263341,ENSP00000288135,ENSP00000289902,ENSP00000292301,ENSP00000305651,ENSP00000306512,ENSP00000331831,ENSP00000357470,ENSP00000357722,ENSP00000357727,ENSP00000386884,ENSP00000474412,ENSP00000477908,ENSP00000480558	C5,CCL2,CCL3,CCL3L3,CCL5,CCR2,CXCL10,CXCL8,CXCR4,FCER1G,GAS6,HBEGF,IL1B,IL6R,KIT,S100A8,S100A9
GO:0050789	regulation of biological process	196	11116	1.47e-07	ENSP00000164227,ENSP00000200453,ENSP00000216117,ENSP00000216797,ENSP00000217233,ENSP00000221452,ENSP00000223642,ENSP00000225831,ENSP00000226279,ENSP00000230990,ENSP00000232375,ENSP00000233057,ENSP00000234091,ENSP00000238508,ENSP00000245185,ENSP00000246006,ENSP00000256412,ENSP00000257570,ENSP00000258381,ENSP00000258787,ENSP00000259455,ENSP00000261183,ENSP00000261590,ENSP00000262554,ENSP00000262662…	AAK1,ACSL1,ACTA2,ADAMDEC1,ADAR,AGTRAP,ALOX5,ARHGAP5,ARHGEF3,ATP1B1,ATP2B4,BCL2,BCL3,BEX1,BIN1,BTG2,C5,CA2,CAV1,CCL2,CCL3,CCL3L3,CCL5,CCNC,CCR2,CD14,CD38,CD83,CD84,CD93,CDKN2C,CLSTN2,COL4A5,CRTAP,CSF1R,CTSV,CXCL10,CXCL8,CXCR4,CYP1B1,CYSLTR1,DBN1,DCANP1,DDX60,DOK2,DSG2,EBF3,EEF1A1,EIF2AK2,ETV5,EZH2,FAM20C,FBXO6,FCER1G,FCGR1B,FCGR2A,FERMT3,FEZ1,FGR,FTH1,G6PD,GABBR2,GAS6,GAS7,GCLM,GMCL1,GPA33,GPR18,G…
GO:0016477	cell migration	35	812	1.56e-07	ENSP00000223642,ENSP00000225831,ENSP00000230990,ENSP00000254898,ENSP00000258787,ENSP00000259254,ENSP00000263341,ENSP00000276420,ENSP00000278780,ENSP00000288135,ENSP00000289902,ENSP00000292301,ENSP00000296370,ENSP00000305651,ENSP00000306512,ENSP00000312367,ENSP00000331831,ENSP00000339191,ENSP00000353512,ENSP00000356790,ENSP00000357470,ENSP00000357722,ENSP00000357727,ENSP00000361405,ENSP00000363117…	ATP1B1,C5,CAV1,CCL2,CCL3,CCL3L3,CCL5,CCR2,CD84,CXCL10,CXCL8,CXCR4,CYP1B1,DOK2,FCER1G,FGR,GAS6,GYPC,HBEGF,IL1B,IL6R,ITGB1,KIT,MATN2,MMP9,MYO1G,OVOL2,PARP9,PROS1,PTPRC,S100A8,S100A9,S100P,SLC7A7,TNF
GO:0046903	secretion	41	1070	1.57e-07	ENSP00000236671,ENSP00000238508,ENSP00000246006,ENSP00000258787,ENSP00000271450,ENSP00000273550,ENSP00000278865,ENSP00000279227,ENSP00000285379,ENSP00000288135,ENSP00000289902,ENSP00000296370,ENSP00000296849,ENSP00000300935,ENSP00000304236,ENSP00000304376,ENSP00000320171,ENSP00000329920,ENSP00000331831,ENSP00000339063,ENSP00000339191,ENSP00000339328,ENSP00000342082,ENSP00000346442,ENSP00000347872…	ALOX5,AOC1,CA2,CAV1,CCL3,CCL5,CD14,CD93,CTSD,DPP7,EEF1A1,FCER1G,FCGR2A,FERMT3,FGR,FTH1,FUCA1,GAS6,GPR84,KIT,LAMP2,LRMP,MCEMP1,MMP9,MS4A3,MYO1G,NKD2,PKM,PLAUR,PROS1,PTPRC,RAB24,RAB8A,S100A8,S100A9,S100P,SERPINB10,SERPINE2,SLPI,TNFRSF1B,VAT1
GO:0050790	regulation of catalytic activity	65	2249	1.57e-07	ENSP00000200453,ENSP00000217233,ENSP00000223642,ENSP00000225831,ENSP00000233057,ENSP00000238508,ENSP00000259455,ENSP00000261183,ENSP00000262662,ENSP00000263341,ENSP00000286301,ENSP00000288135,ENSP00000289473,ENSP00000292301,ENSP00000292596,ENSP00000295992,ENSP00000297785,ENSP00000305651,ENSP00000316779,ENSP00000319788,ENSP00000320147,ENSP00000331065,ENSP00000331831,ENSP00000339191,ENSP00000339328…	ACSL1,ADAR,ALDH1A1,ALOX5AP,ARHGAP5,ATP1B1,ATP2B4,BCL2,BIN1,C5,CAV1,CCL2,CCL3,CCL3L3,CCL5,CCNC,CCR2,CDKN2C,CSF1R,CXCL10,CXCR4,EIF2AK2,EZH2,FGR,GABBR2,GAS6,GCLM,IFI27,IFI6,IFIT1,IKBKE,IL1B,IL6R,ITGB1,KIT,LTC4S,MMP9,NCF1,NCF4,NQO1,OAS1,OSBPL8,PARP9,PCOLCE2,PKIB,PLAUR,PPP1R15A,PPP1R27,PPP4R2,PROS1,PTPRC,RGCC,RGS16,S100A8,S100A9,SERPINB10,SERPINB2,SERPINE2,SLPI,TNF,TNFAIP3,TNFRSF1B,TRIB3,TXNIP,WARS
GO:0051248	negative regulation of protein metabolic process	41	1075	1.76e-07	ENSP00000164227,ENSP00000200453,ENSP00000217233,ENSP00000223642,ENSP00000230990,ENSP00000233057,ENSP00000238508,ENSP00000262662,ENSP00000263341,ENSP00000290551,ENSP00000315630,ENSP00000316779,ENSP00000320886,ENSP00000323696,ENSP00000325618,ENSP00000331065,ENSP00000331831,ENSP00000339191,ENSP00000339328,ENSP00000342082,ENSP00000342513,ENSP00000347495,ENSP00000350310,ENSP00000357459,ENSP00000361405…	ADAR,ATP2B4,BCL3,BIN1,BTG2,C5,CAV1,CDKN2C,CRTAP,EIF2AK2,G6PD,GAS6,HBEGF,HIPK2,IFI6,IGF2BP2,IL1B,ISG15,MLXIPL,MMP9,NCOA7,PARP10,PARP14,PKIB,PLAUR,PPP1R15A,PPP1R27,PROS1,PTPRC,RPL13A,SERPINB10,SERPINB2,SERPINE2,SLPI,SWAP70,TNF,TNFAIP3,TNFRSF1B,TRIB3,WARS,ZC3H12A
GO:0065007	biological regulation	203	11740	2.05e-07	ENSP00000164227,ENSP00000200453,ENSP00000216117,ENSP00000216797,ENSP00000217233,ENSP00000221452,ENSP00000223642,ENSP00000225831,ENSP00000226279,ENSP00000230990,ENSP00000232375,ENSP00000233057,ENSP00000234091,ENSP00000238508,ENSP00000245185,ENSP00000246006,ENSP00000256412,ENSP00000257570,ENSP00000258381,ENSP00000258787,ENSP00000259455,ENSP00000261183,ENSP00000261590,ENSP00000262554,ENSP00000262662…	AAK1,ACSL1,ACTA2,ADAMDEC1,ADAR,AGTRAP,ALDH1A1,ALOX5,ALOX5AP,ARHGAP5,ARHGEF3,ATP1B1,ATP2B4,BCL2,BCL3,BEX1,BIN1,BTG2,C5,CA2,CAV1,CCL2,CCL3,CCL3L3,CCL5,CCNC,CCR2,CD14,CD38,CD83,CD84,CD93,CDKN2C,CKB,CLSTN2,COL4A5,CRTAP,CSF1R,CTSV,CXCL10,CXCL8,CXCR4,CYP1B1,CYSLTR1,DBN1,DCANP1,DDX60,DHRS9,DOK2,DSG2,EBF3,EEF1A1,EIF2AK2,ETV5,EZH2,FAM20C,FBXO6,FCER1G,FCGR1B,FCGR2A,FERMT3,FEZ1,FGR,FTH1,G6PD,GABBR2,GAPT,GAS…
GO:0040011	locomotion	42	1144	3.14e-07	ENSP00000223642,ENSP00000225831,ENSP00000230990,ENSP00000234091,ENSP00000254898,ENSP00000258787,ENSP00000259254,ENSP00000263341,ENSP00000276420,ENSP00000278780,ENSP00000278919,ENSP00000286301,ENSP00000288135,ENSP00000289902,ENSP00000292301,ENSP00000296370,ENSP00000305651,ENSP00000306512,ENSP00000312367,ENSP00000331831,ENSP00000339191,ENSP00000339328,ENSP00000350310,ENSP00000353512,ENSP00000356790…	ATP1B1,ATP2B4,C5,CAV1,CCL2,CCL3,CCL3L3,CCL5,CCR2,CD84,CSF1R,CXCL10,CXCL8,CXCR4,CYP1B1,CYSLTR1,DOK2,FCER1G,FEZ1,FGR,GAS6,GYPC,HBEGF,ID2,IL1B,IL6R,ITGB1,KIT,MATN2,MMP9,MYO1G,OVOL2,PARP9,PLAUR,PROS1,PTPRC,S100A8,S100A9,S100P,SLC7A7,TNF,TYMP
GO:0048523	negative regulation of cellular process	102	4454	3.14e-07	ENSP00000164227,ENSP00000200453,ENSP00000216117,ENSP00000216797,ENSP00000217233,ENSP00000221452,ENSP00000223642,ENSP00000225831,ENSP00000226279,ENSP00000230990,ENSP00000233057,ENSP00000234091,ENSP00000238508,ENSP00000256412,ENSP00000261183,ENSP00000262662,ENSP00000263341,ENSP00000273550,ENSP00000278780,ENSP00000278919,ENSP00000286301,ENSP00000288135,ENSP00000289902,ENSP00000290551,ENSP00000292301…	ADAMDEC1,ADAR,ATP2B4,BCL2,BCL3,BIN1,BTG2,C5,CAV1,CCL2,CCL3,CCL3L3,CCL5,CCR2,CD14,CD38,CD84,CDKN2C,CRTAP,CSF1R,CTSV,CXCL10,CXCL8,CYP1B1,EIF2AK2,EZH2,FBXO6,FCER1G,FEZ1,FTH1,G6PD,GAS6,GAS7,GCLM,GPR18,GRINA,HBEGF,HIPK2,HMOX1,HNRNPA1,HYOU1,ID2,IFI27,IFI6,IFIT3,IFITM1,IGF2BP2,IGFBP7,IL1B,INSIG1,IRF7,ISG15,ITGB1,KIT,LAMP2,LPXN,LRRC17,LST1,MAFB,MLXIPL,MMP9,MSC,NAV3,NCOA7,NFKB2,NFKBIA,NKD2,NQO1,OLIG2,OSBP…
GO:0032269	negative regulation of cellular protein metabolic process	39	1014	3.43e-07	ENSP00000200453,ENSP00000217233,ENSP00000223642,ENSP00000233057,ENSP00000238508,ENSP00000262662,ENSP00000263341,ENSP00000290551,ENSP00000315630,ENSP00000316779,ENSP00000320886,ENSP00000323696,ENSP00000325618,ENSP00000331065,ENSP00000331831,ENSP00000339191,ENSP00000339328,ENSP00000342082,ENSP00000342513,ENSP00000347495,ENSP00000350310,ENSP00000357459,ENSP00000361405,ENSP00000362179,ENSP00000365435…	ADAR,ATP2B4,BIN1,BTG2,C5,CAV1,CDKN2C,CRTAP,EIF2AK2,G6PD,GAS6,HIPK2,IFI6,IGF2BP2,IL1B,ISG15,MLXIPL,MMP9,NCOA7,PARP10,PARP14,PKIB,PLAUR,PPP1R15A,PPP1R27,PROS1,PTPRC,RPL13A,SERPINB10,SERPINB2,SERPINE2,SLPI,SWAP70,TNF,TNFAIP3,TNFRSF1B,TRIB3,WARS,ZC3H12A
GO:0034341	response to interferon-gamma	16	176	3.51e-07	ENSP00000225831,ENSP00000245185,ENSP00000257570,ENSP00000342278,ENSP00000354394,ENSP00000358391,ENSP00000375730,ENSP00000380073,ENSP00000380697,ENSP00000382707,ENSP00000386187,ENSP00000388001,ENSP00000474412,ENSP00000477908,ENSP00000480558,ENSP00000484689	CCL2,CCL3,CCL3L3,CCL5,FCGR1B,IFITM1,IFITM2,IFITM3,IRF7,IRF9,MT2A,OAS1,OAS2,OASL,RPL13A,STAT1
GO:0051240	positive regulation of multicellular organismal process	50	1551	5.46e-07	ENSP00000164227,ENSP00000216117,ENSP00000223642,ENSP00000226279,ENSP00000230990,ENSP00000233057,ENSP00000234091,ENSP00000263341,ENSP00000263642,ENSP00000278780,ENSP00000278919,ENSP00000285379,ENSP00000286301,ENSP00000288135,ENSP00000289902,ENSP00000292301,ENSP00000304236,ENSP00000306512,ENSP00000306894,ENSP00000316779,ENSP00000320147,ENSP00000322323,ENSP00000325663,ENSP00000331040,ENSP00000331831…	BCL2,BCL3,BIN1,C5,CA2,CAV1,CCL3,CCR2,CD14,CD38,CD83,CLSTN2,CSF1R,CXCL8,CXCR4,CYP1B1,DDX60,EIF2AK2,ETV5,EZH2,FAM20C,FCER1G,FEZ1,FGR,GAS6,HBEGF,HIPK2,HMOX1,ID2,IFIH1,IFITM1,IL1B,IL6R,IRF7,ISG15,ITGB1,KIT,MMP9,NFKB2,NFKBIZ,OLIG2,OVOL2,RGCC,S100A9,SERPINE2,STAT1,THBD,TNF,TNFAIP3,ZC3H12A
GO:0033554	cellular response to stress	50	1553	5.62e-07	ENSP00000164227,ENSP00000200453,ENSP00000216117,ENSP00000216797,ENSP00000217233,ENSP00000221452,ENSP00000225831,ENSP00000233057,ENSP00000234091,ENSP00000254898,ENSP00000285379,ENSP00000287156,ENSP00000289473,ENSP00000290551,ENSP00000296444,ENSP00000297338,ENSP00000305651,ENSP00000306512,ENSP00000306894,ENSP00000319788,ENSP00000320147,ENSP00000331831,ENSP00000339191,ENSP00000341826,ENSP00000343526…	AOC1,BCL2,BCL3,BTG2,CA2,CAV1,CCL2,CTSV,CXCL10,CXCL8,CYP1B1,EIF2AK2,ETV5,EZH2,FBXO6,G6PD,GAS6,HIPK2,HMOX1,HNRNPA1,HYOU1,ID2,IKBKE,INSIG1,IRF7,ISG15,LAMP2,MATN2,MMP9,NCF1,NFKBIA,NQO1,PARP9,PPP1R15A,RAD21,RBM38,REC8,RELB,RGCC,SHISA5,SQSTM1,SRXN1,TNF,TNFAIP3,TNFRSF1B,TRIB3,TXNRD1,UBE2L6,USP1,ZC3H12A
GO:0051246	regulation of protein metabolic process	71	2668	6.10e-07	ENSP00000164227,ENSP00000200453,ENSP00000216117,ENSP00000216797,ENSP00000217233,ENSP00000223642,ENSP00000225831,ENSP00000230990,ENSP00000233057,ENSP00000238508,ENSP00000261183,ENSP00000262662,ENSP00000263341,ENSP00000286301,ENSP00000288135,ENSP00000289473,ENSP00000290551,ENSP00000292301,ENSP00000295992,ENSP00000296849,ENSP00000305651,ENSP00000315630,ENSP00000316779,ENSP00000320147,ENSP00000320886…	ACSL1,ADAR,ATP2B4,BCL2,BCL3,BIN1,BTG2,C5,CAV1,CCL2,CCL3,CCL3L3,CCL5,CCNC,CCR2,CDKN2C,CRTAP,CSF1R,CXCL10,CXCR4,EEF1A1,EIF2AK2,EZH2,FGR,G6PD,GAS6,HBEGF,HIPK2,HMOX1,IFI27,IFI6,IGF2BP2,IL1B,IL6R,ISG15,KIT,MLXIPL,MMP9,NCF1,NCOA7,NFKBIA,NKD2,OSBPL8,PARP10,PARP14,PARP9,PCOLCE2,PKIB,PLAUR,PPP1R15A,PPP1R27,PPP4R2,PROS1,PTPRC,RGCC,RPL13A,S100A8,S100A9,SERPINB10,SERPINB2,SERPINE2,SLPI,SQSTM1,SWAP70,TIPARP,T…
GO:0048870	cell motility	36	914	7.41e-07	ENSP00000223642,ENSP00000225831,ENSP00000230990,ENSP00000254898,ENSP00000258787,ENSP00000259254,ENSP00000263341,ENSP00000276420,ENSP00000278780,ENSP00000288135,ENSP00000289902,ENSP00000292301,ENSP00000296370,ENSP00000305651,ENSP00000306512,ENSP00000312367,ENSP00000331831,ENSP00000339191,ENSP00000350310,ENSP00000353512,ENSP00000356790,ENSP00000357470,ENSP00000357722,ENSP00000357727,ENSP00000361405…	ATP1B1,ATP2B4,C5,CAV1,CCL2,CCL3,CCL3L3,CCL5,CCR2,CD84,CXCL10,CXCL8,CXCR4,CYP1B1,DOK2,FCER1G,FGR,GAS6,GYPC,HBEGF,IL1B,IL6R,ITGB1,KIT,MATN2,MMP9,MYO1G,OVOL2,PARP9,PROS1,PTPRC,S100A8,S100A9,S100P,SLC7A7,TNF
GO:0014070	response to organic cyclic compound	35	873	7.68e-07	ENSP00000216797,ENSP00000225831,ENSP00000226279,ENSP00000261590,ENSP00000263341,ENSP00000263642,ENSP00000276914,ENSP00000282507,ENSP00000285379,ENSP00000290551,ENSP00000295666,ENSP00000305651,ENSP00000319788,ENSP00000320147,ENSP00000339191,ENSP00000344741,ENSP00000350310,ENSP00000354394,ENSP00000357459,ENSP00000359258,ENSP00000360869,ENSP00000362179,ENSP00000366307,ENSP00000368450,ENSP00000377192…	ACSL1,ADAR,AOC1,ATP2B4,BCL2,BTG2,CA2,CAV1,CCL2,CCL3,CCL5,CD38,CD83,CTSV,CXCL10,CYP1B1,DSG2,EZH2,G6PD,GCLM,IFIH1,IFIT1,IGFBP7,IL1B,INSIG1,NFKBIA,NQO1,PLIN2,STAT1,THBD,TIPARP,TNF,TXNIP,UGT3A2,ZC3H12A
GO:1901700	response to oxygen-containing compound	47	1427	8.15e-07	ENSP00000216117,ENSP00000216797,ENSP00000217233,ENSP00000225831,ENSP00000226279,ENSP00000261590,ENSP00000263341,ENSP00000282507,ENSP00000285379,ENSP00000289473,ENSP00000290551,ENSP00000295666,ENSP00000300935,ENSP00000304236,ENSP00000305651,ENSP00000306512,ENSP00000319713,ENSP00000319788,ENSP00000320147,ENSP00000320171,ENSP00000320886,ENSP00000331831,ENSP00000339191,ENSP00000342082,ENSP00000344741…	ACSL1,AGTRAP,AOC1,ATP2B4,BCL2,BTG2,CA2,CAV1,CCL2,CCL3,CCL5,CD14,CD38,CTSV,CXCL10,CXCL8,CYP1B1,DSG2,EZH2,G6PD,GAS6,GCLM,HMOX1,IGFBP7,IL1B,INSIG1,MLXIPL,MMP9,NCF1,NFKB2,NFKBIA,NQO1,PKM,RAB8A,S100A8,SLPI,STAT1,THBD,TNF,TNFAIP3,TNFRSF14,TNFRSF1B,TRIB3,TXNIP,TXNRD1,UGT3A2,ZC3H12A
GO:0051241	negative regulation of multicellular organismal process	40	1098	8.22e-07	ENSP00000164227,ENSP00000216117,ENSP00000216797,ENSP00000221452,ENSP00000226279,ENSP00000234091,ENSP00000263341,ENSP00000263642,ENSP00000278780,ENSP00000287156,ENSP00000292301,ENSP00000305651,ENSP00000312367,ENSP00000316779,ENSP00000331040,ENSP00000331831,ENSP00000339328,ENSP00000343428,ENSP00000344242,ENSP00000350310,ENSP00000354394,ENSP00000357470,ENSP00000362179,ENSP00000362410,ENSP00000365435…	ATP2B4,BCL2,BCL3,BIN1,CCL3,CCR2,CD38,CD83,CD84,CXCL10,DCANP1,G6PD,GAS6,GPR18,HMOX1,ID2,IFIH1,IKBKE,IL1B,IL6R,ISG15,LRRC17,MAFB,NAV3,NFKBIA,OLIG2,OVOL2,PLAUR,PROS1,RELB,RGCC,SERPINB2,SERPINE2,STAT1,THBD,TNF,TNFAIP3,TNFRSF1B,UBE2L6,ZC3H12A
GO:0009617	response to bacterium	27	555	9.21e-07	ENSP00000164227,ENSP00000216797,ENSP00000225831,ENSP00000263341,ENSP00000289902,ENSP00000304236,ENSP00000305651,ENSP00000306512,ENSP00000311257,ENSP00000339191,ENSP00000342082,ENSP00000342278,ENSP00000347948,ENSP00000357470,ENSP00000357722,ENSP00000357727,ENSP00000358983,ENSP00000359783,ENSP00000362179,ENSP00000363117,ENSP00000365435,ENSP00000366307,ENSP00000368699,ENSP00000398698,ENSP00000474412…	BCL3,CAV1,CCL2,CCL3,CCL5,CD14,CXCL10,CXCL8,FCER1G,FGR,IFI44,IL1B,IL6R,ISG15,NFKB2,NFKBIA,OAS2,S100A8,S100A9,SLPI,STOX2,THBD,TNF,TNFAIP3,TNFRSF14,TNFRSF1B,ZC3H12A
GO:0032268	regulation of cellular protein metabolic process	67	2486	1.05e-06	ENSP00000164227,ENSP00000200453,ENSP00000216797,ENSP00000217233,ENSP00000223642,ENSP00000225831,ENSP00000230990,ENSP00000233057,ENSP00000238508,ENSP00000261183,ENSP00000262662,ENSP00000263341,ENSP00000286301,ENSP00000288135,ENSP00000289473,ENSP00000290551,ENSP00000295992,ENSP00000296849,ENSP00000305651,ENSP00000315630,ENSP00000316779,ENSP00000320147,ENSP00000320886,ENSP00000323696,ENSP00000325618…	ACSL1,ADAR,ATP2B4,BCL2,BCL3,BIN1,BTG2,C5,CAV1,CCL2,CCL3,CCL3L3,CCL5,CCNC,CDKN2C,CRTAP,CSF1R,CXCL10,CXCR4,EIF2AK2,EZH2,FGR,G6PD,GAS6,HBEGF,HIPK2,IFI27,IFI6,IGF2BP2,IL1B,IL6R,ISG15,KIT,MLXIPL,MMP9,NCF1,NCOA7,NFKBIA,NKD2,OSBPL8,PARP10,PARP14,PARP9,PCOLCE2,PKIB,PLAUR,PPP1R15A,PPP1R27,PPP4R2,PROS1,PTPRC,RGCC,RPL13A,S100A8,S100A9,SERPINB10,SERPINB2,SERPINE2,SLPI,SQSTM1,SWAP70,TNF,TNFAIP3,TNFRSF1B,TRIB3…
GO:0016192	vesicle-mediated transport	52	1699	1.24e-06	ENSP00000236671,ENSP00000238508,ENSP00000246006,ENSP00000258787,ENSP00000271450,ENSP00000273550,ENSP00000278865,ENSP00000279227,ENSP00000288135,ENSP00000289902,ENSP00000296370,ENSP00000296849,ENSP00000300935,ENSP00000304236,ENSP00000304376,ENSP00000306512,ENSP00000316779,ENSP00000320171,ENSP00000329920,ENSP00000331831,ENSP00000339063,ENSP00000339191,ENSP00000339328,ENSP00000342082,ENSP00000346206…	AAK1,ALOX5,AOC1,AP1S2,BCAP29,BIN1,CAV1,CCL3,CCL5,CD14,CD93,CTSD,CXCL8,DPP7,EEF1A1,FCER1G,FCGR1B,FCGR2A,FERMT3,FGR,FTH1,FUCA1,GAS6,GPR84,HYOU1,ITGB1,KIT,LAMP2,LRMP,MCEMP1,MFSD2A,MMP9,MS4A3,MYO1G,NCF4,NKD2,PKM,PLAUR,PROS1,PTPRC,RAB24,RAB8A,S100A8,S100A9,S100P,SERPINB10,SLPI,SQSTM1,TAP1,TAPBP,TNFRSF1B,VAT1
GO:0044092	negative regulation of molecular function	40	1119	1.30e-06	ENSP00000200453,ENSP00000216117,ENSP00000216797,ENSP00000217233,ENSP00000223642,ENSP00000234091,ENSP00000238508,ENSP00000259455,ENSP00000262662,ENSP00000263341,ENSP00000292301,ENSP00000316779,ENSP00000319788,ENSP00000320147,ENSP00000325618,ENSP00000331065,ENSP00000331831,ENSP00000339191,ENSP00000339328,ENSP00000342082,ENSP00000342513,ENSP00000347495,ENSP00000350310,ENSP00000353512,ENSP00000357459…	ADAR,ATP2B4,BIN1,C5,CAV1,CCL5,CCR2,CDKN2C,CYP1B1,EZH2,GABBR2,GAS6,HMOX1,ID2,IFI6,IFIT1,IFIT2,IL1B,MMP9,NFKBIA,NQO1,PARP10,PARP9,PKIB,PLAUR,PPP1R15A,PPP1R27,PROS1,PTPRC,SERPINB10,SERPINB2,SERPINE2,SLPI,TNF,TNFAIP3,TNFRSF1B,TRIB3,TXNIP,WARS,ZC3H12A
GO:0042330	taxis	25	492	1.37e-06	ENSP00000223642,ENSP00000225831,ENSP00000230990,ENSP00000234091,ENSP00000254898,ENSP00000263341,ENSP00000276420,ENSP00000278919,ENSP00000286301,ENSP00000288135,ENSP00000289902,ENSP00000292301,ENSP00000305651,ENSP00000306512,ENSP00000331831,ENSP00000339328,ENSP00000357470,ENSP00000357722,ENSP00000357727,ENSP00000379038,ENSP00000386884,ENSP00000474412,ENSP00000477908,ENSP00000478492,ENSP00000480558	C5,CCL2,CCL3,CCL3L3,CCL5,CCR2,CSF1R,CXCL10,CXCL8,CXCR4,CYSLTR1,DOK2,FCER1G,FEZ1,GAS6,HBEGF,ID2,IL1B,IL6R,KIT,MATN2,PLAUR,S100A8,S100A9,TYMP
GO:0032101	regulation of response to external stimulus	31	732	1.56e-06	ENSP00000216797,ENSP00000223642,ENSP00000225831,ENSP00000263341,ENSP00000289902,ENSP00000292301,ENSP00000305651,ENSP00000306512,ENSP00000315630,ENSP00000331831,ENSP00000339191,ENSP00000339328,ENSP00000343428,ENSP00000353512,ENSP00000354394,ENSP00000357470,ENSP00000357722,ENSP00000357727,ENSP00000360869,ENSP00000362179,ENSP00000365435,ENSP00000366307,ENSP00000377344,ENSP00000377783,ENSP00000386884…	C5,CAV1,CCL2,CCL3,CCL5,CCR2,CXCL10,CXCL8,CXCR4,DDX60,FCER1G,GAS6,GPR18,IFIT1,IL1B,IL6R,NFKBIA,PARP9,PLAUR,PROS1,S100A8,S100A9,SERPINB2,SERPINE2,STAT1,SWAP70,THBD,TNF,TNFAIP3,TNFRSF1B,ZC3H12A
GO:0012501	programmed cell death	38	1042	1.78e-06	ENSP00000164227,ENSP00000200453,ENSP00000216117,ENSP00000216797,ENSP00000217233,ENSP00000226279,ENSP00000261590,ENSP00000263341,ENSP00000288135,ENSP00000289473,ENSP00000296444,ENSP00000297338,ENSP00000304236,ENSP00000320171,ENSP00000331831,ENSP00000339191,ENSP00000342513,ENSP00000347948,ENSP00000354822,ENSP00000357470,ENSP00000357722,ENSP00000357727,ENSP00000359258,ENSP00000360891,ENSP00000362179…	BCAP29,BCL2,BCL3,CAV1,CD14,CD38,CTSV,CXCR4,CYP1B1,DSG2,GAS6,GCLM,HIPK2,HMOX1,IFI27,IFI6,IFIT2,IKBKE,IL1B,IL6R,KIT,MX1,NCF1,NFKBIA,PKM,PPP1R15A,RAD21,S100A8,S100A9,SHISA5,SQSTM1,TNF,TNFAIP3,TNFRSF14,TNFRSF1B,TRIB3,XAF1,ZC3H12A
GO:0097529	myeloid leukocyte migration	12	103	1.99e-06	ENSP00000225831,ENSP00000263341,ENSP00000288135,ENSP00000289902,ENSP00000292301,ENSP00000306512,ENSP00000357470,ENSP00000357722,ENSP00000357727,ENSP00000474412,ENSP00000477908,ENSP00000480558	CCL2,CCL3,CCL3L3,CCL5,CCR2,CXCL8,FCER1G,IL1B,IL6R,KIT,S100A8,S100A9
GO:0097190	apoptotic signaling pathway	19	295	2.07e-06	ENSP00000164227,ENSP00000200453,ENSP00000216117,ENSP00000217233,ENSP00000226279,ENSP00000263341,ENSP00000296444,ENSP00000304236,ENSP00000339191,ENSP00000342513,ENSP00000347948,ENSP00000357470,ENSP00000365435,ENSP00000381185,ENSP00000385571,ENSP00000398698,ENSP00000464030,ENSP00000478561,ENSP00000483430	BCL2,BCL3,CAV1,CD14,CD38,CYP1B1,HIPK2,HMOX1,IFI27,IFI6,IKBKE,IL1B,IL6R,PPP1R15A,SHISA5,TNF,TNFRSF14,TNFRSF1B,TRIB3
GO:0050778	positive regulation of immune response	27	589	2.68e-06	ENSP00000216797,ENSP00000221452,ENSP00000223642,ENSP00000226279,ENSP00000258787,ENSP00000263341,ENSP00000263642,ENSP00000271450,ENSP00000289902,ENSP00000292301,ENSP00000304236,ENSP00000325663,ENSP00000339191,ENSP00000353512,ENSP00000357722,ENSP00000357727,ENSP00000362179,ENSP00000363117,ENSP00000368664,ENSP00000377344,ENSP00000380697,ENSP00000381185,ENSP00000398698,ENSP00000411355,ENSP00000464030…	BCL2,C5,CAV1,CCL5,CCR2,CD14,CD38,DDX60,FCER1G,FCGR2A,FGR,IFIH1,IKBKE,IL1B,IRF7,MYO1G,NFKBIA,NFKBIZ,PARP9,PTPRC,RELB,RGCC,S100A8,S100A9,TNF,TNFAIP3,ZC3H12A
GO:0080134	regulation of response to stress	43	1299	2.84e-06	ENSP00000200453,ENSP00000216797,ENSP00000221452,ENSP00000223642,ENSP00000230990,ENSP00000233057,ENSP00000263341,ENSP00000263642,ENSP00000289473,ENSP00000289902,ENSP00000292301,ENSP00000304236,ENSP00000314380,ENSP00000339191,ENSP00000339328,ENSP00000343526,ENSP00000344741,ENSP00000349124,ENSP00000350310,ENSP00000353512,ENSP00000354394,ENSP00000357459,ENSP00000357722,ENSP00000357727,ENSP00000360869…	ADAR,ATP2B4,C5,CAV1,CCL3,CCL5,CCR2,CD14,DDX60,EIF2AK2,FCER1G,FGR,GRINA,HBEGF,HIPK2,HYOU1,IFIH1,IFIT1,IKBKE,IL1B,INSIG1,IRF7,NCF1,NCOA7,NFKBIA,PARP14,PARP9,PLAUR,PPP1R15A,PPP4R2,PROS1,RELB,S100A8,S100A9,SERPINB2,SERPINE2,STAT1,THBD,TNF,TNFAIP3,TNFRSF1B,USP1,ZC3H12A
GO:0065009	regulation of molecular function	80	3322	3.34e-06	ENSP00000164227,ENSP00000200453,ENSP00000216117,ENSP00000216797,ENSP00000217233,ENSP00000223642,ENSP00000225831,ENSP00000230990,ENSP00000233057,ENSP00000234091,ENSP00000238508,ENSP00000259455,ENSP00000261183,ENSP00000262662,ENSP00000263341,ENSP00000286301,ENSP00000288135,ENSP00000289473,ENSP00000292301,ENSP00000292596,ENSP00000295992,ENSP00000297785,ENSP00000305651,ENSP00000306512,ENSP00000316779…	ACSL1,ADAR,ALDH1A1,ALOX5AP,ARHGAP5,ARHGEF3,ATP1B1,ATP2B4,BCL2,BCL3,BEX1,BIN1,C5,CAV1,CCL2,CCL3,CCL3L3,CCL5,CCNC,CCR2,CDKN2C,CSF1R,CXCL10,CXCL8,CXCR4,CYP1B1,EIF2AK2,EZH2,FGR,GABBR2,GAS6,GCLM,HBEGF,HIPK2,HMOX1,ID2,IFI27,IFI6,IFIT1,IFIT2,IKBKE,IL1B,IL6R,ITGB1,KIT,LTC4S,MMP9,NCF1,NCF4,NFKB2,NFKBIA,NQO1,OAS1,OSBPL8,PARP10,PARP9,PCOLCE2,PKIB,PLAUR,PPP1R15A,PPP1R27,PPP4R2,PROS1,PTPRC,RGCC,RGS16,S100A8,S…
GO:0010038	response to metal ion	20	339	3.40e-06	ENSP00000216117,ENSP00000234091,ENSP00000245185,ENSP00000285379,ENSP00000288135,ENSP00000289473,ENSP00000304236,ENSP00000319788,ENSP00000330587,ENSP00000339191,ENSP00000357722,ENSP00000361405,ENSP00000377192,ENSP00000377995,ENSP00000381185,ENSP00000391397,ENSP00000411613,ENSP00000462521,ENSP00000478425,ENSP00000479870	ALOX5AP,AOC1,BCL2,CA2,CAV1,CD14,G6PD,HMOX1,ID2,KIT,MMP9,MT1A,MT1G,MT1H,MT1X,MT2A,NCF1,NQO1,S100A8,TXNIP
GO:0001818	negative regulation of cytokine production	17	245	3.78e-06	ENSP00000164227,ENSP00000216117,ENSP00000221452,ENSP00000263642,ENSP00000287156,ENSP00000312367,ENSP00000331831,ENSP00000343428,ENSP00000357470,ENSP00000362179,ENSP00000368450,ENSP00000368664,ENSP00000368699,ENSP00000381007,ENSP00000398698,ENSP00000464030,ENSP00000481570	BCL3,CD83,CD84,GAS6,GPR18,HMOX1,IFIH1,IKBKE,IL6R,ISG15,NAV3,RELB,RGCC,TNF,TNFAIP3,UBE2L6,ZC3H12A
GO:0006935	chemotaxis	24	491	4.68e-06	ENSP00000223642,ENSP00000225831,ENSP00000230990,ENSP00000254898,ENSP00000263341,ENSP00000276420,ENSP00000278919,ENSP00000286301,ENSP00000288135,ENSP00000289902,ENSP00000292301,ENSP00000305651,ENSP00000306512,ENSP00000331831,ENSP00000339328,ENSP00000357470,ENSP00000357722,ENSP00000357727,ENSP00000379038,ENSP00000386884,ENSP00000474412,ENSP00000477908,ENSP00000478492,ENSP00000480558	C5,CCL2,CCL3,CCL3L3,CCL5,CCR2,CSF1R,CXCL10,CXCL8,CXCR4,CYSLTR1,DOK2,FCER1G,FEZ1,GAS6,HBEGF,IL1B,IL6R,KIT,MATN2,PLAUR,S100A8,S100A9,TYMP
GO:0048585	negative regulation of response to stimulus	46	1483	5.53e-06	ENSP00000164227,ENSP00000200453,ENSP00000216117,ENSP00000216797,ENSP00000217233,ENSP00000223642,ENSP00000225831,ENSP00000263341,ENSP00000278780,ENSP00000292301,ENSP00000296849,ENSP00000304236,ENSP00000306512,ENSP00000312367,ENSP00000314380,ENSP00000320147,ENSP00000331831,ENSP00000339191,ENSP00000339328,ENSP00000342513,ENSP00000343428,ENSP00000344741,ENSP00000350310,ENSP00000354394,ENSP00000356529…	ADAR,ATP2B4,BCL2,BCL3,C5,CAV1,CCL2,CCL5,CCR2,CD14,CD84,CXCL8,EZH2,GAS6,GCLM,GPR18,GRINA,HIPK2,HMOX1,HYOU1,IFI6,IFIT1,IL1B,INSIG1,ITGB1,LPXN,MMP9,NCOA7,NFKBIA,NKD2,OVOL2,PARP14,PLAUR,PPP1R15A,PROS1,PTPRC,RGS16,SERPINB2,SERPINE2,STAT1,THBD,TNF,TNFAIP3,TNFRSF1B,TRIB3,ZC3H12A
GO:0006915	apoptotic process	34	915	5.89e-06	ENSP00000164227,ENSP00000200453,ENSP00000216117,ENSP00000216797,ENSP00000217233,ENSP00000226279,ENSP00000263341,ENSP00000289473,ENSP00000296444,ENSP00000297338,ENSP00000304236,ENSP00000331831,ENSP00000339191,ENSP00000342513,ENSP00000347948,ENSP00000354822,ENSP00000357470,ENSP00000357722,ENSP00000357727,ENSP00000359258,ENSP00000360891,ENSP00000362179,ENSP00000365435,ENSP00000368414,ENSP00000374455…	BCAP29,BCL2,BCL3,CAV1,CD14,CD38,CXCR4,CYP1B1,GAS6,GCLM,HIPK2,HMOX1,IFI27,IFI6,IFIT2,IKBKE,IL1B,IL6R,MX1,NCF1,NFKBIA,PPP1R15A,RAD21,S100A8,S100A9,SHISA5,SQSTM1,TNF,TNFAIP3,TNFRSF14,TNFRSF1B,TRIB3,XAF1,ZC3H12A
GO:0002683	negative regulation of immune system process	22	425	6.20e-06	ENSP00000216117,ENSP00000216797,ENSP00000223642,ENSP00000225831,ENSP00000234091,ENSP00000289902,ENSP00000292301,ENSP00000304236,ENSP00000312367,ENSP00000343428,ENSP00000344242,ENSP00000357459,ENSP00000360869,ENSP00000362179,ENSP00000362410,ENSP00000365261,ENSP00000398698,ENSP00000411355,ENSP00000418194,ENSP00000431284,ENSP00000477908,ENSP00000481570	ADAR,C5,CCL2,CCL3,CCR2,CD14,CD84,FCER1G,GPR18,HMOX1,ID2,IFIT1,LPXN,LRRC17,LST1,MAFB,NFKBIA,PARP14,PTPRC,TNF,TNFAIP3,ZC3H12A
GO:0043069	negative regulation of programmed cell death	33	873	6.20e-06	ENSP00000164227,ENSP00000216117,ENSP00000216797,ENSP00000225831,ENSP00000226279,ENSP00000233057,ENSP00000263341,ENSP00000286301,ENSP00000288135,ENSP00000289902,ENSP00000290551,ENSP00000314380,ENSP00000319788,ENSP00000331831,ENSP00000339191,ENSP00000339328,ENSP00000342513,ENSP00000357459,ENSP00000359258,ENSP00000360883,ENSP00000361405,ENSP00000362179,ENSP00000365435,ENSP00000374455,ENSP00000379350…	ADAR,BCL2,BCL3,BTG2,CAV1,CCL2,CCL5,CD38,CSF1R,EIF2AK2,FCER1G,GAS6,GCLM,GRINA,HIPK2,HMOX1,HYOU1,IFI6,IFIT3,IL1B,IRF7,ITGB1,KIT,MMP9,NFKBIA,NQO1,PLAUR,SERPINB2,SQSTM1,TNF,TNFAIP3,TNFRSF1B,ZC3H12A
GO:0048518	positive regulation of biological process	113	5459	6.20e-06	ENSP00000164227,ENSP00000200453,ENSP00000216117,ENSP00000216797,ENSP00000217233,ENSP00000221452,ENSP00000223642,ENSP00000225831,ENSP00000226279,ENSP00000230990,ENSP00000232375,ENSP00000233057,ENSP00000234091,ENSP00000258787,ENSP00000261183,ENSP00000262554,ENSP00000263341,ENSP00000263642,ENSP00000271450,ENSP00000276420,ENSP00000278353,ENSP00000278780,ENSP00000278919,ENSP00000279227,ENSP00000285379…	AAK1,ACSL1,ACTA2,ADAR,ARHGEF3,ATP1B1,ATP2B4,BCL2,BCL3,BEX1,BIN1,BTG2,C5,CA2,CAV1,CCL2,CCL3,CCL3L3,CCL5,CCNC,CCR2,CD14,CD38,CD83,CD84,CLSTN2,CSF1R,CXCL10,CXCL8,CXCR4,CYP1B1,DDX60,DOK2,EBF3,EIF2AK2,ETV5,EZH2,FAM20C,FCER1G,FCGR2A,FERMT3,FEZ1,FGR,G6PD,GAS6,GPR18,HBEGF,HELZ2,HIPK2,HMOX1,HNRNPA1,HSD17B12,ID2,IFI27,IFIH1,IFIT1,IFIT2,IFITM1,IKBKE,IL1B,IL6R,INSIG1,IRF7,ISG15,ITGB1,KIT,MAFB,MLXIPL,MMP9,MYO…
GO:0001819	positive regulation of cytokine production	21	390	6.29e-06	ENSP00000164227,ENSP00000216117,ENSP00000223642,ENSP00000233057,ENSP00000263341,ENSP00000263642,ENSP00000286301,ENSP00000289902,ENSP00000292301,ENSP00000304236,ENSP00000354394,ENSP00000357470,ENSP00000358983,ENSP00000363117,ENSP00000368450,ENSP00000368664,ENSP00000377344,ENSP00000380697,ENSP00000398698,ENSP00000477908,ENSP00000478561	BCL3,C5,CCL3,CCR2,CD14,CD83,CSF1R,CYP1B1,DDX60,EIF2AK2,FCER1G,FGR,HMOX1,IFIH1,IL1B,IL6R,IRF7,NFKB2,RGCC,STAT1,TNF
GO:0042127	regulation of cell population proliferation	48	1594	6.29e-06	ENSP00000216117,ENSP00000216797,ENSP00000225831,ENSP00000226279,ENSP00000230990,ENSP00000233057,ENSP00000234091,ENSP00000262662,ENSP00000263341,ENSP00000273550,ENSP00000278780,ENSP00000286301,ENSP00000288135,ENSP00000290551,ENSP00000292301,ENSP00000295666,ENSP00000305651,ENSP00000306512,ENSP00000306894,ENSP00000320147,ENSP00000320886,ENSP00000325618,ENSP00000331831,ENSP00000339191,ENSP00000347495…	BCL2,BTG2,CAV1,CCL2,CCL3L3,CCL5,CCR2,CD38,CDKN2C,CSF1R,CTSV,CXCL10,CXCL8,CYP1B1,EIF2AK2,ETV5,EZH2,FGR,FTH1,GAS6,HBEGF,HIPK2,HMOX1,ID2,IFIT3,IFITM1,IGFBP7,IL1B,IL6R,ITGB1,KIT,LST1,MLXIPL,MMP9,NFKBIA,OVOL2,PARP10,PTPRC,RBM38,RGCC,SERPINE2,STAT1,TNF,TNFAIP3,TNFRSF14,TNFRSF1B,TXNIP,WARS
GO:0055082	cellular chemical homeostasis	28	665	7.11e-06	ENSP00000216117,ENSP00000226279,ENSP00000245185,ENSP00000273550,ENSP00000285379,ENSP00000292301,ENSP00000299198,ENSP00000305651,ENSP00000314380,ENSP00000315630,ENSP00000319673,ENSP00000320886,ENSP00000331831,ENSP00000339191,ENSP00000343428,ENSP00000350310,ENSP00000356790,ENSP00000357722,ENSP00000357727,ENSP00000358233,ENSP00000359258,ENSP00000367879,ENSP00000381185,ENSP00000386884,ENSP00000411355…	ATP1B1,ATP2B4,BCL2,CA2,CAV1,CCL3,CCL5,CCR2,CD38,CKB,CXCL10,CXCR4,CYSLTR1,FTH1,GAS6,GCLM,GPR18,GPR89A,GPR89B,GRINA,HMOX1,MLXIPL,MT2A,PTPRC,S100A8,S100A9,SWAP70,XK
GO:0008285	negative regulation of cell population proliferation	28	669	7.92e-06	ENSP00000216117,ENSP00000225831,ENSP00000233057,ENSP00000234091,ENSP00000262662,ENSP00000263341,ENSP00000273550,ENSP00000278780,ENSP00000286301,ENSP00000290551,ENSP00000295666,ENSP00000306512,ENSP00000325618,ENSP00000339191,ENSP00000347495,ENSP00000348538,ENSP00000354394,ENSP00000360883,ENSP00000365261,ENSP00000368664,ENSP00000381185,ENSP00000386187,ENSP00000398698,ENSP00000415786,ENSP00000445052…	BCL2,BTG2,CAV1,CCL2,CCL3L3,CDKN2C,CSF1R,CTSV,CXCL8,CYP1B1,EIF2AK2,FTH1,HMOX1,ID2,IFIT3,IFITM1,IGFBP7,IL1B,LST1,OVOL2,PARP10,RBM38,RGCC,SERPINE2,STAT1,TNF,TNFAIP3,WARS
GO:0051270	regulation of cellular component movement	33	886	8.09e-06	ENSP00000216117,ENSP00000223642,ENSP00000225831,ENSP00000230990,ENSP00000261183,ENSP00000261590,ENSP00000263341,ENSP00000278919,ENSP00000279227,ENSP00000286301,ENSP00000288135,ENSP00000292301,ENSP00000305651,ENSP00000306512,ENSP00000315630,ENSP00000316779,ENSP00000331831,ENSP00000339191,ENSP00000343428,ENSP00000357470,ENSP00000361405,ENSP00000362179,ENSP00000363117,ENSP00000368664,ENSP00000381007…	BCL2,BIN1,C5,CAV1,CCL2,CCL3,CCL5,CCR2,CSF1R,CXCL10,CXCL8,CYP1B1,DSG2,FERMT3,FEZ1,FGR,GAS6,GPR18,HBEGF,HMOX1,IFITM1,IL1B,IL6R,KIT,MMP9,NAV3,OSBPL8,PTPRC,RGCC,SERPINE2,SWAP70,TNF,ZC3H12A
GO:0002764	immune response-regulating signaling pathway	20	365	9.22e-06	ENSP00000216797,ENSP00000221452,ENSP00000226279,ENSP00000258787,ENSP00000263642,ENSP00000271450,ENSP00000288135,ENSP00000289902,ENSP00000304236,ENSP00000325663,ENSP00000357722,ENSP00000357727,ENSP00000358391,ENSP00000362179,ENSP00000363117,ENSP00000380697,ENSP00000381185,ENSP00000411355,ENSP00000464030,ENSP00000481570	BCL2,CD14,CD38,FCER1G,FCGR1B,FCGR2A,FGR,IFIH1,IKBKE,IRF7,KIT,MYO1G,NFKBIA,NFKBIZ,PTPRC,RELB,S100A8,S100A9,TNFAIP3,ZC3H12A
GO:0043067	regulation of programmed cell death	46	1516	9.27e-06	ENSP00000164227,ENSP00000216117,ENSP00000216797,ENSP00000225831,ENSP00000226279,ENSP00000233057,ENSP00000263341,ENSP00000286301,ENSP00000288135,ENSP00000289902,ENSP00000290551,ENSP00000314380,ENSP00000316779,ENSP00000319788,ENSP00000331831,ENSP00000339191,ENSP00000339328,ENSP00000341071,ENSP00000342513,ENSP00000347948,ENSP00000354394,ENSP00000357459,ENSP00000357722,ENSP00000357727,ENSP00000359258…	ADAR,ARHGEF3,BCL2,BCL3,BIN1,BTG2,CAV1,CCL2,CCL3,CCL5,CD38,CSF1R,CYP1B1,EIF2AK2,FCER1G,G6PD,GAS6,GCLM,GRINA,HIPK2,HMOX1,HYOU1,IFI27,IFI6,IFIT2,IFIT3,IL1B,IRF7,ITGB1,KIT,MMP9,NFKBIA,NQO1,PLAUR,RGCC,S100A8,S100A9,SERPINB2,SQSTM1,STAT1,TNF,TNFAIP3,TNFRSF14,TNFRSF1B,TXNIP,ZC3H12A
GO:0019725	cellular homeostasis	31	806	9.77e-06	ENSP00000216117,ENSP00000225831,ENSP00000226279,ENSP00000245185,ENSP00000273550,ENSP00000285379,ENSP00000292301,ENSP00000299198,ENSP00000305651,ENSP00000314380,ENSP00000315630,ENSP00000319673,ENSP00000320886,ENSP00000331831,ENSP00000339191,ENSP00000343428,ENSP00000350310,ENSP00000356790,ENSP00000357722,ENSP00000357727,ENSP00000358233,ENSP00000359258,ENSP00000367879,ENSP00000381185,ENSP00000386884…	ATP1B1,ATP2B4,BCL2,CA2,CAV1,CCL2,CCL3,CCL5,CCR2,CD38,CKB,CXCL10,CXCR4,CYSLTR1,FTH1,GAS6,GCLM,GPR18,GPR89A,GPR89B,GRINA,HMOX1,LAMP2,MLXIPL,MT2A,PTPRC,S100A8,S100A9,SWAP70,TXNRD1,XK
GO:0030593	neutrophil chemotaxis	9	59	1.05e-05	ENSP00000225831,ENSP00000263341,ENSP00000289902,ENSP00000306512,ENSP00000357722,ENSP00000357727,ENSP00000474412,ENSP00000477908,ENSP00000480558	CCL2,CCL3,CCL3L3,CCL5,CXCL8,FCER1G,IL1B,S100A8,S100A9
GO:0043086	negative regulation of catalytic activity	31	809	1.05e-05	ENSP00000200453,ENSP00000217233,ENSP00000223642,ENSP00000238508,ENSP00000259455,ENSP00000262662,ENSP00000263341,ENSP00000292301,ENSP00000316779,ENSP00000319788,ENSP00000331065,ENSP00000331831,ENSP00000339191,ENSP00000339328,ENSP00000342082,ENSP00000342513,ENSP00000347495,ENSP00000350310,ENSP00000353512,ENSP00000357459,ENSP00000360869,ENSP00000361405,ENSP00000365435,ENSP00000377783,ENSP00000398698…	ADAR,ATP2B4,BIN1,C5,CAV1,CCR2,CDKN2C,GABBR2,GAS6,IFI6,IFIT1,IL1B,MMP9,NQO1,PARP9,PKIB,PLAUR,PPP1R15A,PPP1R27,PROS1,PTPRC,SERPINB10,SERPINB2,SERPINE2,SLPI,TNF,TNFAIP3,TNFRSF1B,TRIB3,TXNIP,WARS
GO:0002520	immune system development	26	601	1.14e-05	ENSP00000164227,ENSP00000221452,ENSP00000234091,ENSP00000286301,ENSP00000288135,ENSP00000289902,ENSP00000292301,ENSP00000315630,ENSP00000322323,ENSP00000331831,ENSP00000343428,ENSP00000344242,ENSP00000356416,ENSP00000357459,ENSP00000358983,ENSP00000361405,ENSP00000362410,ENSP00000377192,ENSP00000379350,ENSP00000381185,ENSP00000385571,ENSP00000391397,ENSP00000398698,ENSP00000411355,ENSP00000420612…	ADAR,BCL2,BCL3,CCR2,CSF1R,FAM20C,FCER1G,G6PD,GAS6,GPR18,HIPK2,ID2,ITGB1,KIT,LRRC17,MAFB,MMP9,MT1G,NFKB2,PTPRC,RELB,SWAP70,TIPARP,TNF,TNFAIP3,TROVE2
GO:0043066	negative regulation of apoptotic process	32	859	1.18e-05	ENSP00000164227,ENSP00000216117,ENSP00000216797,ENSP00000225831,ENSP00000226279,ENSP00000233057,ENSP00000263341,ENSP00000286301,ENSP00000289902,ENSP00000290551,ENSP00000314380,ENSP00000319788,ENSP00000331831,ENSP00000339191,ENSP00000339328,ENSP00000342513,ENSP00000357459,ENSP00000359258,ENSP00000360883,ENSP00000361405,ENSP00000362179,ENSP00000365435,ENSP00000374455,ENSP00000379350,ENSP00000380697…	ADAR,BCL2,BCL3,BTG2,CAV1,CCL2,CCL5,CD38,CSF1R,EIF2AK2,FCER1G,GAS6,GCLM,GRINA,HIPK2,HMOX1,HYOU1,IFI6,IFIT3,IL1B,IRF7,ITGB1,MMP9,NFKBIA,NQO1,PLAUR,SERPINB2,SQSTM1,TNF,TNFAIP3,TNFRSF1B,ZC3H12A
GO:0060548	negative regulation of cell death	34	953	1.28e-05	ENSP00000164227,ENSP00000216117,ENSP00000216797,ENSP00000225831,ENSP00000226279,ENSP00000233057,ENSP00000263341,ENSP00000286301,ENSP00000288135,ENSP00000289902,ENSP00000290551,ENSP00000314380,ENSP00000319788,ENSP00000331831,ENSP00000339191,ENSP00000339328,ENSP00000342513,ENSP00000357459,ENSP00000359258,ENSP00000360883,ENSP00000361405,ENSP00000362179,ENSP00000365435,ENSP00000374455,ENSP00000376269…	ADAR,BCL2,BCL3,BTG2,CAV1,CCL2,CCL5,CD38,CSF1R,EIF2AK2,FCER1G,GAS6,GCLM,GRINA,HIPK2,HMOX1,HYOU1,IFI6,IFIT3,IL1B,IRF7,ITGB1,KIT,MMP9,NCOA7,NFKBIA,NQO1,PLAUR,SERPINB2,SQSTM1,TNF,TNFAIP3,TNFRSF1B,ZC3H12A
GO:0042592	homeostatic process	45	1491	1.40e-05	ENSP00000216117,ENSP00000225831,ENSP00000226279,ENSP00000234091,ENSP00000245185,ENSP00000263341,ENSP00000273550,ENSP00000285379,ENSP00000288135,ENSP00000292301,ENSP00000299198,ENSP00000305651,ENSP00000314380,ENSP00000315630,ENSP00000319673,ENSP00000320147,ENSP00000320886,ENSP00000331831,ENSP00000339191,ENSP00000342513,ENSP00000343428,ENSP00000344741,ENSP00000350310,ENSP00000354394,ENSP00000356790…	ADAR,ATP1B1,ATP2B4,BCL2,CA2,CAV1,CCL2,CCL3,CCL5,CCR2,CD38,CKB,CXCL10,CXCR4,CYSLTR1,EZH2,FTH1,G6PD,GAPT,GAS6,GCLM,GPR18,GPR89A,GPR89B,GRINA,HIPK2,HMOX1,ID2,IFI6,IFIT1,IL1B,INSIG1,KIT,LAMP2,MLXIPL,MT2A,OAS1,PTPRC,S100A8,S100A9,STAT1,SWAP70,TNFAIP3,TXNRD1,XK
GO:0071346	cellular response to interferon-gamma	13	155	1.45e-05	ENSP00000225831,ENSP00000245185,ENSP00000257570,ENSP00000342278,ENSP00000354394,ENSP00000358391,ENSP00000375730,ENSP00000380073,ENSP00000380697,ENSP00000388001,ENSP00000474412,ENSP00000477908,ENSP00000480558	CCL2,CCL3,CCL3L3,CCL5,FCGR1B,IRF7,IRF9,MT2A,OAS1,OAS2,OASL,RPL13A,STAT1
GO:0042981	regulation of apoptotic process	45	1501	1.65e-05	ENSP00000164227,ENSP00000216117,ENSP00000216797,ENSP00000225831,ENSP00000226279,ENSP00000233057,ENSP00000263341,ENSP00000286301,ENSP00000289902,ENSP00000290551,ENSP00000314380,ENSP00000316779,ENSP00000319788,ENSP00000331831,ENSP00000339191,ENSP00000339328,ENSP00000341071,ENSP00000342513,ENSP00000347948,ENSP00000354394,ENSP00000357459,ENSP00000357722,ENSP00000357727,ENSP00000359258,ENSP00000360883…	ADAR,ARHGEF3,BCL2,BCL3,BIN1,BTG2,CAV1,CCL2,CCL3,CCL5,CD38,CSF1R,CYP1B1,EIF2AK2,FCER1G,G6PD,GAS6,GCLM,GRINA,HIPK2,HMOX1,HYOU1,IFI27,IFI6,IFIT2,IFIT3,IL1B,IRF7,ITGB1,MMP9,NFKBIA,NQO1,PLAUR,RGCC,S100A8,S100A9,SERPINB2,SQSTM1,STAT1,TNF,TNFAIP3,TNFRSF14,TNFRSF1B,TXNIP,ZC3H12A
GO:0031663	lipopolysaccharide-mediated signaling pathway	7	31	2.12e-05	ENSP00000216797,ENSP00000225831,ENSP00000263341,ENSP00000304236,ENSP00000398698,ENSP00000474412,ENSP00000477908	CCL2,CCL3,CCL5,CD14,IL1B,NFKBIA,TNF
GO:0050801	ion homeostasis	28	708	2.12e-05	ENSP00000216117,ENSP00000226279,ENSP00000245185,ENSP00000273550,ENSP00000285379,ENSP00000292301,ENSP00000299198,ENSP00000305651,ENSP00000314380,ENSP00000315630,ENSP00000319673,ENSP00000320886,ENSP00000339191,ENSP00000342513,ENSP00000343428,ENSP00000350310,ENSP00000356790,ENSP00000357722,ENSP00000357727,ENSP00000358233,ENSP00000359258,ENSP00000367879,ENSP00000381185,ENSP00000386884,ENSP00000411355…	ATP1B1,ATP2B4,BCL2,CA2,CAV1,CCL3,CCL5,CCR2,CD38,CKB,CXCL10,CXCR4,CYSLTR1,FTH1,GCLM,GPR18,GPR89A,GPR89B,GRINA,HMOX1,IFI6,MLXIPL,MT2A,PTPRC,S100A8,S100A9,SWAP70,XK
GO:0071276	cellular response to cadmium ion	7	31	2.12e-05	ENSP00000216117,ENSP00000289473,ENSP00000330587,ENSP00000361405,ENSP00000377995,ENSP00000391397,ENSP00000478425	HMOX1,MMP9,MT1A,MT1G,MT1H,MT1X,NCF1
GO:0006873	cellular ion homeostasis	25	584	2.17e-05	ENSP00000216117,ENSP00000226279,ENSP00000245185,ENSP00000273550,ENSP00000285379,ENSP00000292301,ENSP00000299198,ENSP00000305651,ENSP00000314380,ENSP00000315630,ENSP00000319673,ENSP00000339191,ENSP00000343428,ENSP00000350310,ENSP00000356790,ENSP00000357722,ENSP00000357727,ENSP00000358233,ENSP00000367879,ENSP00000381185,ENSP00000386884,ENSP00000411355,ENSP00000474412,ENSP00000477908,ENSP00000478492	ATP1B1,ATP2B4,BCL2,CA2,CAV1,CCL3,CCL5,CCR2,CD38,CKB,CXCL10,CXCR4,CYSLTR1,FTH1,GPR18,GPR89A,GPR89B,GRINA,HMOX1,MT2A,PTPRC,S100A8,S100A9,SWAP70,XK
GO:0030334	regulation of cell migration	29	753	2.17e-05	ENSP00000216117,ENSP00000223642,ENSP00000225831,ENSP00000230990,ENSP00000261183,ENSP00000263341,ENSP00000279227,ENSP00000286301,ENSP00000288135,ENSP00000292301,ENSP00000305651,ENSP00000306512,ENSP00000315630,ENSP00000331831,ENSP00000343428,ENSP00000357470,ENSP00000361405,ENSP00000362179,ENSP00000363117,ENSP00000368664,ENSP00000381007,ENSP00000381185,ENSP00000386187,ENSP00000398698,ENSP00000411355…	BCL2,C5,CCL2,CCL3,CCL5,CCR2,CSF1R,CXCL10,CXCL8,CYP1B1,FERMT3,FGR,GAS6,GPR18,HBEGF,HMOX1,IFITM1,IL1B,IL6R,KIT,MMP9,NAV3,OSBPL8,PTPRC,RGCC,SERPINE2,SWAP70,TNF,ZC3H12A
GO:0042327	positive regulation of phosphorylation	34	984	2.39e-05	ENSP00000223642,ENSP00000225831,ENSP00000230990,ENSP00000232375,ENSP00000233057,ENSP00000261183,ENSP00000263341,ENSP00000286301,ENSP00000288135,ENSP00000289473,ENSP00000320147,ENSP00000320886,ENSP00000331831,ENSP00000339191,ENSP00000339328,ENSP00000350310,ENSP00000353512,ENSP00000357470,ENSP00000361405,ENSP00000362179,ENSP00000363117,ENSP00000368664,ENSP00000374455,ENSP00000381185,ENSP00000385571…	ACSL1,ATP2B4,BCL2,C5,CAV1,CCL2,CCL3,CCL3L3,CCL5,CCNC,CSF1R,CXCR4,EIF2AK2,EZH2,FGR,GAS6,HBEGF,HIPK2,IL1B,IL6R,KIT,MLXIPL,MMP9,NCF1,OSBPL8,PARP14,PARP9,PFKFB4,PLAUR,PTPRC,RGCC,SQSTM1,TNF,ZC3H12A
GO:0002253	activation of immune response	20	393	2.41e-05	ENSP00000216797,ENSP00000221452,ENSP00000223642,ENSP00000226279,ENSP00000258787,ENSP00000263642,ENSP00000271450,ENSP00000289902,ENSP00000304236,ENSP00000325663,ENSP00000357722,ENSP00000357727,ENSP00000362179,ENSP00000363117,ENSP00000368664,ENSP00000380697,ENSP00000381185,ENSP00000411355,ENSP00000464030,ENSP00000481570	BCL2,C5,CD14,CD38,FCER1G,FCGR2A,FGR,IFIH1,IKBKE,IRF7,MYO1G,NFKBIA,NFKBIZ,PTPRC,RELB,RGCC,S100A8,S100A9,TNFAIP3,ZC3H12A
GO:0002688	regulation of leukocyte chemotaxis	11	112	2.53e-05	ENSP00000223642,ENSP00000225831,ENSP00000292301,ENSP00000305651,ENSP00000306512,ENSP00000315630,ENSP00000331831,ENSP00000343428,ENSP00000357470,ENSP00000474412,ENSP00000477908	C5,CCL2,CCL3,CCL5,CCR2,CXCL10,CXCL8,GAS6,GPR18,IL6R,SWAP70
GO:0048583	regulation of response to stimulus	86	3882	2.53e-05	ENSP00000164227,ENSP00000200453,ENSP00000216117,ENSP00000216797,ENSP00000217233,ENSP00000221452,ENSP00000223642,ENSP00000225831,ENSP00000226279,ENSP00000230990,ENSP00000233057,ENSP00000258787,ENSP00000261183,ENSP00000263341,ENSP00000263642,ENSP00000271450,ENSP00000276420,ENSP00000278780,ENSP00000286301,ENSP00000288135,ENSP00000289473,ENSP00000289902,ENSP00000292301,ENSP00000296849,ENSP00000304236…	AAK1,ADAR,ARHGAP5,ARHGEF3,ATP2B4,BCL2,BCL3,C5,CAV1,CCL2,CCL3,CCL3L3,CCL5,CCR2,CD14,CD38,CD84,CSF1R,CXCL10,CXCL8,CXCR4,CYP1B1,DDX60,DOK2,EIF2AK2,EZH2,FAM20C,FCER1G,FCGR1B,FCGR2A,FGR,G6PD,GAS6,GCLM,GPR18,GRINA,HBEGF,HIPK2,HMOX1,HYOU1,IFI6,IFIH1,IFIT1,IFITM1,IKBKE,IL1B,IL6R,INSIG1,IRF7,ITGB1,KIT,LPXN,MMP9,MYO1G,NCF1,NCOA7,NFKBIA,NFKBIZ,NKD2,OSBPL8,OVOL2,PARP14,PARP9,PLAUR,PPP1R15A,PPP4R2,PROS1,PTPRC…
GO:0050794	regulation of cellular process	180	10484	2.55e-05	ENSP00000164227,ENSP00000200453,ENSP00000216117,ENSP00000216797,ENSP00000217233,ENSP00000221452,ENSP00000223642,ENSP00000225831,ENSP00000226279,ENSP00000230990,ENSP00000232375,ENSP00000233057,ENSP00000234091,ENSP00000238508,ENSP00000245185,ENSP00000246006,ENSP00000256412,ENSP00000257570,ENSP00000258381,ENSP00000258787,ENSP00000259455,ENSP00000261183,ENSP00000261590,ENSP00000262554,ENSP00000262662…	AAK1,ACSL1,ADAMDEC1,ADAR,AGTRAP,ALOX5,ARHGAP5,ARHGEF3,ATP1B1,ATP2B4,BCL2,BCL3,BEX1,BIN1,BTG2,C5,CA2,CAV1,CCL2,CCL3,CCL3L3,CCL5,CCNC,CCR2,CD14,CD38,CD83,CD84,CD93,CDKN2C,CLSTN2,COL4A5,CRTAP,CSF1R,CTSV,CXCL10,CXCL8,CXCR4,CYP1B1,CYSLTR1,DBN1,DCANP1,DDX60,DOK2,DSG2,EBF3,EEF1A1,EIF2AK2,ETV5,EZH2,FAM20C,FBXO6,FCER1G,FCGR1B,FCGR2A,FERMT3,FEZ1,FGR,FTH1,G6PD,GABBR2,GAS6,GAS7,GCLM,GMCL1,GPA33,GPR18,GPR84,G…
GO:0031347	regulation of defense response	27	676	2.62e-05	ENSP00000216797,ENSP00000221452,ENSP00000223642,ENSP00000263341,ENSP00000263642,ENSP00000289902,ENSP00000292301,ENSP00000304236,ENSP00000339191,ENSP00000353512,ENSP00000354394,ENSP00000357459,ENSP00000357722,ENSP00000357727,ENSP00000360869,ENSP00000362179,ENSP00000363117,ENSP00000365435,ENSP00000377344,ENSP00000377783,ENSP00000380697,ENSP00000398698,ENSP00000418194,ENSP00000464030,ENSP00000474412…	ADAR,C5,CAV1,CCL3,CCL5,CCR2,CD14,DDX60,FCER1G,FGR,IFIH1,IFIT1,IKBKE,IL1B,IRF7,NFKBIA,PARP14,PARP9,PROS1,RELB,S100A8,S100A9,STAT1,TNF,TNFAIP3,TNFRSF1B,ZC3H12A
GO:0007159	leukocyte cell-cell adhesion	8	49	2.64e-05	ENSP00000263341,ENSP00000279227,ENSP00000292301,ENSP00000357722,ENSP00000357727,ENSP00000379350,ENSP00000398698,ENSP00000474412	CCL5,CCR2,FERMT3,IL1B,ITGB1,S100A8,S100A9,TNF
GO:0010941	regulation of cell death	47	1638	2.64e-05	ENSP00000164227,ENSP00000216117,ENSP00000216797,ENSP00000225831,ENSP00000226279,ENSP00000233057,ENSP00000263341,ENSP00000286301,ENSP00000288135,ENSP00000289902,ENSP00000290551,ENSP00000314380,ENSP00000316779,ENSP00000319788,ENSP00000331831,ENSP00000339191,ENSP00000339328,ENSP00000341071,ENSP00000342513,ENSP00000347948,ENSP00000354394,ENSP00000357459,ENSP00000357722,ENSP00000357727,ENSP00000359258…	ADAR,ARHGEF3,BCL2,BCL3,BIN1,BTG2,CAV1,CCL2,CCL3,CCL5,CD38,CSF1R,CYP1B1,EIF2AK2,FCER1G,G6PD,GAS6,GCLM,GRINA,HIPK2,HMOX1,HYOU1,IFI27,IFI6,IFIT2,IFIT3,IL1B,IRF7,ITGB1,KIT,MMP9,NCOA7,NFKBIA,NQO1,PLAUR,RGCC,S100A8,S100A9,SERPINB2,SQSTM1,STAT1,TNF,TNFAIP3,TNFRSF14,TNFRSF1B,TXNIP,ZC3H12A
GO:0031399	regulation of protein modification process	49	1747	2.78e-05	ENSP00000200453,ENSP00000217233,ENSP00000223642,ENSP00000225831,ENSP00000230990,ENSP00000233057,ENSP00000261183,ENSP00000262662,ENSP00000263341,ENSP00000286301,ENSP00000288135,ENSP00000289473,ENSP00000305651,ENSP00000315630,ENSP00000320147,ENSP00000320886,ENSP00000323696,ENSP00000325618,ENSP00000331065,ENSP00000331831,ENSP00000339191,ENSP00000339328,ENSP00000347495,ENSP00000349124,ENSP00000350310…	ACSL1,ADAR,ATP2B4,BCL2,C5,CAV1,CCL2,CCL3,CCL3L3,CCL5,CCNC,CDKN2C,CRTAP,CSF1R,CXCL10,CXCR4,EIF2AK2,EZH2,FGR,G6PD,GAS6,HBEGF,HIPK2,IL1B,IL6R,ISG15,KIT,MLXIPL,MMP9,NCF1,NCOA7,OSBPL8,PARP10,PARP14,PARP9,PKIB,PLAUR,PPP1R15A,PPP1R27,PPP4R2,PTPRC,RGCC,SQSTM1,SWAP70,TNF,TNFAIP3,TRIB3,WARS,ZC3H12A
GO:0044419	interspecies interaction between organisms	28	724	2.88e-05	ENSP00000216797,ENSP00000225831,ENSP00000233057,ENSP00000246006,ENSP00000258381,ENSP00000263642,ENSP00000292301,ENSP00000305651,ENSP00000306512,ENSP00000316779,ENSP00000331831,ENSP00000339191,ENSP00000341826,ENSP00000342082,ENSP00000346206,ENSP00000347948,ENSP00000354394,ENSP00000357727,ENSP00000360869,ENSP00000362179,ENSP00000368699,ENSP00000379350,ENSP00000380697,ENSP00000385571,ENSP00000386884…	AP1S2,BIN1,CAV1,CCL2,CCL3,CCL5,CCR2,CD93,CXCL10,CXCL8,CXCR4,EIF2AK2,GAS6,HIPK2,HNRNPA1,IFIH1,IFIT1,IRF7,ISG15,ITGB1,NFKBIA,S100A9,SLPI,SP110,STAT1,TAP1,TNFRSF14,ZC3H12A
GO:0002757	immune response-activating signal transduction	18	332	3.45e-05	ENSP00000216797,ENSP00000221452,ENSP00000226279,ENSP00000258787,ENSP00000263642,ENSP00000271450,ENSP00000289902,ENSP00000304236,ENSP00000325663,ENSP00000357722,ENSP00000357727,ENSP00000362179,ENSP00000363117,ENSP00000380697,ENSP00000381185,ENSP00000411355,ENSP00000464030,ENSP00000481570	BCL2,CD14,CD38,FCER1G,FCGR2A,FGR,IFIH1,IKBKE,IRF7,MYO1G,NFKBIA,NFKBIZ,PTPRC,RELB,S100A8,S100A9,TNFAIP3,ZC3H12A
GO:0045937	positive regulation of phosphate metabolic process	35	1052	3.45e-05	ENSP00000200453,ENSP00000223642,ENSP00000225831,ENSP00000230990,ENSP00000232375,ENSP00000233057,ENSP00000261183,ENSP00000263341,ENSP00000286301,ENSP00000288135,ENSP00000289473,ENSP00000320147,ENSP00000320886,ENSP00000331831,ENSP00000339191,ENSP00000339328,ENSP00000350310,ENSP00000353512,ENSP00000357470,ENSP00000361405,ENSP00000362179,ENSP00000363117,ENSP00000368664,ENSP00000374455,ENSP00000381185…	ACSL1,ATP2B4,BCL2,C5,CAV1,CCL2,CCL3,CCL3L3,CCL5,CCNC,CSF1R,CXCR4,EIF2AK2,EZH2,FGR,GAS6,HBEGF,HIPK2,IL1B,IL6R,KIT,MLXIPL,MMP9,NCF1,OSBPL8,PARP14,PARP9,PFKFB4,PLAUR,PPP1R15A,PTPRC,RGCC,SQSTM1,TNF,ZC3H12A
GO:1902533	positive regulation of intracellular signal transduction	33	959	3.49e-05	ENSP00000223642,ENSP00000225831,ENSP00000230990,ENSP00000233057,ENSP00000261183,ENSP00000263341,ENSP00000286301,ENSP00000288135,ENSP00000289473,ENSP00000304236,ENSP00000305651,ENSP00000320147,ENSP00000331831,ENSP00000339191,ENSP00000343428,ENSP00000353512,ENSP00000357470,ENSP00000357722,ENSP00000357727,ENSP00000362179,ENSP00000363117,ENSP00000377344,ENSP00000379350,ENSP00000381185,ENSP00000385571…	BCL2,C5,CAV1,CCL2,CCL3,CCL3L3,CCL5,CD14,CSF1R,CXCL10,CXCR4,CYP1B1,DDX60,EIF2AK2,EZH2,FGR,GAS6,GPR18,HBEGF,HIPK2,IKBKE,IL1B,IL6R,ITGB1,KIT,NCF1,OSBPL8,PARP14,PARP9,S100A8,S100A9,TNF,ZC3H12A
GO:0032496	response to lipopolysaccharide	17	298	3.51e-05	ENSP00000216797,ENSP00000225831,ENSP00000263341,ENSP00000304236,ENSP00000305651,ENSP00000306512,ENSP00000342082,ENSP00000347948,ENSP00000357722,ENSP00000358983,ENSP00000362179,ENSP00000365435,ENSP00000366307,ENSP00000398698,ENSP00000474412,ENSP00000477908,ENSP00000481570	CCL2,CCL3,CCL5,CD14,CXCL10,CXCL8,IL1B,NFKB2,NFKBIA,S100A8,SLPI,THBD,TNF,TNFAIP3,TNFRSF14,TNFRSF1B,ZC3H12A
GO:0071222	cellular response to lipopolysaccharide	12	146	4.16e-05	ENSP00000216797,ENSP00000225831,ENSP00000263341,ENSP00000304236,ENSP00000305651,ENSP00000306512,ENSP00000362179,ENSP00000365435,ENSP00000398698,ENSP00000474412,ENSP00000477908,ENSP00000481570	CCL2,CCL3,CCL5,CD14,CXCL10,CXCL8,IL1B,NFKBIA,TNF,TNFAIP3,TNFRSF1B,ZC3H12A
GO:0030003	cellular cation homeostasis	24	570	4.24e-05	ENSP00000216117,ENSP00000226279,ENSP00000245185,ENSP00000273550,ENSP00000285379,ENSP00000292301,ENSP00000305651,ENSP00000314380,ENSP00000315630,ENSP00000319673,ENSP00000339191,ENSP00000343428,ENSP00000350310,ENSP00000356790,ENSP00000357722,ENSP00000357727,ENSP00000358233,ENSP00000367879,ENSP00000381185,ENSP00000386884,ENSP00000411355,ENSP00000474412,ENSP00000477908,ENSP00000478492	ATP1B1,ATP2B4,BCL2,CA2,CAV1,CCL3,CCL5,CCR2,CD38,CXCL10,CXCR4,CYSLTR1,FTH1,GPR18,GPR89A,GPR89B,GRINA,HMOX1,MT2A,PTPRC,S100A8,S100A9,SWAP70,XK
GO:0002685	regulation of leukocyte migration	13	175	4.30e-05	ENSP00000216117,ENSP00000223642,ENSP00000225831,ENSP00000292301,ENSP00000305651,ENSP00000306512,ENSP00000315630,ENSP00000331831,ENSP00000343428,ENSP00000357470,ENSP00000398698,ENSP00000474412,ENSP00000477908	C5,CCL2,CCL3,CCL5,CCR2,CXCL10,CXCL8,GAS6,GPR18,HMOX1,IL6R,SWAP70,TNF
GO:0048584	positive regulation of response to stimulus	54	2054	4.52e-05	ENSP00000200453,ENSP00000216797,ENSP00000221452,ENSP00000223642,ENSP00000225831,ENSP00000226279,ENSP00000230990,ENSP00000233057,ENSP00000258787,ENSP00000261183,ENSP00000263341,ENSP00000263642,ENSP00000271450,ENSP00000276420,ENSP00000286301,ENSP00000288135,ENSP00000289473,ENSP00000289902,ENSP00000292301,ENSP00000304236,ENSP00000305651,ENSP00000306512,ENSP00000315630,ENSP00000320147,ENSP00000325663…	AAK1,BCL2,C5,CAV1,CCL2,CCL3,CCL3L3,CCL5,CCR2,CD14,CD38,CSF1R,CXCL10,CXCL8,CXCR4,CYP1B1,DDX60,DOK2,EIF2AK2,EZH2,FCER1G,FCGR2A,FGR,GAS6,GPR18,HBEGF,HIPK2,IFIH1,IKBKE,IL1B,IL6R,IRF7,ITGB1,KIT,MMP9,MYO1G,NCF1,NFKBIA,NFKBIZ,OSBPL8,PARP14,PARP9,PLAUR,PPP1R15A,PTPRC,RELB,RGCC,S100A8,S100A9,SWAP70,THBD,TNF,TNFAIP3,ZC3H12A
GO:0071216	cellular response to biotic stimulus	13	176	4.52e-05	ENSP00000216797,ENSP00000225831,ENSP00000263341,ENSP00000304236,ENSP00000305651,ENSP00000306512,ENSP00000362179,ENSP00000365435,ENSP00000398698,ENSP00000462521,ENSP00000474412,ENSP00000477908,ENSP00000481570	CCL2,CCL3,CCL5,CD14,CXCL10,CXCL8,IL1B,NFKBIA,TNF,TNFAIP3,TNFRSF1B,TXNIP,ZC3H12A
GO:0031324	negative regulation of cellular metabolic process	61	2463	5.50e-05	ENSP00000164227,ENSP00000200453,ENSP00000216117,ENSP00000217233,ENSP00000221452,ENSP00000223642,ENSP00000226279,ENSP00000230990,ENSP00000233057,ENSP00000234091,ENSP00000238508,ENSP00000262662,ENSP00000263341,ENSP00000278780,ENSP00000278919,ENSP00000290551,ENSP00000315630,ENSP00000316779,ENSP00000320147,ENSP00000320886,ENSP00000321445,ENSP00000323696,ENSP00000325618,ENSP00000331040,ENSP00000331065…	ADAR,ATP2B4,BCL2,BCL3,BIN1,BTG2,C5,CAV1,CD38,CDKN2C,CRTAP,EIF2AK2,EZH2,FEZ1,G6PD,GAS6,HBEGF,HIPK2,HMOX1,HNRNPA1,ID2,IFI27,IFI6,IGF2BP2,IL1B,INSIG1,IRF7,ISG15,MLXIPL,MMP9,MSC,NCOA7,NFKB2,OLIG2,OVOL2,PARP10,PARP14,PARP9,PKIB,PLAUR,PPP1R15A,PPP1R27,PROS1,PTPRC,RBM38,RELB,RPL13A,SERPINB10,SERPINB2,SERPINE2,SLPI,SQSTM1,STAT1,SWAP70,TNF,TNFAIP3,TNFRSF1B,TRIB3,TXNIP,WARS,ZC3H12A
GO:0035456	response to interferon-beta	6	23	5.52e-05	ENSP00000354394,ENSP00000354822,ENSP00000382707,ENSP00000386187,ENSP00000464030,ENSP00000484689	IFITM1,IFITM2,IFITM3,IKBKE,STAT1,XAF1
GO:0046686	response to cadmium ion	8	56	5.77e-05	ENSP00000216117,ENSP00000288135,ENSP00000289473,ENSP00000330587,ENSP00000361405,ENSP00000377995,ENSP00000391397,ENSP00000478425	HMOX1,KIT,MMP9,MT1A,MT1G,MT1H,MT1X,NCF1
GO:0051247	positive regulation of protein metabolic process	45	1587	5.77e-05	ENSP00000164227,ENSP00000200453,ENSP00000216117,ENSP00000216797,ENSP00000217233,ENSP00000223642,ENSP00000225831,ENSP00000230990,ENSP00000233057,ENSP00000261183,ENSP00000263341,ENSP00000286301,ENSP00000288135,ENSP00000289473,ENSP00000292301,ENSP00000295992,ENSP00000296849,ENSP00000320147,ENSP00000331831,ENSP00000339191,ENSP00000339328,ENSP00000350310,ENSP00000353512,ENSP00000357470,ENSP00000357722…	ACSL1,ATP2B4,BCL2,BCL3,C5,CAV1,CCL2,CCL3,CCL3L3,CCL5,CCNC,CCR2,CSF1R,CXCR4,EIF2AK2,EZH2,GAS6,HBEGF,HIPK2,HMOX1,IFI27,IL1B,IL6R,KIT,MMP9,NCF1,NFKBIA,NKD2,OSBPL8,PARP14,PARP9,PCOLCE2,PLAUR,PPP1R15A,PTPRC,RGCC,S100A8,S100A9,SQSTM1,TIPARP,TNF,TNFAIP3,TNFRSF1B,TRIB3,ZC3H12A
GO:0009987	cellular process	228	14652	6.06e-05	ENSP00000164227,ENSP00000200453,ENSP00000216117,ENSP00000216797,ENSP00000217233,ENSP00000221452,ENSP00000223642,ENSP00000225831,ENSP00000226279,ENSP00000230990,ENSP00000232375,ENSP00000233057,ENSP00000234091,ENSP00000236671,ENSP00000238508,ENSP00000245185,ENSP00000246006,ENSP00000254898,ENSP00000257570,ENSP00000258381,ENSP00000258787,ENSP00000259254,ENSP00000259455,ENSP00000261183,ENSP00000261590…	AAK1,ACSL1,ACTA2,ADAR,AGTRAP,ALDH1A1,ALOX5,ALOX5AP,AMD1,AOC1,ARHGAP5,ARHGEF3,ATP1B1,ATP2B4,BCAP29,BCL2,BCL3,BEX1,BIN1,BTG2,C5,CA2,CAV1,CCL2,CCL3,CCL3L3,CCL5,CCNC,CCR2,CD14,CD38,CD83,CD84,CD93,CDKN2C,CKB,COL4A5,CPVL,CRTAP,CSF1R,CTSD,CTSV,CXCL10,CXCL8,CXCR4,CYP1B1,CYSLTR1,DBN1,DCANP1,DHRS9,DOK2,DPP7,DSG2,EBF3,EEF1A1,EIF2AK2,ETV5,EZH2,FAH,FAM20C,FAR2,FBXO6,FCER1G,FCGR1B,FCGR2A,FERMT3,FEZ1,FGR,FTH1,F…
GO:0050793	regulation of developmental process	60	2416	6.06e-05	ENSP00000216117,ENSP00000216797,ENSP00000217233,ENSP00000223642,ENSP00000225831,ENSP00000226279,ENSP00000233057,ENSP00000234091,ENSP00000263341,ENSP00000278780,ENSP00000278919,ENSP00000285379,ENSP00000286301,ENSP00000288135,ENSP00000292301,ENSP00000292385,ENSP00000305651,ENSP00000306512,ENSP00000306894,ENSP00000316779,ENSP00000320147,ENSP00000322323,ENSP00000325663,ENSP00000331040,ENSP00000331831…	BCL2,BIN1,C5,CA2,CAV1,CCL2,CCL3,CCR2,CD38,CD83,CLSTN2,CSF1R,CTSV,CXCL10,CXCL8,CXCR4,CYP1B1,DBN1,DCANP1,EIF2AK2,ETV5,EZH2,FAM20C,FEZ1,FGR,G6PD,GAS6,HIPK2,HMOX1,ID2,IFITM1,IL1B,IL6R,INSIG1,IRF7,ISG15,ITGB1,KIT,LRRC17,LST1,MAFB,NFKBIA,NFKBIZ,OAS2,OLIG2,OVOL2,RBM38,RGCC,S100A9,SERPINE2,STAT1,TNF,TNFAIP3,TNFRSF1B,TRIB3,TYMP,VAT1,WARS,XK,ZC3H12A
GO:1901701	cellular response to oxygen-containing compound	31	896	6.21e-05	ENSP00000216797,ENSP00000217233,ENSP00000225831,ENSP00000263341,ENSP00000282507,ENSP00000285379,ENSP00000289473,ENSP00000300935,ENSP00000304236,ENSP00000305651,ENSP00000306512,ENSP00000319713,ENSP00000319788,ENSP00000320147,ENSP00000320171,ENSP00000320886,ENSP00000331831,ENSP00000339191,ENSP00000344741,ENSP00000350310,ENSP00000354394,ENSP00000359258,ENSP00000361405,ENSP00000362179,ENSP00000365435…	AGTRAP,AOC1,ATP2B4,CA2,CAV1,CCL2,CCL3,CCL5,CD14,CXCL10,CXCL8,CYP1B1,EZH2,GAS6,GCLM,IL1B,INSIG1,MLXIPL,MMP9,NCF1,NFKBIA,NQO1,PKM,RAB8A,STAT1,TNF,TNFAIP3,TNFRSF1B,TRIB3,UGT3A2,ZC3H12A
GO:0050865	regulation of cell activation	22	506	6.64e-05	ENSP00000216117,ENSP00000225831,ENSP00000226279,ENSP00000234091,ENSP00000263341,ENSP00000289902,ENSP00000292301,ENSP00000312367,ENSP00000325663,ENSP00000331831,ENSP00000339191,ENSP00000347948,ENSP00000362179,ENSP00000363117,ENSP00000365261,ENSP00000366307,ENSP00000368450,ENSP00000381185,ENSP00000411355,ENSP00000415786,ENSP00000474412,ENSP00000481570	BCL2,CAV1,CCL2,CCL5,CCR2,CD38,CD83,CD84,FCER1G,FGR,GAS6,HMOX1,ID2,IL1B,LST1,NFKBIZ,PTPRC,SERPINE2,THBD,TNFAIP3,TNFRSF14,ZC3H12A
GO:0048878	chemical homeostasis	33	995	6.76e-05	ENSP00000216117,ENSP00000226279,ENSP00000245185,ENSP00000273550,ENSP00000285379,ENSP00000292301,ENSP00000299198,ENSP00000305651,ENSP00000314380,ENSP00000315630,ENSP00000319673,ENSP00000320886,ENSP00000331831,ENSP00000339191,ENSP00000342513,ENSP00000343428,ENSP00000344741,ENSP00000350310,ENSP00000354394,ENSP00000356790,ENSP00000357722,ENSP00000357727,ENSP00000358233,ENSP00000359258,ENSP00000360869…	ATP1B1,ATP2B4,BCL2,CA2,CAV1,CCL3,CCL5,CCR2,CD38,CKB,CXCL10,CXCR4,CYSLTR1,FTH1,GAS6,GCLM,GPR18,GPR89A,GPR89B,GRINA,HMOX1,IFI6,IFIT1,INSIG1,MLXIPL,MT2A,OAS1,PTPRC,S100A8,S100A9,STAT1,SWAP70,XK
GO:0009636	response to toxic substance	21	468	6.98e-05	ENSP00000216117,ENSP00000233057,ENSP00000292596,ENSP00000304236,ENSP00000319788,ENSP00000320147,ENSP00000341826,ENSP00000354394,ENSP00000357722,ENSP00000357727,ENSP00000362179,ENSP00000371388,ENSP00000377192,ENSP00000381185,ENSP00000398698,ENSP00000434516,ENSP00000462521,ENSP00000474412,ENSP00000477908,ENSP00000478561,ENSP00000481570	BCL2,CCL3,CCL5,CD14,CYP1B1,EIF2AK2,EZH2,G6PD,HMOX1,HNRNPA1,LTC4S,NQO1,S100A8,S100A9,SRXN1,STAT1,TNF,TNFAIP3,TXNIP,TXNRD1,ZC3H12A
GO:0048522	positive regulation of cellular process	100	4898	7.09e-05	ENSP00000164227,ENSP00000200453,ENSP00000216117,ENSP00000216797,ENSP00000217233,ENSP00000221452,ENSP00000223642,ENSP00000225831,ENSP00000226279,ENSP00000230990,ENSP00000232375,ENSP00000233057,ENSP00000234091,ENSP00000261183,ENSP00000262554,ENSP00000263341,ENSP00000263642,ENSP00000276420,ENSP00000278780,ENSP00000278919,ENSP00000279227,ENSP00000285379,ENSP00000286301,ENSP00000288135,ENSP00000289473…	AAK1,ACSL1,ARHGEF3,ATP1B1,ATP2B4,BCL2,BCL3,BEX1,BIN1,BTG2,C5,CA2,CAV1,CCL2,CCL3,CCL3L3,CCL5,CCNC,CCR2,CD14,CD38,CD83,CLSTN2,CSF1R,CXCL10,CXCL8,CXCR4,CYP1B1,DDX60,DOK2,EBF3,EIF2AK2,ETV5,EZH2,FAM20C,FCER1G,FERMT3,FEZ1,FGR,GAS6,GPR18,HBEGF,HELZ2,HIPK2,HMOX1,HNRNPA1,ID2,IFI27,IFIH1,IFIT2,IFITM1,IKBKE,IL1B,IL6R,INSIG1,IRF7,ISG15,ITGB1,KIT,MAFB,MLXIPL,MMP9,NAV3,NCF1,NCOA7,NFKB2,NFKBIA,NFKBIZ,NKD2,NQO1,…
GO:0051174	regulation of phosphorus metabolic process	46	1658	7.17e-05	ENSP00000200453,ENSP00000217233,ENSP00000223642,ENSP00000225831,ENSP00000230990,ENSP00000232375,ENSP00000233057,ENSP00000261183,ENSP00000262662,ENSP00000263341,ENSP00000286301,ENSP00000288135,ENSP00000289473,ENSP00000305651,ENSP00000315630,ENSP00000320147,ENSP00000320886,ENSP00000322323,ENSP00000331065,ENSP00000331831,ENSP00000339191,ENSP00000339328,ENSP00000347495,ENSP00000349124,ENSP00000350310…	ACSL1,ADAR,ATP2B4,BCL2,C5,CAV1,CCL2,CCL3,CCL3L3,CCL5,CCNC,CDKN2C,CSF1R,CXCL10,CXCR4,EIF2AK2,EZH2,FAM20C,FGR,GAS6,HBEGF,HIPK2,IL1B,IL6R,KIT,MLXIPL,MMP9,NCF1,OSBPL8,PARP14,PARP9,PFKFB4,PKIB,PLAUR,PPP1R15A,PPP1R27,PPP4R2,PTPRC,RGCC,SQSTM1,SWAP70,TNF,TNFAIP3,TRIB3,WARS,ZC3H12A
GO:1990869	cellular response to chemokine	9	81	8.15e-05	ENSP00000225831,ENSP00000292301,ENSP00000305651,ENSP00000306512,ENSP00000362179,ENSP00000386884,ENSP00000474412,ENSP00000477908,ENSP00000480558	CCL2,CCL3,CCL3L3,CCL5,CCR2,CXCL10,CXCL8,CXCR4,ZC3H12A
GO:0098771	inorganic ion homeostasis	25	643	8.67e-05	ENSP00000216117,ENSP00000226279,ENSP00000245185,ENSP00000273550,ENSP00000285379,ENSP00000292301,ENSP00000299198,ENSP00000305651,ENSP00000314380,ENSP00000315630,ENSP00000319673,ENSP00000339191,ENSP00000343428,ENSP00000350310,ENSP00000356790,ENSP00000357722,ENSP00000357727,ENSP00000358233,ENSP00000367879,ENSP00000381185,ENSP00000386884,ENSP00000411355,ENSP00000474412,ENSP00000477908,ENSP00000478492	ATP1B1,ATP2B4,BCL2,CA2,CAV1,CCL3,CCL5,CCR2,CD38,CKB,CXCL10,CXCR4,CYSLTR1,FTH1,GPR18,GPR89A,GPR89B,GRINA,HMOX1,MT2A,PTPRC,S100A8,S100A9,SWAP70,XK
GO:0045088	regulation of innate immune response	18	361	8.91e-05	ENSP00000216797,ENSP00000221452,ENSP00000263642,ENSP00000289902,ENSP00000304236,ENSP00000339191,ENSP00000353512,ENSP00000354394,ENSP00000357459,ENSP00000357722,ENSP00000357727,ENSP00000363117,ENSP00000377344,ENSP00000380697,ENSP00000418194,ENSP00000464030,ENSP00000474412,ENSP00000481570	ADAR,CAV1,CCL5,CD14,DDX60,FCER1G,FGR,IFIH1,IKBKE,IRF7,NFKBIA,PARP14,PARP9,RELB,S100A8,S100A9,STAT1,TNFAIP3
GO:0033993	response to lipid	29	825	9.30e-05	ENSP00000216797,ENSP00000225831,ENSP00000226279,ENSP00000261590,ENSP00000263341,ENSP00000285379,ENSP00000295666,ENSP00000304236,ENSP00000305651,ENSP00000306512,ENSP00000319788,ENSP00000320147,ENSP00000339191,ENSP00000342082,ENSP00000344741,ENSP00000347948,ENSP00000357722,ENSP00000358983,ENSP00000362179,ENSP00000365435,ENSP00000366307,ENSP00000381185,ENSP00000398698,ENSP00000422607,ENSP00000445052…	ACSL1,BCL2,CA2,CAV1,CCL2,CCL3,CCL5,CD14,CD38,CTSV,CXCL10,CXCL8,DSG2,EZH2,IGFBP7,IL1B,INSIG1,NFKB2,NFKBIA,NQO1,S100A8,SLPI,THBD,TNF,TNFAIP3,TNFRSF14,TNFRSF1B,TXNIP,ZC3H12A
GO:0032103	positive regulation of response to external stimulus	16	291	9.64e-05	ENSP00000216797,ENSP00000263341,ENSP00000289902,ENSP00000292301,ENSP00000305651,ENSP00000306512,ENSP00000315630,ENSP00000331831,ENSP00000357470,ENSP00000357722,ENSP00000357727,ENSP00000366307,ENSP00000377344,ENSP00000398698,ENSP00000474412,ENSP00000477908	CCL3,CCL5,CCR2,CXCL10,CXCL8,DDX60,FCER1G,GAS6,IL1B,IL6R,NFKBIA,S100A8,S100A9,SWAP70,THBD,TNF
GO:0060759	regulation of response to cytokine stimulus	12	162	9.65e-05	ENSP00000263642,ENSP00000331831,ENSP00000339191,ENSP00000353512,ENSP00000354394,ENSP00000357459,ENSP00000380697,ENSP00000398698,ENSP00000411355,ENSP00000418194,ENSP00000474412,ENSP00000481570	ADAR,CAV1,CCL5,GAS6,IFIH1,IRF7,PARP14,PARP9,PTPRC,STAT1,TNF,TNFAIP3
GO:0071248	cellular response to metal ion	12	162	9.65e-05	ENSP00000216117,ENSP00000234091,ENSP00000245185,ENSP00000289473,ENSP00000319788,ENSP00000330587,ENSP00000361405,ENSP00000377995,ENSP00000391397,ENSP00000411613,ENSP00000478425,ENSP00000479870	ALOX5AP,AOC1,HMOX1,ID2,MMP9,MT1A,MT1G,MT1H,MT1X,MT2A,NCF1,NQO1
GO:0001932	regulation of protein phosphorylation	40	1370	0.00010	ENSP00000217233,ENSP00000223642,ENSP00000225831,ENSP00000230990,ENSP00000233057,ENSP00000261183,ENSP00000262662,ENSP00000263341,ENSP00000286301,ENSP00000288135,ENSP00000289473,ENSP00000305651,ENSP00000320147,ENSP00000320886,ENSP00000331831,ENSP00000339191,ENSP00000339328,ENSP00000347495,ENSP00000350310,ENSP00000353512,ENSP00000357459,ENSP00000357470,ENSP00000361405,ENSP00000362179,ENSP00000363117…	ACSL1,ADAR,ATP2B4,BCL2,C5,CAV1,CCL2,CCL3,CCL3L3,CCL5,CCNC,CDKN2C,CSF1R,CXCL10,CXCR4,EIF2AK2,EZH2,FGR,GAS6,HBEGF,HIPK2,IL1B,IL6R,KIT,MLXIPL,MMP9,NCF1,OSBPL8,PARP14,PARP9,PKIB,PLAUR,PTPRC,RGCC,SQSTM1,TNF,TNFAIP3,TRIB3,WARS,ZC3H12A
GO:0031349	positive regulation of defense response	18	365	0.00010	ENSP00000216797,ENSP00000221452,ENSP00000263341,ENSP00000263642,ENSP00000289902,ENSP00000292301,ENSP00000304236,ENSP00000339191,ENSP00000353512,ENSP00000357722,ENSP00000357727,ENSP00000377344,ENSP00000380697,ENSP00000398698,ENSP00000464030,ENSP00000474412,ENSP00000477908,ENSP00000481570	CAV1,CCL3,CCL5,CCR2,CD14,DDX60,FCER1G,IFIH1,IKBKE,IL1B,IRF7,NFKBIA,PARP9,RELB,S100A8,S100A9,TNF,TNFAIP3
GO:0032879	regulation of localization	61	2524	0.00010	ENSP00000216117,ENSP00000216797,ENSP00000217233,ENSP00000223642,ENSP00000225831,ENSP00000226279,ENSP00000230990,ENSP00000261183,ENSP00000261590,ENSP00000263341,ENSP00000263642,ENSP00000278919,ENSP00000279227,ENSP00000285379,ENSP00000286301,ENSP00000288135,ENSP00000289902,ENSP00000292301,ENSP00000296849,ENSP00000300935,ENSP00000304236,ENSP00000305651,ENSP00000306512,ENSP00000312367,ENSP00000315630…	AAK1,ATP1B1,ATP2B4,BCL2,BIN1,C5,CA2,CAV1,CCL2,CCL3,CCL5,CCR2,CD14,CD38,CD84,CSF1R,CXCL10,CXCL8,CYP1B1,DCANP1,DSG2,FCER1G,FERMT3,FEZ1,FGR,G6PD,GAS6,GPR18,GPR89A,GPR89B,HBEGF,HMOX1,IFI27,IFIH1,IFITM1,IKBKE,IL1B,IL6R,INSIG1,ITGB1,KIT,MMP9,MX2,NAV3,NFKBIA,NKD2,OAS2,OSBPL8,PARP9,PTPRC,RAB8A,RGCC,S100A8,S100A9,SERPINE2,SQSTM1,SWAP70,TNF,TNFRSF1B,TRIB3,ZC3H12A
GO:0051090	regulation of DNA-binding transcription factor activity	19	403	0.00010	ENSP00000216117,ENSP00000216797,ENSP00000233057,ENSP00000234091,ENSP00000263341,ENSP00000288135,ENSP00000320147,ENSP00000325618,ENSP00000331831,ENSP00000357722,ENSP00000357727,ENSP00000358983,ENSP00000361813,ENSP00000362179,ENSP00000368664,ENSP00000385571,ENSP00000398698,ENSP00000478561,ENSP00000481570	BEX1,CYP1B1,EIF2AK2,EZH2,GAS6,HIPK2,HMOX1,ID2,IL1B,KIT,NFKB2,NFKBIA,PARP10,RGCC,S100A8,S100A9,TNF,TNFAIP3,ZC3H12A
GO:0051272	positive regulation of cellular component movement	21	482	0.00010	ENSP00000216117,ENSP00000230990,ENSP00000263341,ENSP00000278919,ENSP00000279227,ENSP00000286301,ENSP00000288135,ENSP00000292301,ENSP00000305651,ENSP00000306512,ENSP00000315630,ENSP00000331831,ENSP00000357470,ENSP00000361405,ENSP00000362179,ENSP00000363117,ENSP00000381185,ENSP00000398698,ENSP00000411355,ENSP00000474412,ENSP00000477908	BCL2,CCL3,CCL5,CCR2,CSF1R,CXCL10,CXCL8,FERMT3,FEZ1,FGR,GAS6,HBEGF,HMOX1,IL1B,IL6R,KIT,MMP9,PTPRC,SWAP70,TNF,ZC3H12A
GO:0040012	regulation of locomotion	30	881	0.00011	ENSP00000216117,ENSP00000223642,ENSP00000225831,ENSP00000230990,ENSP00000261183,ENSP00000263341,ENSP00000279227,ENSP00000286301,ENSP00000288135,ENSP00000292301,ENSP00000305651,ENSP00000306512,ENSP00000315630,ENSP00000331831,ENSP00000343428,ENSP00000357470,ENSP00000361405,ENSP00000362179,ENSP00000363117,ENSP00000368664,ENSP00000381007,ENSP00000381185,ENSP00000386187,ENSP00000386884,ENSP00000398698…	BCL2,C5,CCL2,CCL3,CCL5,CCR2,CSF1R,CXCL10,CXCL8,CXCR4,CYP1B1,FERMT3,FGR,GAS6,GPR18,HBEGF,HMOX1,IFITM1,IL1B,IL6R,KIT,MMP9,NAV3,OSBPL8,PTPRC,RGCC,SERPINE2,SWAP70,TNF,ZC3H12A
GO:0043085	positive regulation of catalytic activity	40	1381	0.00012	ENSP00000200453,ENSP00000217233,ENSP00000223642,ENSP00000225831,ENSP00000233057,ENSP00000261183,ENSP00000263341,ENSP00000286301,ENSP00000288135,ENSP00000289473,ENSP00000292596,ENSP00000295992,ENSP00000297785,ENSP00000320147,ENSP00000331831,ENSP00000339191,ENSP00000350310,ENSP00000356529,ENSP00000356790,ENSP00000357470,ENSP00000357722,ENSP00000357727,ENSP00000359258,ENSP00000363117,ENSP00000368664…	ACSL1,ALDH1A1,ALOX5AP,ARHGAP5,ATP1B1,ATP2B4,BCL2,C5,CAV1,CCL2,CCL3,CCL3L3,CCL5,CCNC,CSF1R,CXCR4,EIF2AK2,EZH2,FGR,GAS6,GCLM,IFI27,IL1B,IL6R,ITGB1,KIT,LTC4S,NCF1,NCF4,OSBPL8,PCOLCE2,PKIB,PPP1R15A,PTPRC,RGCC,RGS16,S100A8,S100A9,TNF,TRIB3
GO:0048534	hematopoietic or lymphoid organ development	23	573	0.00012	ENSP00000164227,ENSP00000221452,ENSP00000234091,ENSP00000286301,ENSP00000288135,ENSP00000289902,ENSP00000292301,ENSP00000322323,ENSP00000331831,ENSP00000343428,ENSP00000344242,ENSP00000357459,ENSP00000358983,ENSP00000361405,ENSP00000362410,ENSP00000377192,ENSP00000379350,ENSP00000381185,ENSP00000385571,ENSP00000391397,ENSP00000398698,ENSP00000411355,ENSP00000420612	ADAR,BCL2,BCL3,CCR2,CSF1R,FAM20C,FCER1G,G6PD,GAS6,GPR18,HIPK2,ID2,ITGB1,KIT,LRRC17,MAFB,MMP9,MT1G,NFKB2,PTPRC,RELB,TIPARP,TNF
GO:0051172	negative regulation of nitrogen compound metabolic process	57	2307	0.00012	ENSP00000164227,ENSP00000200453,ENSP00000217233,ENSP00000221452,ENSP00000223642,ENSP00000226279,ENSP00000230990,ENSP00000233057,ENSP00000234091,ENSP00000238508,ENSP00000262662,ENSP00000263341,ENSP00000278780,ENSP00000290551,ENSP00000315630,ENSP00000316779,ENSP00000320147,ENSP00000320886,ENSP00000321445,ENSP00000323696,ENSP00000325618,ENSP00000331040,ENSP00000331065,ENSP00000331831,ENSP00000339191…	ADAR,ATP2B4,BCL3,BIN1,BTG2,C5,CAV1,CD38,CDKN2C,CRTAP,EIF2AK2,EZH2,G6PD,GAS6,HBEGF,HIPK2,HNRNPA1,ID2,IFI27,IFI6,IGF2BP2,IL1B,IRF7,ISG15,MLXIPL,MMP9,MSC,NCOA7,NFKB2,OLIG2,OVOL2,PARP10,PARP14,PARP9,PKIB,PLAUR,PPP1R15A,PPP1R27,PROS1,PTPRC,RBM38,RELB,RPL13A,SERPINB10,SERPINB2,SERPINE2,SLPI,SQSTM1,STAT1,SWAP70,TNF,TNFAIP3,TNFRSF1B,TRIB3,TXNIP,WARS,ZC3H12A
GO:0030335	positive regulation of cell migration	20	452	0.00013	ENSP00000216117,ENSP00000230990,ENSP00000263341,ENSP00000279227,ENSP00000286301,ENSP00000288135,ENSP00000292301,ENSP00000305651,ENSP00000306512,ENSP00000315630,ENSP00000331831,ENSP00000357470,ENSP00000361405,ENSP00000362179,ENSP00000363117,ENSP00000381185,ENSP00000398698,ENSP00000411355,ENSP00000474412,ENSP00000477908	BCL2,CCL3,CCL5,CCR2,CSF1R,CXCL10,CXCL8,FERMT3,FGR,GAS6,HBEGF,HMOX1,IL1B,IL6R,KIT,MMP9,PTPRC,SWAP70,TNF,ZC3H12A
GO:0032479	regulation of type I interferon production	10	112	0.00013	ENSP00000221452,ENSP00000263642,ENSP00000287156,ENSP00000304236,ENSP00000354394,ENSP00000358983,ENSP00000368699,ENSP00000380697,ENSP00000464030,ENSP00000481570	CD14,IFIH1,IKBKE,IRF7,ISG15,NFKB2,RELB,STAT1,TNFAIP3,UBE2L6
GO:0001934	positive regulation of protein phosphorylation	31	941	0.00014	ENSP00000223642,ENSP00000225831,ENSP00000230990,ENSP00000233057,ENSP00000261183,ENSP00000263341,ENSP00000286301,ENSP00000288135,ENSP00000289473,ENSP00000320147,ENSP00000331831,ENSP00000339191,ENSP00000339328,ENSP00000350310,ENSP00000353512,ENSP00000357470,ENSP00000361405,ENSP00000362179,ENSP00000368664,ENSP00000374455,ENSP00000381185,ENSP00000385571,ENSP00000386884,ENSP00000398698,ENSP00000411355…	ACSL1,ATP2B4,BCL2,C5,CAV1,CCL2,CCL3,CCL3L3,CCL5,CCNC,CSF1R,CXCR4,EIF2AK2,EZH2,GAS6,HBEGF,HIPK2,IL1B,IL6R,KIT,MMP9,NCF1,OSBPL8,PARP14,PARP9,PLAUR,PTPRC,RGCC,SQSTM1,TNF,ZC3H12A
GO:0019220	regulation of phosphate metabolic process	45	1657	0.00014	ENSP00000200453,ENSP00000217233,ENSP00000223642,ENSP00000225831,ENSP00000230990,ENSP00000232375,ENSP00000233057,ENSP00000261183,ENSP00000262662,ENSP00000263341,ENSP00000286301,ENSP00000288135,ENSP00000289473,ENSP00000305651,ENSP00000315630,ENSP00000320147,ENSP00000320886,ENSP00000331065,ENSP00000331831,ENSP00000339191,ENSP00000339328,ENSP00000347495,ENSP00000349124,ENSP00000350310,ENSP00000353512…	ACSL1,ADAR,ATP2B4,BCL2,C5,CAV1,CCL2,CCL3,CCL3L3,CCL5,CCNC,CDKN2C,CSF1R,CXCL10,CXCR4,EIF2AK2,EZH2,FGR,GAS6,HBEGF,HIPK2,IL1B,IL6R,KIT,MLXIPL,MMP9,NCF1,OSBPL8,PARP14,PARP9,PFKFB4,PKIB,PLAUR,PPP1R15A,PPP1R27,PPP4R2,PTPRC,RGCC,SQSTM1,SWAP70,TNF,TNFAIP3,TRIB3,WARS,ZC3H12A
GO:0032270	positive regulation of cellular protein metabolic process	42	1496	0.00014	ENSP00000164227,ENSP00000200453,ENSP00000216797,ENSP00000217233,ENSP00000223642,ENSP00000225831,ENSP00000230990,ENSP00000233057,ENSP00000261183,ENSP00000263341,ENSP00000286301,ENSP00000288135,ENSP00000289473,ENSP00000295992,ENSP00000296849,ENSP00000320147,ENSP00000331831,ENSP00000339191,ENSP00000339328,ENSP00000350310,ENSP00000353512,ENSP00000357470,ENSP00000357722,ENSP00000357727,ENSP00000361405…	ACSL1,ATP2B4,BCL2,BCL3,C5,CAV1,CCL2,CCL3,CCL3L3,CCL5,CCNC,CSF1R,CXCR4,EIF2AK2,EZH2,GAS6,HBEGF,HIPK2,IFI27,IL1B,IL6R,KIT,MMP9,NCF1,NFKBIA,NKD2,OSBPL8,PARP14,PARP9,PCOLCE2,PLAUR,PPP1R15A,PTPRC,RGCC,S100A8,S100A9,SQSTM1,TNF,TNFAIP3,TNFRSF1B,TRIB3,ZC3H12A
GO:0044093	positive regulation of molecular function	46	1713	0.00014	ENSP00000200453,ENSP00000217233,ENSP00000223642,ENSP00000225831,ENSP00000233057,ENSP00000261183,ENSP00000263341,ENSP00000286301,ENSP00000288135,ENSP00000289473,ENSP00000292596,ENSP00000295992,ENSP00000297785,ENSP00000320147,ENSP00000331831,ENSP00000339191,ENSP00000339328,ENSP00000350310,ENSP00000353512,ENSP00000356529,ENSP00000356790,ENSP00000357470,ENSP00000357722,ENSP00000357727,ENSP00000358983…	ACSL1,ALDH1A1,ALOX5AP,ARHGAP5,ATP1B1,ATP2B4,BCL2,BEX1,C5,CAV1,CCL2,CCL3,CCL3L3,CCL5,CCNC,CSF1R,CXCR4,EIF2AK2,EZH2,FGR,GAS6,GCLM,HIPK2,IFI27,IL1B,IL6R,ITGB1,KIT,LTC4S,MMP9,NCF1,NCF4,NFKB2,OSBPL8,PARP9,PCOLCE2,PKIB,PLAUR,PPP1R15A,PTPRC,RGCC,RGS16,S100A8,S100A9,TNF,TRIB3
GO:1902531	regulation of intracellular signal transduction	47	1764	0.00014	ENSP00000164227,ENSP00000216797,ENSP00000217233,ENSP00000223642,ENSP00000225831,ENSP00000230990,ENSP00000233057,ENSP00000261183,ENSP00000263341,ENSP00000286301,ENSP00000288135,ENSP00000289473,ENSP00000304236,ENSP00000305651,ENSP00000314380,ENSP00000320147,ENSP00000331831,ENSP00000339191,ENSP00000339328,ENSP00000341071,ENSP00000343428,ENSP00000350310,ENSP00000353512,ENSP00000354394,ENSP00000357470…	ARHGAP5,ARHGEF3,ATP2B4,BCL2,BCL3,C5,CAV1,CCL2,CCL3,CCL3L3,CCL5,CD14,CSF1R,CXCL10,CXCR4,CYP1B1,DDX60,EIF2AK2,EZH2,FGR,GAS6,GPR18,GRINA,HBEGF,HIPK2,HYOU1,IKBKE,IL1B,IL6R,ITGB1,KIT,MMP9,NCF1,NFKBIA,OSBPL8,PARP14,PARP9,PLAUR,S100A8,S100A9,SERPINE2,SQSTM1,STAT1,TNF,TNFAIP3,TRIB3,ZC3H12A
GO:2000026	regulation of multicellular organismal development	49	1876	0.00014	ENSP00000216117,ENSP00000216797,ENSP00000223642,ENSP00000226279,ENSP00000233057,ENSP00000234091,ENSP00000263341,ENSP00000278780,ENSP00000278919,ENSP00000285379,ENSP00000288135,ENSP00000292301,ENSP00000292385,ENSP00000305651,ENSP00000306512,ENSP00000306894,ENSP00000316779,ENSP00000320147,ENSP00000322323,ENSP00000325663,ENSP00000331040,ENSP00000331831,ENSP00000339191,ENSP00000342278,ENSP00000344242…	BCL2,BIN1,C5,CA2,CAV1,CCL3,CCR2,CD38,CD83,CLSTN2,CTSV,CXCL10,CXCL8,CXCR4,CYP1B1,DBN1,DCANP1,EIF2AK2,ETV5,EZH2,FAM20C,FEZ1,G6PD,GAS6,HIPK2,HMOX1,ID2,IL1B,IRF7,ISG15,ITGB1,KIT,LRRC17,MAFB,NFKBIA,NFKBIZ,OAS2,OLIG2,OVOL2,RGCC,S100A9,SERPINE2,STAT1,TNF,TNFAIP3,TYMP,WARS,XK,ZC3H12A
GO:0006875	cellular metal ion homeostasis	21	499	0.00015	ENSP00000216117,ENSP00000226279,ENSP00000245185,ENSP00000273550,ENSP00000292301,ENSP00000305651,ENSP00000314380,ENSP00000315630,ENSP00000339191,ENSP00000343428,ENSP00000350310,ENSP00000356790,ENSP00000357722,ENSP00000357727,ENSP00000367879,ENSP00000381185,ENSP00000386884,ENSP00000411355,ENSP00000474412,ENSP00000477908,ENSP00000478492	ATP1B1,ATP2B4,BCL2,CAV1,CCL3,CCL5,CCR2,CD38,CXCL10,CXCR4,CYSLTR1,FTH1,GPR18,GRINA,HMOX1,MT2A,PTPRC,S100A8,S100A9,SWAP70,XK
GO:0032680	regulation of tumor necrosis factor production	10	115	0.00015	ENSP00000164227,ENSP00000263642,ENSP00000289902,ENSP00000292301,ENSP00000304236,ENSP00000331831,ENSP00000343428,ENSP00000362179,ENSP00000477908,ENSP00000481570	BCL3,CCL3,CCR2,CD14,FCER1G,GAS6,GPR18,IFIH1,TNFAIP3,ZC3H12A
GO:0009628	response to abiotic stimulus	33	1052	0.00017	ENSP00000164227,ENSP00000216117,ENSP00000216797,ENSP00000221452,ENSP00000226279,ENSP00000234091,ENSP00000263341,ENSP00000285379,ENSP00000288135,ENSP00000290551,ENSP00000295666,ENSP00000304236,ENSP00000305651,ENSP00000319713,ENSP00000319788,ENSP00000320171,ENSP00000339191,ENSP00000343526,ENSP00000350310,ENSP00000354394,ENSP00000356416,ENSP00000356790,ENSP00000366307,ENSP00000368664,ENSP00000379350…	AGTRAP,ATP1B1,ATP2B4,BCL2,BCL3,BTG2,CA2,CAV1,CD14,CD38,CXCL10,CXCR4,DCANP1,HIPK2,HMOX1,HYOU1,ID2,IGFBP7,IL1B,ITGB1,KIT,NFKBIA,NQO1,PKM,RELB,RGCC,SERPINE2,STAT1,THBD,TNF,TROVE2,TXNIP,USP1
GO:0009892	negative regulation of metabolic process	64	2762	0.00019	ENSP00000164227,ENSP00000200453,ENSP00000216117,ENSP00000217233,ENSP00000221452,ENSP00000223642,ENSP00000226279,ENSP00000230990,ENSP00000233057,ENSP00000234091,ENSP00000238508,ENSP00000262662,ENSP00000263341,ENSP00000278780,ENSP00000278919,ENSP00000290551,ENSP00000315630,ENSP00000316779,ENSP00000320147,ENSP00000320886,ENSP00000321445,ENSP00000323696,ENSP00000325618,ENSP00000331040,ENSP00000331065…	ADAR,ATP2B4,BCL2,BCL3,BIN1,BTG2,C5,CAV1,CCL3,CD38,CDKN2C,CRTAP,EIF2AK2,EZH2,FEZ1,G6PD,GAS6,HBEGF,HIPK2,HMOX1,HNRNPA1,ID2,IFI27,IFI6,IGF2BP2,IL1B,IL6R,INSIG1,IRF7,ISG15,MLXIPL,MMP9,MSC,NCOA7,NFKB2,OLIG2,OVOL2,PARP10,PARP14,PARP9,PKIB,PLAUR,PPP1R15A,PPP1R27,PROS1,PTPRC,RBM38,RELB,RPL13A,SERPINB10,SERPINB2,SERPINE2,SLPI,SQSTM1,STAT1,SWAP70,TIPARP,TNF,TNFAIP3,TNFRSF1B,TRIB3,TXNIP,WARS,ZC3H12A
GO:0042325	regulation of phosphorylation	41	1465	0.00019	ENSP00000217233,ENSP00000223642,ENSP00000225831,ENSP00000230990,ENSP00000232375,ENSP00000233057,ENSP00000261183,ENSP00000262662,ENSP00000263341,ENSP00000286301,ENSP00000288135,ENSP00000289473,ENSP00000305651,ENSP00000320147,ENSP00000320886,ENSP00000331831,ENSP00000339191,ENSP00000339328,ENSP00000347495,ENSP00000350310,ENSP00000353512,ENSP00000357459,ENSP00000357470,ENSP00000361405,ENSP00000362179…	ACSL1,ADAR,ATP2B4,BCL2,C5,CAV1,CCL2,CCL3,CCL3L3,CCL5,CCNC,CDKN2C,CSF1R,CXCL10,CXCR4,EIF2AK2,EZH2,FGR,GAS6,HBEGF,HIPK2,IL1B,IL6R,KIT,MLXIPL,MMP9,NCF1,OSBPL8,PARP14,PARP9,PFKFB4,PKIB,PLAUR,PTPRC,RGCC,SQSTM1,TNF,TNFAIP3,TRIB3,WARS,ZC3H12A
GO:0060333	interferon-gamma-mediated signaling pathway	8	69	0.00019	ENSP00000245185,ENSP00000257570,ENSP00000342278,ENSP00000354394,ENSP00000358391,ENSP00000380073,ENSP00000380697,ENSP00000388001	FCGR1B,IRF7,IRF9,MT2A,OAS1,OAS2,OASL,STAT1
GO:0002521	leukocyte differentiation	16	313	0.00020	ENSP00000164227,ENSP00000221452,ENSP00000234091,ENSP00000286301,ENSP00000288135,ENSP00000289902,ENSP00000322323,ENSP00000331831,ENSP00000343428,ENSP00000361405,ENSP00000362410,ENSP00000379350,ENSP00000381185,ENSP00000391397,ENSP00000398698,ENSP00000411355	BCL2,BCL3,CSF1R,FAM20C,FCER1G,GAS6,GPR18,ID2,ITGB1,KIT,MAFB,MMP9,MT1G,PTPRC,RELB,TNF
GO:0002694	regulation of leukocyte activation	20	470	0.00020	ENSP00000216117,ENSP00000225831,ENSP00000226279,ENSP00000234091,ENSP00000263341,ENSP00000289902,ENSP00000292301,ENSP00000312367,ENSP00000325663,ENSP00000331831,ENSP00000339191,ENSP00000347948,ENSP00000362179,ENSP00000363117,ENSP00000365261,ENSP00000368450,ENSP00000381185,ENSP00000411355,ENSP00000474412,ENSP00000481570	BCL2,CAV1,CCL2,CCL5,CCR2,CD38,CD83,CD84,FCER1G,FGR,GAS6,HMOX1,ID2,IL1B,LST1,NFKBIZ,PTPRC,TNFAIP3,TNFRSF14,ZC3H12A
[truncated: 468 more rows]

## Sheet: S4 STRING - KEGG
Supplementary Table S4: STRING protein-protein-interaction network KEGG enrichment analysis
#term ID	term description	observed gene count	background gene count	false discovery rate	matching proteins in your network (IDs)	matching proteins in your network (labels)
[truncated: 49 more rows]

## Sheet: S4 STRING - Reactome
Supplementary Table S4: STRING protein-protein-interaction network Reactome enrichment analysis
#term ID	term description	observed gene count	background gene count	false discovery rate	matching proteins in your network (IDs)	matching proteins in your network (labels)
[truncated: 33 more rows]

## Sheet: S4 STRING - Mol Function
Supplementary Table S4: STRING protein-protein-interaction network FUNCTION enrichment analysis
[truncated: 21 more rows]
