# Supplementary material for: Echinacea purpurea (L.) Moench treatment of monocytes promotes tonic interferon signaling, increased innate immunity gene expression and DNA repeat hypermethylated silencing of endogenous retroviral sequences
Source: BMC Complement Med Ther. 2021 May 12;21:141. doi: 10.1186/s12906-021-03310-5 (PMC8114977; doi:10.1186/s12906-021-03310-5)
Supplement: Supplementary file 5 — Additional file 5: Supplementary Table 5: PamGene upstream kinase analysis. [file 12906_2021_3310_MOESM5_ESM.xlsx]

## Sheet: S5
Supplementary table 5: PamGene upstream kinase analysis
Kinase_name	Normalized_kinase_stat	SpecificityScore	FinalScore
p38d MAPK (MAPK13)	0.465951	0.002	2.69897
CDKL5 (STK9)	0.811328	0.002	2.69897
CDK2	0.550609	0.002	2.69897
JNK2 (MAPK9)	0.412858	0.004	2.39794
p38g MAPK (MAPK12)	0.462083	0.006	2.22185
p38a MAPK (MAPK14)	0.444913	0.006	2.22185
SCYL2 (FLJ10074)	-1.14127	0.006	2.22185
DCAMKL3 (KIAA1765)	1.35317	0.01	2
RSKL2	-0.734707	0.01	2
PIM2	0.342698	0.012	1.92082
MEK7 (MAP2K7)	-1.45689	0.014	1.85387
MEK2 (MAP2K2)	-1.45689	0.014	1.85387
MELK (KIAA0175)	-1.45689	0.014	1.85387
JAK1_d2	1.5607	0.016	1.7959
ERK1	0.358007	0.016	1.79588
CK2a2 (CSNK2A2)	1.34458	0.018	1.74473
GPRK4 (GPRK2L)	1.34458	0.018	1.74473
PCTAIRE2 (PCTK2)	1.34458	0.018	1.74473
CDK3	0.638081	0.02	1.69897
RYK	1.4768	0.022	1.6576
caMLCK (MLCK)	0.791164	0.022	1.65758
ERK5 (MAPK7)	0.369757	0.036	1.4437
p70S6Kb (RPS6KB2)	0.267362	0.036	1.4437
CK1a1 (CSNK1A1)	0.574638	0.038	1.42022
TEC	0.9541	0.038	1.4202
p70S6K (RPS6KB1)	0.328478	0.046	1.33724
GSK3B	0.484698	0.046	1.33724
GSK3A	0.472296	0.048	1.31876
JNK1 (MAPK8)	0.332574	0.05	1.30103
JNK3 (MAPK10)	0.332574	0.05	1.30103
