# Supplementary material for: Echinacea purpurea (L.) Moench treatment of monocytes promotes tonic interferon signaling, increased innate immunity gene expression and DNA repeat hypermethylated silencing of endogenous retroviral sequences
Source: BMC Complement Med Ther. 2021 May 12;21:141. doi: 10.1186/s12906-021-03310-5 (PMC8114977; doi:10.1186/s12906-021-03310-5)
Supplement: Supplementary file 6 — Additional file 6: Supplementary Table 6: Differentially methylated positions (FDR < 0.05 and |DeltaBetas| > 0.05). [file 12906_2021_3310_MOESM6_ESM.xlsx]

## Sheet: S6
Supplementary table 6: Differentially methylated positions (FDR < 0.05 and |DeltaBetas| > 0.05)
Probe_ID	MeanBeta.EtOH	MeanBeta.Echinaforce_tincture	DeltaBetas	P.Value	adj.P.Val	Chrom	Start	End	UCSC_RefGene_Name	UCSC_RefGene_Accession	UCSC_RefGene_Group	Relation_to_UCSC_CpG_Island
cg21677634	0.91164	0.966006	0.0543657	1.66519e-07	0.0277512	chr5	65097560	65097561	NLN	NM_020726	Body
cg20069977	0.899773	0.957311	0.057538	3.41992e-07	0.0277512	chr17	8480112	8480113	MYH10	NM_005964	Body
cg09614808	0.853133	0.956043	0.102909	4.58826e-07	0.0278311	chr21	27443335	27443336	APP;APP;APP;APP;APP;APP;APP;APP;APP;APP	NM_001136131;NM_001136016;NM_001204302;NM_001136129;NM_001136130;NM_000484;NM_001204303;NM_001204301;NM_201414;NM_201413	Body;Body;Body;Body;Body;Body;Body;Body;Body;Body
cg07694806	0.900602	0.952768	0.0521662	5.17861e-07	0.0278311	chr3	18168406	18168407
cg03338968	0.444563	0.311018	-0.133545	6.06257e-07	0.0278311	chr1	3731507	3731508	KIAA0562	NM_014704	3'UTR	Island
cg06829652	0.711341	0.862358	0.151017	7.60077e-07	0.0278311	chrX	119743898	119743899	MCTS1;MCTS1	NM_014060;NM_001137554	Body;Body
cg19052042	0.298884	0.195729	-0.103154	8.71711e-07	0.0278311	chr10	44321465	44321466
cg15771582	0.889397	0.96154	0.0721436	9.06424e-07	0.0278311	chr3	78881522	78881523	ROBO1;ROBO1;ROBO1	NM_001145845;NM_133631;NM_002941	Body;Body;Body
cg03655049	0.89296	0.946201	0.0532414	9.49117e-07	0.0278311	chr12	89466510	89466511
cg16981938	0.910703	0.963501	0.0527977	1.10376e-06	0.0278311	chr8	125622651	125622652	MTSS1;MTSS1;MTSS1	NM_014751;NM_001282974;NM_001282971	Body;Body;Body
cg13808896	0.902682	0.956242	0.0535602	1.13598e-06	0.0278311	chr18	21550562	21550563
cg10097871	0.872573	0.929353	0.0567798	1.14936e-06	0.0278311	chr21	17763756	17763757	MIR99AHG;MIR99AHG;MIR99AHG;MIR99AHG	NR_027790;NR_111005;NR_111004;NR_027791	Body;Body;Body;Body
cg12652780	0.305165	0.20181	-0.103355	1.18881e-06	0.0278311	chr11	70178166	70178167	PPFIA1;PPFIA1	NM_003626;NM_177423	Body;Body
cg07221258	0.929491	0.981103	0.0516125	1.20574e-06	0.0278311	chr10	30276523	30276524
cg06620193	0.889497	0.944342	0.0548451	1.20601e-06	0.0278311	chr3	78803218	78803219	ROBO1;ROBO1;ROBO1	NM_001145845;NM_133631;NM_002941	Body;Body;Body
cg21442424	0.883179	0.939607	0.0564279	1.22216e-06	0.0278311	chr20	18309562	18309563
cg22338443	0.799356	0.9115	0.112144	1.44898e-06	0.0278311	chr1	241814413	241814414	WDR64	NM_144625	TSS1500
cg18144552	0.845769	0.9338	0.0880308	1.51062e-06	0.0278311	chr13	33332279	33332280	PDS5B	NM_015032	Body
cg13150297	0.828787	0.92172	0.0929331	1.58597e-06	0.0278311	chr12	89768482	89768483
cg18762998	0.869331	0.932114	0.0627825	1.59276e-06	0.0278311	chr1	200528350	200528351	KIF14;KIF14	NM_001305792;NM_014875	Body;Body
cg23530594	0.417183	0.299715	-0.117468	1.59632e-06	0.0278311	chr20	23531292	23531293
cg19268652	0.750688	0.851886	0.101199	1.64191e-06	0.0278311	chr6	12119552	12119553	HIVEP1	NM_002114	Body
cg07905141	0.910281	0.966212	0.0559308	1.71676e-06	0.0278311	chr6	21200368	21200369	CDKAL1	NM_017774	Body
cg21315173	0.865091	0.921843	0.0567516	1.75766e-06	0.0278311	chr2	164557850	164557851	FIGN	NM_018086	Body
cg06532879	0.679338	0.841637	0.162299	1.76456e-06	0.0278311	chr2	230758039	230758040	TRIP12;TRIP12;TRIP12	NM_001284214;NM_004238;NM_001284216	5'UTR;5'UTR;5'UTR
cg05276071	0.912953	0.965092	0.0521387	2.12763e-06	0.0286098	chr6	112645252	112645253
cg22194904	0.848173	0.914412	0.0662384	2.29113e-06	0.0291935	chr17	78317831	78317832	RNF213	NM_020914	Body	N_Shelf
cg22645421	0.898304	0.957202	0.0588977	2.33872e-06	0.0291935	chr5	6749246	6749247	POLS	NM_006999	Body
cg14471458	0.902256	0.955062	0.0528063	2.35467e-06	0.0291935	chr13	100311614	100311615	CLYBL;CLYBL	NR_104592;NM_206808	Body;Body	S_Shore
cg04945422	0.364133	0.250329	-0.113804	2.48408e-06	0.0292258	chr3	15450998	15450999
cg21859762	0.818856	0.91225	0.0933943	2.52752e-06	0.0292258	chr3	138427038	138427039	PIK3CB;PIK3CB	NM_001256045;NM_006219	TSS1500;Body
cg03485803	0.874246	0.929183	0.0549375	2.57188e-06	0.0292258	chr4	100792483	100792484
cg13966853	0.881783	0.947752	0.065969	2.76815e-06	0.029516	chr8	11062386	11062387				S_Shelf
cg14686064	0.883061	0.93876	0.0556991	2.8857e-06	0.029516	chr5	95806605	95806606	LOC101929710	NR_130776	Body
cg24079512	0.88859	0.946795	0.0582052	2.992e-06	0.029516	chr16	53529326	53529327	AKTIP;AKTIP;AKTIP	NM_001308325;NM_022476;NM_001012398	Body;Body;Body
cg04742780	0.168841	0.0987528	-0.0700882	3.0034e-06	0.029516	chr20	61051915	61051916	GATA5	NM_080473	TSS1500	S_Shore
cg05999692	0.737084	0.828055	0.0909711	3.04713e-06	0.029516	chr6	23414372	23414373
cg03709033	0.85049	0.920658	0.0701675	3.14325e-06	0.029516	chr9	126794901	126794902	LHX2	NM_004789	Body
cg10790672	0.741906	0.81547	0.0735633	3.2085e-06	0.029516	chr5	78384465	78384466	BHMT2	NM_017614	3'UTR
cg15070513	0.814302	0.93757	0.123268	3.25276e-06	0.029516	chr17	37782685	37782686	PPP1R1B	NM_032192	TSS1500	N_Shore
cg04790097	0.845967	0.910863	0.0648965	3.26404e-06	0.029516	chrX	135570618	135570619	BRS3	NM_001727	1stExon
cg09997119	0.326841	0.22942	-0.0974211	3.29094e-06	0.029516	chr14	77890531	77890532	C14orf148;C14orf148	NM_001113475;NM_138791	TSS1500;TSS1500
cg07554760	0.868105	0.935082	0.0669771	3.42704e-06	0.0300176	chr7	64149543	64149544	ZNF107;ZNF107;ZNF107;ZNF107	NM_001013746;NM_016220;NM_001282360;NM_001282359	5'UTR;5'UTR;Body;Body
cg21148115	0.749298	0.853343	0.104044	3.48593e-06	0.0300176	chr3	101833291	101833292
cg09323788	0.278324	0.189746	-0.0885784	3.82997e-06	0.0321523	chr16	843219	843220	CHTF18	NM_022092	Body	Island
cg04978300	0.803886	0.883091	0.0792054	4.16369e-06	0.033116	chr6	157315384	157315385	ARID1B;ARID1B	NM_020732;NM_017519	Body;Body
cg04420115	0.710902	0.836504	0.125602	4.81361e-06	0.0368747	chr14	86448847	86448848	LOC101928767	NR_110155	Body
cg02138320	0.863031	0.919269	0.056238	4.94211e-06	0.0368747	chr1	110572819	110572820	STRIP1	NM_001270768	TSS1500
cg11543229	0.368645	0.268207	-0.100438	5.17078e-06	0.0368747	chr17	74382996	74382997	SPHK1;SPHK1;SPHK1;SPHK1	NM_021972;NM_001142602;NM_001142601;NM_182965	Body;Body;Body;Body	S_Shore
cg03681150	0.301208	0.211805	-0.0894033	5.17256e-06	0.0368747	chr16	29857167	29857168	MVP;MVP	NM_017458;NM_005115	Body;Body	S_Shore
cg13889630	0.854212	0.923968	0.0697559	5.17409e-06	0.0368747	chr6	86181079	86181080	NT5E;NT5E	NM_002526;NM_001204813	Body;Body
cg07211215	0.915232	0.968074	0.0528411	5.20113e-06	0.0368747	chr2	68361893	68361894	WDR92;WDR92;WDR92	NM_138458;NR_046234;NM_001256476	Body;Body;Body
cg27640257	0.775593	0.863311	0.087718	5.28961e-06	0.0368747	chr12	86383575	86383576	MGAT4C	NM_013244	5'UTR
cg15743724	0.504729	0.629834	0.125105	5.50968e-06	0.0373997	chr3	139879872	139879873	CLSTN2	NM_022131	Body
cg01651334	0.828269	0.914457	0.0861874	5.75696e-06	0.0379928	chr18	42117365	42117366	LOC105667213	NR_131768	Body
cg22374940	0.42589	0.315988	-0.109903	5.81334e-06	0.0379928	chr1	26551782	26551783				Island
cg02851212	0.280284	0.193875	-0.0864093	6.06042e-06	0.0384646	chr10	1451418	1451419	ADARB2	NM_018702	Body
cg02272574	0.826899	0.900217	0.073318	6.11366e-06	0.0384646	chr8	39790735	39790736
cg08465505	0.849992	0.935319	0.085327	6.37256e-06	0.0394467	chr4	141975292	141975293	RNF150	NM_020724	Body
cg27474266	0.898129	0.953688	0.0555594	6.48523e-06	0.0394839	chr8	72842838	72842839
cg16351318	0.237629	0.161814	-0.0758148	6.94994e-06	0.0404675	chr13	113642709	113642710	MCF2L;MCF2L	NM_001112732;NM_024979	Body;Body
cg15756733	0.891032	0.949356	0.0583248	7.30719e-06	0.0404675	chr21	17942140	17942141	MIR99AHG;MIR99AHG;MIR99AHG;MIR99AHG	NR_027790;NR_111005;NR_111004;NR_027791	Body;Body;Body;Body
cg27234600	0.87902	0.945005	0.0659851	7.42241e-06	0.0404675	chr9	100413980	100413981	NCBP1	NM_002486	Body
cg09840989	0.808661	0.923136	0.114475	7.49631e-06	0.0404675	chrX	127187630	127187631	ACTRT1	NM_138289	TSS1500
cg21064891	0.883834	0.947757	0.0639231	7.54861e-06	0.0404675	chr13	22387269	22387270
cg26055718	0.895857	0.954968	0.0591108	7.59154e-06	0.0404675	chr10	65125687	65125688	JMJD1C	NM_032776	Body
cg12389943	0.88066	0.941824	0.0611641	7.85067e-06	0.0404675	chr4	1125918	1125919
cg10879486	0.904439	0.957371	0.0529322	7.9898e-06	0.0404675	chr14	39619462	39619463	TRAPPC6B;TRAPPC6B	NM_177452;NM_001079537	3'UTR;3'UTR
cg27484475	0.642561	0.736571	0.0940103	8.0309e-06	0.0404675	chr12	41915747	41915748	PDZRN4;PDZRN4	NM_001164595;NM_013377	Body;Body
cg16995791	0.839855	0.906142	0.0662868	8.21469e-06	0.0404675	chr1	59703067	59703068
cg03346498	0.895612	0.955903	0.060291	8.21483e-06	0.0404675	chr1	191930881	191930882
cg11611952	0.874785	0.942763	0.0679785	8.25495e-06	0.0404675	chr6	15586258	15586259	DTNBP1;DTNBP1;DTNBP1;DTNBP1;DTNBP1;DTNBP1	NM_001271667;NM_001271669;NM_001271668;NM_032122;NR_036448;NM_183040	Body;Body;Body;Body;Body;Body
cg17616177	0.894558	0.954843	0.0602848	8.25599e-06	0.0404675	chrX	53575027	53575028	HUWE1	NM_031407	Body
cg14182120	0.812705	0.902347	0.0896421	8.631e-06	0.0407771	chr10	35456454	35456455	CREM;CREM;CREM;CREM;CREM;CREM;CREM;CREM;CREM;CREM	NM_182853;NM_183011;NM_183013;NM_183060;NM_182771;NM_181571;NM_182772;NM_182850;NM_001881;NM_183012	5'UTR;Body;Body;Body;TSS200;Body;TSS200;5'UTR;Body;Body
cg06816154	0.930587	0.980956	0.0503696	8.6453e-06	0.0407771	chrX	55138511	55138512
cg03726000	0.843624	0.90289	0.0592659	9.16656e-06	0.0407771	chr16	19134308	19134309
cg12806784	0.884988	0.955575	0.0705878	9.2737e-06	0.0407771	chr10	16909658	16909659	CUBN	NM_001081	Body
cg19358202	0.442711	0.339863	-0.102849	9.41201e-06	0.0407771	chr1	41486102	41486103	SLFNL1;SLFNL1	NM_001168247;NM_144990	Body;Body	S_Shelf
cg18184895	0.759928	0.849479	0.0895506	9.49798e-06	0.0407771	chr10	19721166	19721167	MALRD1	NM_001142308	Body
cg21931174	0.840374	0.897608	0.0572338	9.49992e-06	0.0407771	chr14	20977318	20977319	RNASE10	NM_001012975	TSS1500
cg04798252	0.891569	0.942781	0.0512112	9.51904e-06	0.0407771	chr17	65850433	65850434	BPTF;BPTF	NM_182641;NM_004459	Body;Body
cg13445128	0.769222	0.860893	0.0916709	9.63902e-06	0.0407771	chr5	61856336	61856337	IPO11;IPO11	NM_001134779;NM_016338	Body;Body
cg12868352	0.338814	0.24522	-0.0935935	9.7263e-06	0.0407771	chr5	13578839	13578840
cg09329930	0.72713	0.80783	0.0806993	9.81195e-06	0.0407771	chr2	223135786	223135787	PAX3;PAX3;PAX3;PAX3;PAX3;PAX3	NM_181458;NM_181461;NM_181459;NM_181460;NM_181457;NM_001127366	Body;Body;Body;Body;Body;Body
cg07509323	0.238116	0.164559	-0.0735564	9.98934e-06	0.0407771	chr14	72703562	72703563	RGS6	NM_004296	Body
cg19130313	0.835197	0.909184	0.0739877	1.00075e-05	0.0407771	chr6	21078941	21078942	CDKAL1	NM_017774	Body
cg20825834	0.870022	0.944679	0.0746568	1.01452e-05	0.0407771	chr8	41679818	41679819	ANK1	NM_001142446	Body
cg13320022	0.86734	0.945905	0.0785647	1.0384e-05	0.0411624	chr5	94353199	94353200	MCTP1;MCTP1;MCTP1;MCTP1;MCTP1;MCTP1	NM_001002796;NM_024717;NM_001297777;NM_001002796;NM_001297777;NM_024717	ExonBnd;ExonBnd;ExonBnd;Body;Body;Body
cg12858231	0.883849	0.936302	0.0524524	1.05797e-05	0.0412506	chr15	89846095	89846096	FANCI;FANCI	NM_001113378;NM_018193	Body;Body
cg05704719	0.858945	0.92172	0.0627751	1.13626e-05	0.0418318	chr10	21026003	21026004
cg14805718	0.913586	0.964702	0.051116	1.16314e-05	0.0418447	chr1	85723268	85723269	C1orf52;C1orf52	NR_024113;NM_198077	Body;Body	N_Shore
cg27250180	0.779618	0.871325	0.0917068	1.20106e-05	0.0418447	chr21	46799908	46799909				Island
cg01354762	0.874946	0.927938	0.0529915	1.20279e-05	0.0418447	chr13	99521375	99521376	DOCK9;DOCK9;DOCK9;DOCK9	NM_001130048;NM_015296;NM_001130050;NM_001130049	Body;Body;Body;Body
cg00750279	0.919179	0.970868	0.0516887	1.21106e-05	0.0418447	chr6	9908826	9908827
cg11581285	0.894507	0.949422	0.0549159	1.21145e-05	0.0418447	chr11	33901181	33901182	LMO2	NM_005574	5'UTR
cg20521805	0.884033	0.94324	0.0592067	1.22546e-05	0.0418447	chr3	114591648	114591649	ZBTB20-AS3;ZBTB20;ZBTB20;ZBTB20	NR_126422;NR_121662;NM_001164343;NM_015642	TSS1500;Body;5'UTR;5'UTR
cg04105547	0.219751	0.152605	-0.0671461	1.23342e-05	0.0418447	chr16	965857	965858	LMF1	NM_022773	Body	N_Shore
cg10032592	0.818937	0.932332	0.113395	1.26978e-05	0.0418447	chr6	25481800	25481801	LRRC16A;LRRC16A	NM_017640;NM_001173977	Body;Body
cg03971911	0.863238	0.941922	0.078684	1.27271e-05	0.0418447	chr7	117288696	117288697	CFTR	NM_000492	Body
cg15598069	0.845415	0.912943	0.0675281	1.28806e-05	0.0418447	chr17	8378001	8378002	MYH10	NM_005964	3'UTR	N_Shelf
cg00323680	0.872774	0.951669	0.0788956	1.32112e-05	0.0418447	chr4	134850300	134850301
cg08432124	0.74312	0.829586	0.0864657	1.32174e-05	0.0418447	chr9	98972398	98972399
cg17693122	0.90258	0.957551	0.0549718	1.32322e-05	0.0418447	chr5	83492287	83492288	EDIL3;EDIL3	NM_001278642;NM_005711	Body;Body
cg18053688	0.863764	0.920852	0.0570882	1.33031e-05	0.0418447	chr3	158500698	158500699
cg22062361	0.905444	0.956766	0.051322	1.35487e-05	0.0418447	chr6	136601243	136601244	BCLAF1;BCLAF1;BCLAF1;BCLAF1	NM_014739;NM_001077441;NM_001077440;NM_001301038	5'UTR;5'UTR;5'UTR;5'UTR
cg14403790	0.854745	0.90857	0.0538243	1.355e-05	0.0418447	chr2	42891267	42891268	MTA3;MTA3;MTA3	NM_020744;NM_001282756;NM_001282755	Body;Body;Body
cg07815324	0.899748	0.960622	0.0608742	1.37334e-05	0.0418948	chr4	43135729	43135730
cg11526347	0.851301	0.913736	0.0624349	1.37635e-05	0.0418948	chr5	114365928	114365929
cg06621027	0.458592	0.629814	0.171222	1.38482e-05	0.0418948	chr2	80179759	80179760	CTNNA2;CTNNA2	NM_004389;NM_001164883	Body;Body
cg19573997	0.854042	0.92628	0.0722388	1.38741e-05	0.0418948	chr12	104161495	104161496
cg06807288	0.900102	0.964338	0.0642361	1.43873e-05	0.0428897	chr13	78006078	78006079
cg02527481	0.602138	0.707791	0.105654	1.43971e-05	0.0428897	chr14	89749973	89749974	FOXN3;FOXN3	NM_005197;NM_001085471	Body;Body
cg23615065	0.667161	0.802058	0.134897	1.47139e-05	0.0432977	chr1	85645433	85645434	SYDE2	NM_032184	Body
cg15201399	0.856818	0.945813	0.0889946	1.47274e-05	0.0432977	chr6	28873014	28873015	TRIM27	NM_006510	Body
cg24518599	0.816929	0.914084	0.0971554	1.48029e-05	0.0432977	chr16	59993418	59993419	LOC101927580	NR_110917	Body
cg05449741	0.858751	0.938237	0.0794862	1.48935e-05	0.0432977	chr13	109904638	109904639
cg12703853	0.89157	0.949188	0.0576179	1.52448e-05	0.0435731	chr6	16518997	16518998	ATXN1;ATXN1	NM_001128164;NM_000332	5'UTR;5'UTR
cg01504215	0.188187	0.129628	-0.0585591	1.53186e-05	0.0435731	chr2	238395781	238395782	MLPH;MLPH;MLPH;MLPH;MLPH	NM_001281474;NM_001042467;NM_001281473;NM_024101;NR_104019	5'UTR;TSS200;TSS200;TSS200;TSS200	Island
cg20397360	0.882463	0.940497	0.0580342	1.56367e-05	0.0435835	chr2	46578905	46578906	EPAS1	NM_001430	Body
cg23719393	0.866668	0.942032	0.0753642	1.57223e-05	0.0435835	chr3	88202448	88202449	C3orf38	NM_173824	Body	S_Shelf
cg19846059	0.77098	0.862018	0.0910384	1.57573e-05	0.0435835	chr7	27386713	27386714
cg20431441	0.870023	0.942248	0.0722245	1.58652e-05	0.0435835	chr8	82539527	82539528				N_Shelf
cg21400562	0.860057	0.925468	0.0654116	1.60479e-05	0.0435835	chr14	102718243	102718244	MOK;MOK;MOK;MOK	NM_014226;NM_001272011;NM_014226;NM_001272011	ExonBnd;ExonBnd;Body;Body
cg17167832	0.853703	0.950389	0.096686	1.60483e-05	0.0435835	chr1	169599754	169599755	SELP	NM_003005	TSS1500
cg14559694	0.86516	0.943041	0.0778803	1.60915e-05	0.0435835	chr14	59487162	59487163
cg26682689	0.643735	0.722498	0.0787626	1.61554e-05	0.0435835	chr12	81256386	81256387	LIN7A	NM_004664	Body
cg01822710	0.884239	0.963041	0.0788027	1.64942e-05	0.0440059	chr8	116713976	116713977
cg14284187	0.892616	0.947359	0.0547429	1.67206e-05	0.0443293	chr9	116355097	116355098	RGS3;RGS3;RGS3;RGS3;RGS3	NM_130795;NM_144489;NM_021106;NM_144488;NM_134427	Body;TSS1500;Body;Body;5'UTR
cg07569293	0.866775	0.932372	0.0655969	1.6948e-05	0.0447912	chr11	74551157	74551158	RNF169	NM_001098638	3'UTR
cg19647197	0.874223	0.932898	0.0586754	1.72076e-05	0.0448731	chr12	102452287	102452288	CCDC53	NM_016053	Body	N_Shelf
cg04556645	0.715163	0.801946	0.086783	1.72451e-05	0.0448731	chr21	16985387	16985388
cg00426486	0.800866	0.871616	0.0707496	1.74652e-05	0.0449533	chr16	86605100	86605101				S_Shelf
cg07462482	0.908745	0.962856	0.0541106	1.77483e-05	0.0449533	chr12	90478057	90478058
cg07062338	0.867947	0.941415	0.0734684	1.79883e-05	0.0449533	chr10	123301036	123301037	FGFR2;FGFR2;FGFR2;FGFR2;FGFR2;FGFR2;FGFR2;FGFR2;FGFR2	NM_001144914;NM_001144915;NM_022970;NM_001144913;NM_001144916;NM_000141;NM_001144917;NM_001144919;NM_001144918	Body;Body;Body;Body;Body;Body;Body;Body;Body
cg11662221	0.899157	0.969714	0.0705567	1.80691e-05	0.0449533	chr15	39540037	39540038
cg04242499	0.857133	0.913771	0.0566385	1.81496e-05	0.0449533	chr5	140749745	140749746	PCDHGA4;PCDHGB3;PCDHGA1;PCDHGA5;PCDHGB1;PCDHGA3;PCDHGB3;PCDHGA2;PCDHGB2	NM_018917;NM_032097;NM_018912;NM_018918;NM_018922;NM_018916;NM_018924;NM_018915;NM_018923	Body;TSS1500;Body;Body;Body;Body;TSS1500;Body;Body	N_Shore
cg22300794	0.849461	0.913913	0.0644522	1.82854e-05	0.0449533	chr4	89427070	89427071	HERC5	NM_016323	3'UTR
cg19779166	0.833061	0.89323	0.0601689	1.8437e-05	0.0449533	chr14	56890696	56890697
cg00232029	0.881916	0.939233	0.0573167	1.91667e-05	0.0449533	chrX	17758587	17758588	SCML1;SCML1;SCML1;SCML1	NM_001037540;NM_006746;NM_001037535;NM_001037536	5'UTR;5'UTR;5'UTR;5'UTR	S_Shore
cg14550076	0.280896	0.204475	-0.0764206	1.92284e-05	0.0449533	chr13	113642703	113642704	MCF2L;MCF2L	NM_001112732;NM_024979	Body;Body
cg05564760	0.877315	0.938351	0.0610361	1.93031e-05	0.0449533	chr10	134306495	134306496				S_Shore
cg22056240	0.852176	0.927976	0.0758	1.93196e-05	0.0449533	chr17	60562722	60562723	TLK2;TLK2;TLK2	NM_001284333;NM_006852;NM_001284363	Body;Body;Body
cg07530359	0.827502	0.922868	0.0953662	1.93491e-05	0.0449533	chr3	4554673	4554674	ITPR1;ITPR1;ITPR1	NM_001099952;NM_001168272;NM_002222	5'UTR;5'UTR;5'UTR
cg20969965	0.813065	0.886867	0.0738024	1.94901e-05	0.0449533	chr17	30240989	30240990				N_Shelf
cg07249438	0.799493	0.870863	0.0713703	1.96161e-05	0.0449533	chr3	32736623	32736624	CNOT10;CNOT10;CNOT10;CNOT10	NM_001256742;NR_046352;NM_015442;NM_001256741	TSS1500;Body;Body;Body
cg07601536	0.287781	0.208791	-0.07899	1.97129e-05	0.0449533	chr6	7248983	7248984	RREB1;RREB1;RREB1;RREB1	NM_001003698;NM_001003700;NM_001168344;NM_001003699	Body;Body;Body;Body	S_Shore
cg20452555	0.849546	0.917978	0.0684325	1.97919e-05	0.0449533	chr3	118649393	118649394	IGSF11;IGSF11	NM_001015887;NM_152538	Body;Body
cg13203223	0.843477	0.903053	0.0595757	1.98029e-05	0.0449533	chr12	49319398	49319399	FKBP11;FKBP11;FKBP11	NM_016594;NM_001143781;NM_001143782	TSS200;TSS1500;TSS200	Island
cg19199204	0.857832	0.907933	0.0501002	1.9942e-05	0.0449533	chr6	29944130	29944131	HCG9	NR_028032	Body	N_Shore
cg02729747	0.863382	0.932704	0.0693225	2.01101e-05	0.0452115	chr7	152375490	152375491				S_Shelf
cg14418855	0.932389	0.985633	0.0532444	2.05883e-05	0.0456774	chr7	16815366	16815367	TSPAN13	NM_014399	Body
cg09376558	0.659186	0.782521	0.123335	2.07528e-05	0.0459215	chr12	96407225	96407226	LTA4H;LTA4H;LTA4H	NM_000895;NM_001256643;NM_001256644	Body;Body;Body
cg18320356	0.783871	0.878279	0.0944083	2.10184e-05	0.0460106	chr12	10103812	10103813
cg11187204	0.848822	0.903841	0.0550199	2.10193e-05	0.0460106	chr17	36480526	36480527
cg15342441	0.886681	0.937896	0.0512151	2.12276e-05	0.0460106	chr3	63893510	63893511	ATXN7;ATXN7	NM_000333;NM_001128149	5'UTR;5'UTR	N_Shelf
cg15201175	0.793417	0.871738	0.0783206	2.14471e-05	0.0460106	chr5	115889873	115889874	SEMA6A	NM_020796	5'UTR
cg09698465	0.221531	0.157701	-0.0638303	2.14479e-05	0.0460106	chr12	133000178	133000179				Island
cg02564953	0.888586	0.94362	0.055034	2.1592e-05	0.046101	chr2	183942179	183942180	DUSP19;DUSP19	NM_001142314;NM_080876	TSS1500;TSS1500
cg16243156	0.787634	0.86666	0.0790258	2.16598e-05	0.0461131	chrX	15221001	15221002
cg27456769	0.897753	0.949721	0.051968	2.17306e-05	0.0461287	chr12	3979720	3979721	PARP11	NM_020367	Body	N_Shelf
cg20314610	0.864992	0.920886	0.0558942	2.19954e-05	0.0461287	chr6	17769016	17769017	KIF13A;KIF13A;KIF13A;KIF13A	NM_001105568;NM_001105567;NM_001105566;NM_022113	Body;Body;Body;Body
cg10057680	0.856418	0.925517	0.0690992	2.24399e-05	0.0463496	chr16	71810078	71810079	AP1G1;AP1G1	NM_001128;NM_001030007	Body;Body
cg07573591	0.838112	0.926589	0.0884769	2.25888e-05	0.0463496	chr7	113071506	113071507
cg07455641	0.773748	0.894959	0.121211	2.27315e-05	0.0465152	chr10	92681505	92681506	ANKRD1	NM_014391	TSS1500
cg06892918	0.912021	0.972012	0.0599913	2.28909e-05	0.0466152	chr12	53938734	53938735	ATF7;ATF7;ATF7;ATF7;ATF7	NM_001130060;NM_006856;NM_001206683;NM_001206682;NR_073163	Body;Body;Body;Body;Body
cg04289146	0.871473	0.930359	0.0588868	2.31908e-05	0.0468197	chr22	31851264	31851265	EIF4ENIF1;EIF4ENIF1;EIF4ENIF1	NM_001164502;NM_001164501;NM_019843	Body;Body;Body
cg12844592	0.807517	0.892082	0.0845644	2.35811e-05	0.0469115	chr13	37610025	37610026	SUPT20H;SUPT20H;SUPT20H;SUPT20H;SUPT20H	NM_001014286;NM_001278481;NM_001278480;NM_017569;NM_001278482	Body;Body;Body;Body;Body
cg13626802	0.83051	0.891823	0.061313	2.38377e-05	0.0471515	chr7	133382395	133382396	EXOC4	NM_021807	Body
cg21106136	0.698961	0.848529	0.149568	2.38813e-05	0.0471515	chr3	194405973	194405974	FAM43A	NM_153690	TSS1500	N_Shore
cg02647866	0.809859	0.895987	0.086128	2.41096e-05	0.0473803	chr6	161353323	161353324				S_Shore
cg16469089	0.786167	0.885112	0.0989449	2.42178e-05	0.0474824	chr10	12456739	12456740	CAMK1D;CAMK1D	NM_020397;NM_153498	Body;Body
cg17046247	0.824173	0.893702	0.0695292	2.49484e-05	0.0479721	chr12	1210875	1210876	ERC1;ERC1;ERC1;ERC1;ERC1	NM_178039;NR_027948;NR_027949;NM_178040;NR_027946	Body;Body;Body;Body;Body
cg21734265	0.839293	0.896366	0.0570725	2.51502e-05	0.0479721	chr20	43954415	43954416	SDC4	NM_002999	3'UTR
cg13623290	0.722457	0.834814	0.112357	2.54919e-05	0.0479721	chr6	4779680	4779681	CDYL;CDYL	NM_004824;NR_026590	Body;Body	S_Shelf
cg22276811	0.90944	0.962417	0.0529773	2.56824e-05	0.0479807	chr8	18541627	18541628	PSD3;PSD3	NM_206909;NM_015310	Body;Body
cg25645277	0.825508	0.929513	0.104005	2.58948e-05	0.0479807	chr4	125200031	125200032
cg07223984	0.893041	0.958929	0.0658878	2.61231e-05	0.0481919	chr2	216444158	216444159
cg24673009	0.836876	0.917181	0.0803049	2.67114e-05	0.0486837	chrX	80378415	80378416	HMGN5	NM_030763	5'UTR
cg03274580	0.867354	0.934287	0.0669329	2.77395e-05	0.0491146	chrX	36980775	36980776				N_Shore
cg13001240	0.844165	0.917442	0.0732763	2.80815e-05	0.0491146	chr17	21453925	21453926	C17orf51	NM_001113434	Body	N_Shore
cg20096490	0.888465	0.962759	0.0742937	2.81397e-05	0.0491146	chr13	110873982	110873983	COL4A1;COL4A1	NM_001845;NM_001303110	Body;Body
cg20944390	0.803287	0.903019	0.0997311	2.83577e-05	0.0491146	chr12	111064057	111064058	TCTN1;TCTN1;TCTN1;TCTN1;TCTN1	NM_024549;NM_001082538;NM_001082537;NM_001173975;NM_001173976	Body;Body;Body;Body;Body
cg21709793	0.864782	0.926236	0.0614533	2.84109e-05	0.0491146	chr11	12698900	12698901	TEAD1	NM_021961	5'UTR	S_Shore
cg27039914	0.896193	0.957327	0.0611341	2.88541e-05	0.0491188	chr17	74322674	74322675	PRPSAP1	NM_002766	Body
cg26886948	0.708715	0.822877	0.114162	2.88671e-05	0.0491188	chr14	90399629	90399630	EFCAB11;EFCAB11;EFCAB11;EFCAB11;EFCAB11	NM_001284268;NM_001284266;NM_001284267;NM_001284269;NM_145231	Body;Body;Body;Body;Body
cg20195820	0.693794	0.777374	0.08358	2.95895e-05	0.0492033	chr17	3391678	3391679	ASPA;ASPA	NM_000049;NM_001128085	Body;Body
cg15167105	0.68289	0.827569	0.144679	2.9937e-05	0.0493334	chr4	141297533	141297534	SCOC;SCOC;SCOC;SCOC;SCOC;SCOC;SCOC;SCOC	NM_001153446;NM_001153635;NM_032547;NM_001153690;NM_001153585;NM_001153484;NM_001153552;NM_001153663	Body;Body;Body;Body;Body;Body;Body;Body	S_Shelf
cg27512832	0.919704	0.975673	0.0559687	3.00043e-05	0.0493334	chr16	15609068	15609069	C16orf45;C16orf45	NM_033201;NM_001142469	Body;Body
cg05214708	0.866449	0.938256	0.071807	3.02281e-05	0.0495111	chr2	207961006	207961007	KLF7	NM_003709	Body
cg14768825	0.892132	0.942812	0.05068	3.03989e-05	0.0495111	chrX	49901024	49901025
cg08514128	0.838657	0.898792	0.0601353	3.09692e-05	0.049827	chr2	182367973	182367974	ITGA4	NM_000885	Body
cg06808418	0.885946	0.938006	0.0520597	3.18921e-05	0.0499798	chr21	20502557	20502558
cg10101533	0.81819	0.889996	0.0718064	3.19085e-05	0.0499798	chr1	83648176	83648177
cg15466952	0.809014	0.875676	0.0666611	3.19602e-05	0.0499798	chr1	65889855	65889856	LEPR;LEPR;LEPROT;LEPR	NM_001003680;NM_001003679;NM_017526;NM_002303	5'UTR;5'UTR;Body;5'UTR	S_Shelf
cg21130463	0.710794	0.828869	0.118074	3.22179e-05	0.0499798	chr17	77134303	77134304	HRNBP3	NM_001082575	5'UTR	S_Shore
cg02686685	0.809991	0.901965	0.0919743	3.2234e-05	0.0499798	chr3	184598558	184598559	VPS8;VPS8	NM_015303;NM_001009921	Body;Body
cg09155424	0.892208	0.94256	0.0503519	3.22864e-05	0.0499798	chr12	7305296	7305297	CLSTN3	NM_014718	Body
cg22879316	0.824767	0.886349	0.0615823	3.24345e-05	0.0499798	chr2	127973314	127973315				N_Shelf
cg03266921	0.895419	0.949019	0.0535996	3.27403e-05	0.0499798	chr11	44086196	44086197				N_Shore
cg00592461	0.84297	0.929514	0.0865438	3.29581e-05	0.0499798	chr5	122113097	122113098	SNX2;SNX2	NM_001278199;NM_003100	5'UTR;Body	S_Shore
cg24580146	0.851951	0.90206	0.0501086	3.3554e-05	0.0501569	chr17	7644241	7644242	DNAH2	NM_020877	Body	Island
cg03678225	0.810785	0.883852	0.0730674	3.43204e-05	0.0504145	chr17	54917161	54917162	DGKE	NM_003647	Body
cg12459045	0.904524	0.961131	0.0566073	3.46156e-05	0.0504145	chr17	17113065	17113066				S_Shelf
cg14966288	0.827752	0.899354	0.0716022	3.46456e-05	0.0504145	chr21	27787630	27787631
cg01614387	0.797334	0.863221	0.0658875	3.47269e-05	0.0504145	chrX	18237043	18237044	BEND2	NM_153346	Body	N_Shore
cg15234816	0.918287	0.974768	0.0564812	3.49533e-05	0.0504145	chr6	83300117	83300118
cg12390081	0.813569	0.935732	0.122163	3.50279e-05	0.0504145	chr6	679821	679822	EXOC2	NM_018303	5'UTR
cg19692929	0.798664	0.871851	0.0731864	3.50384e-05	0.0504145	chr14	92575120	92575121				S_Shelf
cg25934095	0.866012	0.946452	0.0804402	3.51413e-05	0.0504169	chr6	7301954	7301955	SSR1;SSR1;SSR1	NR_120448;NM_003144;NM_001292008	Body;Body;Body
cg12566133	0.838595	0.919194	0.0805986	3.55809e-05	0.0505825	chr4	148752847	148752848	ARHGAP10	NM_024605	Body
cg01126347	0.848993	0.90962	0.060627	3.5641e-05	0.0505825	chr12	40559300	40559301
cg23055199	0.658447	0.733268	0.0748216	3.57778e-05	0.0505825	chr8	603425	603426				S_Shelf
cg11997352	0.845119	0.916013	0.0708935	3.59061e-05	0.0505825	chr10	91588978	91588979	LINC00865	NR_038382	TSS1500
cg26618255	0.865783	0.966688	0.100904	3.6035e-05	0.0505825	chr17	14113042	14113043				S_Shelf
cg09750510	0.692471	0.811164	0.118693	3.60988e-05	0.0505825	chr6	25761690	25761691	SLC17A4	NM_005495	5'UTR
cg07396340	0.907527	0.958013	0.0504862	3.62746e-05	0.0505825	chr12	4107885	4107886
cg10811232	0.757186	0.823451	0.0662643	3.6348e-05	0.0505825	chr5	134302485	134302486	CATSPER3	NM_178019	TSS1500
cg12298890	0.892844	0.949266	0.0564224	3.64834e-05	0.0505891	chr1	243583986	243583987	SDCCAG8	NM_006642	Body
cg18513858	0.877181	0.944483	0.0673019	3.68807e-05	0.0507536	chr2	45002040	45002041
cg05814752	0.779557	0.859604	0.080047	3.69497e-05	0.0507536	chr7	123276157	123276158	ASB15;ASB15	NM_080928;NM_001290258	Body;Body
cg13940239	0.882794	0.949416	0.0666223	3.69615e-05	0.0507536	chr7	12810263	12810264
cg12069547	0.882947	0.939116	0.0561694	3.71194e-05	0.0507837	chr1	178614088	178614089
cg05497504	0.864746	0.962321	0.0975752	3.71678e-05	0.0507837	chr16	71775540	71775541	AP1G1;AP1G1	NM_001128;NM_001030007	Body;Body
cg20808089	0.861694	0.923635	0.0619415	3.72261e-05	0.0507837	chr6	11360140	11360141	NEDD9	NM_001142393	5'UTR
cg17022672	0.838795	0.918139	0.0793436	3.75754e-05	0.0509496	chr7	139829516	139829517	KDM7A	NM_030647	Body
cg26976338	0.749003	0.83041	0.0814067	3.80908e-05	0.0511611	chr6	2382777	2382778
cg06954679	0.896067	0.949292	0.053225	3.83138e-05	0.0511611	chr12	86040467	86040468
cg01612060	0.915958	0.966225	0.0502672	3.85898e-05	0.0511611	chr3	130812541	130812542	NEK11;NEK11;NEK11	NM_145910;NM_001146003;NM_024800	Body;Body;Body
cg07804196	0.833028	0.890289	0.057261	3.86557e-05	0.0511611	chrX	33229454	33229455	DMD;DMD;DMD	NM_004006;NM_000109;NM_004006	5'UTR;Body;1stExon
cg24177433	0.861745	0.931451	0.0697063	3.87944e-05	0.0511839	chr6	123535751	123535752
cg03641417	0.858967	0.927497	0.0685297	3.90189e-05	0.0512313	chr9	4839241	4839242	RCL1;RCL1;RCL1;RCL1	NM_001286701;NM_005772;NM_001286700;NM_001286699	TSS1500;Body;Body;Body
cg03338864	0.827512	0.889165	0.0616532	3.93625e-05	0.0512913	chr18	77018848	77018849	ATP9B;ATP9B	NM_198531;NM_001306085	Body;Body
cg26425614	0.532794	0.617387	0.0845927	3.99537e-05	0.0514376	chr2	225476847	225476848
cg06595951	0.896912	0.952711	0.0557993	4.00503e-05	0.0514376	chr20	37642515	37642516	DHX35;DHX35;DHX35	NR_033905;NM_021931;NM_001190809	Body;Body;Body
cg20797528	0.861867	0.936422	0.0745554	4.05737e-05	0.0514376	chr6	14218193	14218194
cg17560501	0.816919	0.885451	0.0685322	4.06354e-05	0.0514376	chr10	8031134	8031135	TAF3	NM_031923	Body
cg09427041	0.854381	0.925186	0.0708048	4.06746e-05	0.0514376	chr12	66380213	66380214
cg24673801	0.875513	0.942588	0.067075	4.12882e-05	0.0514376	chr5	126297454	126297455	MARCH3	NM_178450	5'UTR
cg25609578	0.900675	0.959486	0.0588112	4.13552e-05	0.0514376	chr10	3735352	3735353	LOC105376360	NR_131187	Body
cg17925380	0.849557	0.940142	0.0905853	4.14965e-05	0.0514376	chr3	118944027	118944028	B4GALT4-AS1;B4GALT4;B4GALT4	NR_046574;NM_003778;NM_212543	TSS1500;Body;Body
cg04233717	0.363594	0.473094	0.109501	4.16324e-05	0.0514376	chrX	6145771	6145772	NLGN4X;NLGN4X;NLGN4X	NM_181332;NM_020742;NM_020742	5'UTR;5'UTR;1stExon	Island
cg13714241	0.788731	0.85726	0.0685286	4.16608e-05	0.0514376	chr2	207865782	207865783
cg12191152	0.85458	0.919736	0.065156	4.18469e-05	0.0514376	chr10	17449706	17449707	ST8SIA6;ST8SIA6-AS1	NM_001004470;NR_034129	Body;Body
cg04155818	0.587436	0.714832	0.127395	4.2054e-05	0.0514376	chr8	56076542	56076543	XKR4	NM_052898	Body
cg20475085	0.666101	0.815511	0.14941	4.21269e-05	0.0514376	chr4	83907087	83907088	LIN54;LIN54;LIN54;LIN54;LIN54;LIN54;LIN54	NM_001288997;NM_001288996;NM_194282;NM_001115008;NM_001115007;NR_110254;NR_110253	5'UTR;5'UTR;5'UTR;5'UTR;5'UTR;Body;Body
cg16376237	0.804065	0.885726	0.0816606	4.21459e-05	0.0514376	chr1	236706247	236706248	LGALS8;LGALS8;LGALS8;LGALS8	NM_006499;NM_201545;NM_201544;NM_201543	Body;Body;Body;Body
cg08448026	0.898184	0.955979	0.0577957	4.23159e-05	0.0514376	chr5	64317608	64317609
cg20383624	0.348623	0.267286	-0.081337	4.23452e-05	0.0514376	chr21	46785334	46785335				Island
cg26542856	0.853149	0.956627	0.103478	4.24882e-05	0.0514376	chr1	82049635	82049636
cg09319733	0.816389	0.87636	0.0599716	4.25864e-05	0.0514376	chr7	66116545	66116546				N_Shelf
cg15863374	0.832272	0.898074	0.0658015	4.30741e-05	0.0518842	chr20	18464455	18464456	POLR3F	NM_006466	3'UTR
cg02123976	0.896412	0.956359	0.0599467	4.33313e-05	0.0518842	chr7	626434	626435	PRKAR1B;PRKAR1B;PRKAR1B;PRKAR1B;PRKAR1B;PRKAR1B	NM_002735;NM_001164762;NM_001164761;NM_001164759;NM_001164760;NM_001164758	Body;Body;Body;Body;Body;Body
cg01137429	0.844623	0.903204	0.0585813	4.34436e-05	0.0518842	chr4	99960247	99960248	METAP1	NM_015143	Body
cg27119430	0.869071	0.934308	0.0652369	4.41671e-05	0.0521827	chr17	64350123	64350124	PRKCA	NM_002737	Body
cg22593687	0.805558	0.881655	0.0760964	4.41936e-05	0.0521827	chr4	99604268	99604269
cg12345953	0.831755	0.898702	0.0669477	4.45906e-05	0.0523245	chr4	102207435	102207436	PPP3CA;PPP3CA;PPP3CA	NM_001130691;NM_000944;NM_001130692	Body;Body;Body
cg03283080	0.874249	0.92749	0.0532417	4.51282e-05	0.0524733	chr6	1309779	1309780				N_Shore
cg06669598	0.240494	0.309935	0.0694407	4.54625e-05	0.0526487	chr6	127622363	127622364	ECHDC1;ECHDC1;ECHDC1;ECHDC1;ECHDC1	NM_001105545;NM_018479;NM_001002030;NM_001105544;NM_001139510	3'UTR;3'UTR;Body;Body;Body
cg24385902	0.873051	0.935159	0.0621083	4.56414e-05	0.052686	chr6	144617301	144617302	UTRN	NM_007124	Body
cg08458852	0.818784	0.879469	0.0606858	4.57493e-05	0.052686	chr16	14529837	14529838	PARN;PARN	NM_001134477;NM_002582	3'UTR;3'UTR
cg09350497	0.88314	0.933474	0.0503339	4.59734e-05	0.0527333	chr14	68214742	68214743	ZFYVE26	NM_015346	3'UTR
cg07773143	0.906176	0.957323	0.0511468	4.63827e-05	0.0527865	chr5	98207566	98207567	CHD1	NM_001270	Body
cg19241919	0.891023	0.954963	0.0639402	4.64208e-05	0.0527865	chr7	81040366	81040367
cg27428961	0.810008	0.916947	0.106939	4.64318e-05	0.0527865	chr13	33102621	33102622	N4BP2L2;N4BP2L2;N4BP2L2	NM_014887;NM_001278432;NM_033111	Body;5'UTR;Body
cg22829218	0.625121	0.705529	0.0804076	4.66126e-05	0.0528196	chr1	167743088	167743089	MPZL1;MPZL1;MPZL1	NM_024569;NM_001146191;NM_003953	Body;Body;Body
cg10737580	0.875702	0.933081	0.0573792	4.67394e-05	0.0528213	chr1	46624497	46624498	PIK3R3	NM_001303427	Body
cg19723657	0.0774083	0.0251429	-0.0522654	4.70137e-05	0.0530136	chr13	92002951	92002952	MIR17HG;MIR17HG;MIR20A;MIR19B1;MIR92A1;MIR18A;MIR19A	NR_027350;NR_027349;NR_029492;NR_029490;NR_029508;NR_029488;NR_029489	Body;Body;TSS1500;TSS1500;TSS1500;TSS200;TSS200	S_Shore
cg03641469	0.816357	0.90261	0.0862532	4.70352e-05	0.0530136	chr6	28830252	28830253				N_Shore
cg00051629	0.731693	0.857083	0.125391	4.74011e-05	0.0530345	chr7	41599201	41599202
cg27506609	0.842388	0.90733	0.0649414	4.75716e-05	0.0530345	chr1	36549197	36549198	TEKT2	NM_014466	TSS1500	N_Shore
cg11588077	0.892632	0.957758	0.0651267	4.77029e-05	0.0530345	chr3	98527126	98527127	DCBLD2	NM_080927	Body
cg02024219	0.779338	0.843967	0.064629	4.8348e-05	0.0530345	chr6	33228050	33228051	VPS52	NM_022553	Body
cg14407328	0.810006	0.90669	0.0966834	4.83781e-05	0.0530345	chr4	40468814	40468815	RBM47;RBM47	NM_019027;NM_001098634	5'UTR;5'UTR
cg14933029	0.866167	0.94615	0.079983	4.85636e-05	0.0530345	chr3	132319397	132319398	ACKR4;ACKR4;ACAD11;NPHP3-ACAD11	NM_178445;NM_016557;NM_032169;NR_037804	1stExon;Body;Body;Body
cg04022210	0.846508	0.89827	0.051762	4.8777e-05	0.0531615	chr12	21219538	21219539	SLCO1B7	NM_001009562	Body
cg10933323	0.87897	0.944256	0.0652852	4.90582e-05	0.0531615	chr9	126414330	126414331	DENND1A;DENND1A	NM_020946;NM_024820	Body;Body
cg19915745	0.82699	0.913907	0.0869167	4.93395e-05	0.0531836	chr4	80279920	80279921
cg04044836	0.792557	0.881936	0.0893787	4.97025e-05	0.0531836	chr2	37179041	37179042	STRN	NM_003162	Body
cg06931676	0.632976	0.716603	0.0836275	4.99854e-05	0.0531836	chr19	13856175	13856176				N_Shelf
cg24879592	0.890884	0.944525	0.0536408	5.02027e-05	0.0531986	chr15	47014072	47014073
cg12189969	0.872763	0.934633	0.0618701	5.04397e-05	0.0531986	chr14	67730697	67730698	MPP5;MPP5	NM_022474;NM_001256550	5'UTR;5'UTR
cg02123604	0.906106	0.959971	0.0538644	5.05505e-05	0.0531986	chr4	38514707	38514708	LINC01258	NR_110951	Body
cg14765392	0.77767	0.843762	0.0660922	5.07759e-05	0.0531986	chr5	139959236	139959237
cg12267448	0.788492	0.898145	0.109652	5.18516e-05	0.0535385	chr6	22322873	22322874
cg13509423	0.8664	0.91694	0.0505408	5.19532e-05	0.0535456	chr3	131178098	131178099
cg03263115	0.879566	0.93636	0.0567934	5.25503e-05	0.0535681	chr2	16687315	16687316				N_Shelf
cg27427999	0.736335	0.846708	0.110374	5.26239e-05	0.0535681	chr3	46653074	46653075	LOC100132146	NM_001195442	TSS1500
cg23108961	0.887861	0.943692	0.0558308	5.2626e-05	0.0535681	chr3	182992991	182992992	MCF2L2	NM_015078	Body
cg02118630	0.822217	0.915557	0.0933398	5.26584e-05	0.0535681	chr2	25552751	25552752	DNMT3A;DNMT3A;MIR1301;DNMT3A	NM_022552;NM_175630;NR_031570;NM_175629	5'UTR;5'UTR;TSS1500;5'UTR
cg12900056	0.797191	0.882073	0.0848817	5.2776e-05	0.0535681	chr1	161292033	161292034	SDHC;SDHC;SDHC;SDHC;SDHC;SDHC	NR_103459;NM_001035513;NM_001035512;NM_003001;NM_001035511;NM_001278172	Body;Body;Body;Body;Body;Body
cg20102742	0.823929	0.884014	0.0600857	5.29149e-05	0.0536191	chr2	73508918	73508919				N_Shelf
cg08897150	0.877216	0.944424	0.0672084	5.318e-05	0.0537585	chr11	86085366	86085367	CCDC81;CCDC81	NM_021827;NM_001156474	TSS1500;TSS1500	N_Shore
cg06428023	0.881899	0.941156	0.0592574	5.38548e-05	0.0537956	chr3	77239245	77239246	ROBO2;ROBO2;ROBO2;ROBO2;ROBO2	NM_001290065;NM_002942;NM_001290040;NM_001290039;NM_001128929	5'UTR;Body;Body;Body;Body
cg24692636	0.891699	0.942507	0.0508078	5.43866e-05	0.0538168	chr4	88939348	88939349	PKD2	NM_000297	Body
cg15503804	0.888949	0.94802	0.0590711	5.46056e-05	0.0538439	chr6	27342133	27342134	ZNF204P	NR_024553	Body	N_Shore
cg18465043	0.875325	0.937559	0.0622348	5.532e-05	0.0540211	chr14	91925204	91925205	PPP4R3A;PPP4R3A	NM_001284281;NM_001284280	Body;Body
cg21006866	0.732606	0.845058	0.112452	5.60658e-05	0.0542321	chr17	3666925	3666926	ITGAE	NM_002208	Body
cg10173749	0.894265	0.949083	0.0548183	5.60705e-05	0.0542321	chr12	113039303	113039304
cg13057506	0.40214	0.524043	0.121904	5.66046e-05	0.0545392	chr15	42064259	42064260				N_Shelf
cg02870813	0.828483	0.896273	0.0677895	5.77637e-05	0.0548672	chr2	106248317	106248318
cg20858611	0.918806	0.97346	0.0546534	5.79217e-05	0.0548672	chr19	14889506	14889507	ADGRE2	NM_013447	TSS200
cg15753835	0.904856	0.957143	0.052287	5.80125e-05	0.0548672	chr20	6096778	6096779	FERMT1	NM_017671	Body
cg05002748	0.88571	0.943499	0.0577895	5.89439e-05	0.0548672	chr1	79151370	79151371
cg22139637	0.881389	0.933925	0.0525359	5.92824e-05	0.0548672	chr6	53857529	53857530	LOC101927189	NR_125842	Body
cg13909175	0.90162	0.952203	0.0505833	5.92864e-05	0.0548672	chr2	20098286	20098287	TTC32	NM_001008237	Body	N_Shelf
cg21100712	0.898841	0.957691	0.0588499	5.95697e-05	0.0548672	chr5	56978586	56978587
cg12090395	0.918008	0.975014	0.0570066	5.97732e-05	0.0548672	chr11	26309578	26309579
cg09268545	0.893641	0.949948	0.0563069	6.00892e-05	0.0548672	chr19	44430555	44430556	ZNF45	NM_003425	TSS1500
cg21316338	0.715527	0.799778	0.0842514	6.03021e-05	0.0548672	chr17	48021011	48021012
cg01899581	0.575535	0.666955	0.0914202	6.03711e-05	0.0548672	chr13	60733965	60733966	DIAPH3	NM_001042517	Body	N_Shelf
cg20181166	0.846078	0.921185	0.0751077	6.03733e-05	0.0548672	chr4	149913094	149913095
cg15168017	0.72442	0.863166	0.138746	6.10878e-05	0.0550818	chr20	9196718	9196719	PLCB4;PLCB4	NM_182797;NM_001172646	TSS1500;5'UTR
cg13498650	0.890067	0.945583	0.0555156	6.15203e-05	0.0551389	chr3	146129360	146129361
cg08524734	0.849476	0.934106	0.0846305	6.18155e-05	0.0552066	chr5	61673812	61673813	KIF2A;KIF2A;KIF2A;KIF2A	NM_001243952;NM_004520;NM_001243953;NM_001098511	Body;Body;Body;Body
cg05636617	0.892589	0.952408	0.0598192	6.32349e-05	0.0558822	chr12	19728942	19728943
cg24507856	0.792844	0.863719	0.0708747	6.36985e-05	0.0559868	chr20	18434955	18434956	DZANK1	NM_001099407	Body
cg13103324	0.874239	0.9297	0.0554616	6.41907e-05	0.0559868	chr3	189565453	189565454	TP63;TP63;TP63;TP63;TP63;TP63	NM_001114979;NM_001114978;NM_003722;NM_001114982;NM_001114981;NM_001114980	Body;Body;Body;Body;Body;Body
cg22743997	0.600074	0.753945	0.153871	6.45446e-05	0.0561477	chr20	15177222	15177223	MACROD2;MACROD2	NM_001033087;NM_080676	TSS1500;Body
cg25432306	0.744092	0.844625	0.100533	6.46009e-05	0.0561477	chr12	23327347	23327348	LOC101928441	NR_120471	TSS1500
cg19766369	0.724845	0.801839	0.0769934	6.50215e-05	0.0562235	chr13	83408291	83408292
cg25646128	0.86821	0.929903	0.0616929	6.52378e-05	0.056295	chr17	65729631	65729632	NOL11	NM_015462	Body
cg26080775	0.867733	0.93288	0.0651476	6.54175e-05	0.0563923	chr8	124941516	124941517	FER1L6	NM_001039112	5'UTR
cg09004856	0.883873	0.952241	0.0683678	6.56868e-05	0.0564178	chr5	74465856	74465857	ANKRD31	NM_001164443	Body
cg18155359	0.797986	0.864726	0.0667399	6.57147e-05	0.0564178	chr1	39663908	39663909	MACF1	NM_012090	Body
cg05193015	0.841729	0.901158	0.0594293	6.61948e-05	0.0564805	chr1	186385304	186385305	MIR548F1;C1orf27;C1orf27;C1orf27	NR_031642;NM_001164246;NM_001164245;NM_017847	Body;Body;Body;Body
cg11588802	0.858527	0.919888	0.0613609	6.63367e-05	0.0564805	chr12	10113604	10113605	CLEC12A	NM_001207010	Body
cg05269442	0.833373	0.94329	0.109917	6.64828e-05	0.0564805	chr13	47749488	47749489
cg27313566	0.860421	0.920893	0.0604721	6.69464e-05	0.0564805	chr6	30079155	30079156	TRIM31	NM_007028	Body
cg05740180	0.626472	0.753862	0.12739	6.71385e-05	0.0564805	chr10	86189566	86189567	CCSER2;CCSER2;CCSER2;CCSER2	NM_018999;NM_001284240;NM_001284243;NM_001284242	Body;Body;Body;Body
cg11876912	0.827759	0.878196	0.0504367	6.71531e-05	0.0564805	chr3	63602009	63602010	SYNPR;SYNPR	NM_144642;NM_001130003	3'UTR;3'UTR
cg24555945	0.808341	0.911339	0.102998	6.72156e-05	0.0564805	chr17	53839409	53839410	PCTP;PCTP	NM_001102402;NM_021213	5'UTR;Body
cg18948199	0.839144	0.891347	0.0522035	6.7694e-05	0.0564805	chr12	118313708	118313709	KSR2	NM_173598	Body
cg14690838	0.865932	0.927579	0.0616467	6.7939e-05	0.0564805	chr3	69820182	69820183	MITF;MITF;MITF	NM_198159;NM_001184967;NM_006722	Body;5'UTR;Body
cg18436709	0.857477	0.913855	0.0563776	6.82705e-05	0.0564805	chr12	566229	566230				N_Shelf
cg15212442	0.850994	0.923963	0.0729691	6.84675e-05	0.0564805	chrX	152668466	152668467				S_Shore
cg20709627	0.848988	0.927194	0.0782057	6.86901e-05	0.0565535	chr12	17744107	17744108
cg22713724	0.809244	0.897561	0.0883167	6.90174e-05	0.0565962	chr12	3318600	3318601	TSPAN9;TSPAN9	NM_006675;NM_001168320	Body;Body
cg10084670	0.820256	0.880462	0.060206	6.92163e-05	0.0565962	chr6	55529458	55529459
cg25973583	0.883264	0.947117	0.0638532	6.93126e-05	0.0565962	chr7	30185467	30185468	MTURN	NM_152793	Body
cg12601945	0.425687	0.578194	0.152508	6.93462e-05	0.0565962	chr1	18958924	18958925	PAX7;PAX7;PAX7	NM_013945;NM_002584;NM_001135254	Body;Body;Body	Island
cg22654522	0.696692	0.761124	0.0644319	6.98277e-05	0.0566921	chr1	171783363	171783364
cg18608637	0.907307	0.961729	0.0544217	7.01586e-05	0.0566921	chr5	78053953	78053954
cg18652035	0.703616	0.774951	0.071335	7.02516e-05	0.0566921	chr11	112848018	112848019	NCAM1;NCAM1;NCAM1;NCAM1;NCAM1	NM_001076682;NM_001242608;NM_000615;NM_181351;NM_001242607	Body;Body;Body;Body;Body
cg18526167	0.863464	0.962949	0.0994845	7.04867e-05	0.0566921	chr13	50624660	50624661	MIR16-1;MIR15A;DLEU2	NR_029486;NR_029485;NR_002612	TSS1500;TSS1500;Body
cg09163023	0.770168	0.872455	0.102287	7.0584e-05	0.0566921	chr4	118348897	118348898	LINC01378	NR_125757	TSS1500
cg18407491	0.671443	0.823406	0.151963	7.06068e-05	0.0566921	chr21	43005825	43005826
cg12674420	0.819914	0.890777	0.0708632	7.08404e-05	0.0567176	chrX	135436674	135436675	ADGRG4	NM_153834	Body
cg15840039	0.84937	0.956137	0.106768	7.15478e-05	0.0569594	chrX	66788098	66788099	AR;AR	NM_001011645;NM_000044	TSS1500;Body
cg21401991	0.887066	0.939261	0.0521949	7.22936e-05	0.0571516	chrX	129838392	129838393	ENOX2;ENOX2;ENOX2	NM_182314;NM_001281736;NM_006375	Body;5'UTR;5'UTR
cg25901854	0.861161	0.914674	0.0535128	7.25265e-05	0.0571516	chr12	40201006	40201007	SLC2A13	NM_052885	Body
cg05142160	0.906156	0.958294	0.0521386	7.28791e-05	0.0572331	chr13	31624683	31624684
cg00168502	0.918244	0.98042	0.0621755	7.29468e-05	0.0572331	chr5	178310723	178310724	ZNF354B	NM_058230	Body
cg08985853	0.891601	0.955564	0.0639629	7.32818e-05	0.0573116	chr5	166802258	166802259	ODZ2	NM_001122679	Body
cg15624482	0.896668	0.950978	0.0543102	7.34729e-05	0.0573379	chrX	11885818	11885819
cg19943978	0.763891	0.85263	0.088739	7.42708e-05	0.0575674	chr12	10021112	10021113	CLEC2B	NM_005127	5'UTR
cg27200466	0.905767	0.956173	0.0504062	7.4404e-05	0.0575674	chr3	93747410	93747411	STX19;ARL13B;STX19;ARL13B	NM_001001850;NM_182896;NM_001001850;NM_144996	1stExon;Body;5'UTR;Body
cg04950762	0.86047	0.936049	0.0755786	7.44282e-05	0.0575674	chr2	242943287	242943288				N_Shelf
cg04394119	0.867241	0.926128	0.0588875	7.46905e-05	0.0576644	chr3	151451270	151451271	AADACL2;MIR548H2	NM_207365;NR_031678	TSS1500;Body
cg05280932	0.91024	0.969689	0.0594496	7.49761e-05	0.0577263	chr6	88045306	88045307	C6orf162;C6orf162	NM_001042493;NM_020425	5'UTR;5'UTR
cg05970496	0.742629	0.830707	0.0880785	7.50477e-05	0.0577287	chr17	2876230	2876231	RAP1GAP2;RAP1GAP2	NM_001100398;NM_015085	Body;Body
cg23169720	0.870171	0.948462	0.0782906	7.57198e-05	0.0579546	chr2	166766128	166766129	TTC21B	NM_024753	Body
cg08697247	0.854218	0.927119	0.0729011	7.57824e-05	0.0579546	chr1	26451076	26451077	PDIK1L;PDIK1L;PDIK1L	NM_001243533;NM_001243532;NM_152835	3'UTR;3'UTR;3'UTR
cg00591556	0.846346	0.91963	0.0732831	7.60459e-05	0.0580202	chr13	96853578	96853579	HS6ST3	NM_153456	Body
cg04318614	0.739572	0.859155	0.119582	7.63558e-05	0.0580287	chr13	94255551	94255552	GPC6	NM_005708	Body
cg18635169	0.819407	0.904518	0.0851109	7.64794e-05	0.0580287	chr10	4858639	4858640
cg02727079	0.868723	0.940471	0.071748	7.68059e-05	0.0580872	chr6	17986167	17986168	KIF13A;KIF13A;KIF13A;KIF13A	NM_022113;NM_001105567;NM_001105568;NM_001105566	Body;Body;Body;Body	N_Shore
cg10613224	0.910215	0.960477	0.0502618	7.76543e-05	0.0583296	chr2	202671583	202671584	CDK15	NM_139158	5'UTR
cg07433533	0.913089	0.972611	0.0595223	7.77925e-05	0.0583296	chr5	139645345	139645346	PFDN1	NM_002622	Body
cg23877380	0.667034	0.752639	0.0856049	7.79338e-05	0.0583296	chr2	197822318	197822319
cg06899054	0.715389	0.835178	0.119789	7.85675e-05	0.0585629	chr12	90288912	90288913
cg15266307	0.915611	0.965833	0.0502225	7.87942e-05	0.0585629	chr15	78803183	78803184	AGPHD1;AGPHD1	NM_001083612;NM_001013619	5'UTR;5'UTR	S_Shelf
cg24091611	0.90587	0.959491	0.0536212	7.90323e-05	0.0585629	chr10	88821000	88821001	GLUD1	NM_005271	Body
cg14308831	0.873094	0.929949	0.056855	7.90854e-05	0.0585629	chr7	129687036	129687037	ZC3HC1	NM_016478	Body	N_Shelf
cg07858796	0.874097	0.943451	0.0693541	7.94964e-05	0.0585629	chr2	201826595	201826596	ORC2;ORC2	NM_006190;NR_033915	5'UTR;Body	N_Shore
cg20336757	0.622699	0.710113	0.0874136	8.0145e-05	0.0585629	chr4	15972268	15972269	PROM1;PROM1;PROM1;PROM1;PROM1;PROM1;PROM1	NM_001145847;NM_001145852;NM_001145850;NM_001145849;NM_001145848;NM_001145851;NM_006017	3'UTR;3'UTR;3'UTR;3'UTR;3'UTR;3'UTR;3'UTR
cg01745902	0.124074	0.182639	0.0585649	8.02905e-05	0.0585629	chr2	115038926	115038927
cg22933252	0.789578	0.871388	0.081811	8.10561e-05	0.0589614	chr9	91947694	91947695	SECISBP2;SECISBP2;SECISBP2;SECISBP2	NM_024077;NM_001282688;NM_001282689;NM_001282690	Body;Body;Body;Body
cg13707972	0.845495	0.912656	0.0671605	8.13366e-05	0.0590121	chr11	117904335	117904336	TMPRSS4-AS1	NR_038318	Body
cg07389810	0.867274	0.927648	0.0603743	8.15353e-05	0.0590121	chr10	45800337	45800338	OR13A1	NM_001004297	5'UTR
cg21370868	0.848457	0.921788	0.0733309	8.15459e-05	0.0590121	chr2	63191365	63191366	EHBP1;EHBP1;EHBP1;EHBP1	NM_001142616;NM_001142615;NM_015252;NM_001142614	Body;Body;Body;Body
cg21646823	0.872522	0.948183	0.0756614	8.18914e-05	0.0590403	chr14	51281260	51281261	NIN;NIN;NIN;NIN	NM_020921;NM_182946;NM_016350;NM_182944	Body;Body;Body;Body
cg17995013	0.737882	0.802072	0.0641898	8.21006e-05	0.0590587	chr5	140723078	140723079	PCDHGA3;PCDHGA3;PCDHGA1;PCDHGA2	NM_018916;NM_032011;NM_018912;NM_018915	TSS1500;TSS1500;Body;Body	N_Shore
cg13760664	0.91299	0.965686	0.0526958	8.29106e-05	0.0594891	chr6	10851135	10851136
cg12269954	0.873094	0.93013	0.0570351	8.31999e-05	0.0595447	chr2	9581727	9581728	CPSF3	NM_016207	Body
cg26030052	0.906754	0.96825	0.061496	8.3396e-05	0.059609	chr13	110244854	110244855
cg14489073	0.87821	0.942867	0.0646576	8.41116e-05	0.0597247	chr6	52746664	52746665
cg21505251	0.803625	0.880532	0.0769076	8.41745e-05	0.0597247	chr4	174281798	174281799
cg04631584	0.851869	0.911392	0.0595238	8.51035e-05	0.0599172	chr6	13134251	13134252	PHACTR1	NM_030948	Body
cg04879240	0.905975	0.964995	0.0590202	8.52738e-05	0.0599172	chr12	13237239	13237240	GSG1;GSG1;GSG1;GSG1	NM_031289;NM_001080554;NM_153823;NM_001080555	3'UTR;3'UTR;3'UTR;3'UTR
cg27501215	0.864927	0.91876	0.0538327	8.53662e-05	0.0599172	chrX	16609664	16609665	CTPS2;CTPS2;CTPS2	NM_019857;NM_175859;NM_001144002	Body;Body;Body
cg26465834	0.826532	0.913907	0.0873755	8.56505e-05	0.0599413	chr1	187660916	187660917
cg18199352	0.852689	0.942518	0.0898291	8.57552e-05	0.0599413	chr4	145332245	145332246
cg25476454	0.873566	0.948313	0.0747478	8.71131e-05	0.059983	chrX	34937115	34937116
cg08193325	0.797629	0.881237	0.0836082	8.7362e-05	0.059983	chr9	98642833	98642834	ERCC6L2;ERCC6L2	NM_001010895;NM_020207	Body;Body
cg13560693	0.605529	0.729984	0.124454	8.76437e-05	0.059983	chr12	22253906	22253907
cg15132055	0.798186	0.849206	0.05102	8.81758e-05	0.059983	chr6	31624649	31624650	APOM	NM_019101	Body	N_Shelf
cg00394381	0.860725	0.931507	0.0707826	8.82468e-05	0.059983	chr19	46650196	46650197	IGFL2;IGFL2	NM_001002915;NM_001135113	TSS1500;TSS1500
cg01991762	0.651203	0.740254	0.0890512	8.83727e-05	0.059983	chr11	10772013	10772014	CTR9	NM_014633	TSS1500	N_Shore
cg19175187	0.882331	0.959252	0.0769206	8.86633e-05	0.059983	chr2	191115283	191115284	HIBCH;HIBCH	NM_014362;NM_198047	Body;Body
cg03248837	0.877908	0.931887	0.0539795	8.87305e-05	0.059983	chr2	29353850	29353851	CLIP4	NM_024692	Body
cg00559439	0.893626	0.959353	0.0657272	8.87731e-05	0.059983	chr3	11672517	11672518	VGLL4;VGLL4	NM_014667;NM_001128219	Body;Body
cg07779219	0.174241	0.233737	0.0594961	8.89351e-05	0.059983	chr12	66093297	66093298
cg16885684	0.858982	0.916632	0.0576502	8.94044e-05	0.059983	chr10	4933728	4933729	AKR1C6P	NR_026743	Body
cg23606396	0.868996	0.930287	0.0612909	8.95131e-05	0.059983	chr6	29717917	29717918	LOC285830;LOC285830	NR_026972;NR_026973	TSS1500;TSS1500	S_Shore
cg26968714	0.853167	0.907944	0.0547766	8.95866e-05	0.059983	chr15	20152530	20152531				S_Shelf
cg12432323	0.903783	0.960564	0.0567808	8.9691e-05	0.059983	chr12	96689378	96689379	CDK17;CDK17	NM_002595;NM_001170464	Body;Body
cg18344769	0.83936	0.926383	0.0870225	8.97019e-05	0.059983	chr3	99397401	99397402	COL8A1;MIR548G;COL8A1	NM_001850;NR_031662;NM_020351	5'UTR;Body;5'UTR
cg23750693	0.818612	0.881454	0.0628423	8.98595e-05	0.059983	chr2	105185685	105185686
cg21282076	0.884334	0.943946	0.059612	9.09402e-05	0.0602746	chr4	24881922	24881923	CCDC149;CCDC149	NM_173463;NM_001130726	Body;Body
cg09258965	0.903758	0.959758	0.0560001	9.11277e-05	0.0603156	chr6	13329625	13329626	TBC1D7;TBC1D7;TBC1D7;TBC1D7	NM_016495;NM_001143966;NM_001143964;NM_001143965	TSS1500;TSS1500;TSS1500;TSS1500	S_Shore
cg26228310	0.877575	0.928254	0.0506787	9.13747e-05	0.0603296	chr12	120594883	120594884	GCN1	NM_006836	Body
cg27333977	0.747147	0.851026	0.10388	9.19801e-05	0.0605322	chr7	66043623	66043624	LOC493754	NR_002933	TSS200
cg10987992	0.883661	0.952219	0.0685584	9.22221e-05	0.0605322	chr2	134875042	134875043				N_Shelf
cg14170392	0.859406	0.910978	0.0515719	9.24059e-05	0.0605322	chr9	73152198	73152199	TRPM3;TRPM3;TRPM3;TRPM3;TRPM3;TRPM3;TRPM3	NM_020952;NM_001007471;NM_206946;NM_024971;NM_206947;NM_206945;NM_206944	Body;Body;Body;Body;Body;Body;Body
cg07408290	0.841793	0.930609	0.0888153	9.32133e-05	0.0606839	chr17	67038755	67038756	ABCA9	NM_080283	Body
cg27050450	0.879603	0.952905	0.0733022	9.32438e-05	0.0606839	chr7	37722176	37722177
cg15829499	0.90035	0.950689	0.0503392	9.32955e-05	0.0606839	chr11	34477922	34477923	CAT	NM_001752	Body
cg25336779	0.87633	0.927858	0.051528	9.34188e-05	0.0606839	chr7	46518155	46518156
cg00178435	0.864644	0.924381	0.0597364	9.40817e-05	0.0606892	chr13	21573670	21573671	LATS2	NM_014572	Body	S_Shore
cg01316648	0.711872	0.816742	0.10487	9.40934e-05	0.0606892	chr11	116827864	116827865	SIK3;SIK3;SIK3	NM_001281749;NM_025164;NM_001281748	Body;Body;5'UTR
cg00808754	0.878343	0.943278	0.0649353	9.43326e-05	0.0606892	chr2	182913218	182913219	PPP1R1C;PPP1R1C;PPP1R1C;PPP1R1C;PPP1R1C	NR_048567;NR_048566;NM_001261425;NM_001261424;NM_001080545	Body;Body;Body;Body;Body
cg24652913	0.677752	0.759909	0.0821568	9.43416e-05	0.0606892	chr4	40633095	40633096	RBM47	NM_001098634	TSS1500	S_Shore
cg18539325	0.782569	0.83641	0.0538406	9.46498e-05	0.0606935	chr21	39493489	39493490	DSCR8;DSCR8;DSCR8;DSCR4;DSCR8;DSCR8	NR_026838;NR_026840;NR_026842;NM_005867;NR_026841;NR_026839	TSS200;TSS200;TSS200;TSS200;TSS200;TSS200
cg25586299	0.687878	0.800802	0.112924	9.52856e-05	0.0607195	chr19	44846077	44846078	ZNF112;ZNF112	NM_001083335;NM_013380	Body;5'UTR
cg14536634	0.872699	0.938786	0.0660864	9.60514e-05	0.0607368	chr9	99229143	99229144	HABP4	NM_014282	Body
cg26820559	0.873479	0.936274	0.0627954	9.62306e-05	0.0607368	chr7	123973012	123973013
cg09556817	0.862719	0.951356	0.0886367	9.63707e-05	0.0607368	chr12	124097206	124097207	DDX55	NM_020936	Body
cg16402715	0.907411	0.966892	0.0594814	9.66311e-05	0.0607368	chr2	45640532	45640533	SRBD1	NM_018079	Body
cg00019997	0.892808	0.949604	0.0567955	9.6634e-05	0.0607368	chr7	108025567	108025568	NRCAM;NRCAM	NM_001037132;NM_005010	5'UTR;5'UTR
cg04334108	0.901867	0.957407	0.0555407	9.66495e-05	0.0607368	chr4	148555806	148555807	TMEM184C	NM_018241	3'UTR
cg03520471	0.781124	0.84832	0.0671965	9.69674e-05	0.0607368	chr3	97753623	97753624	GABRR3	NM_001105580	Body
cg15021629	0.770417	0.835885	0.0654687	9.7401e-05	0.0607368	chr13	111957651	111957652	ARHGEF7;ARHGEF7	NM_003899;NM_001113513	3'UTR;3'UTR
cg11614212	0.690248	0.837678	0.147431	9.78461e-05	0.0609693	chr6	28484004	28484005	GPX6	NM_182701	TSS1500
cg16099227	0.874432	0.953397	0.0789652	9.89128e-05	0.0612208	chr7	48706105	48706106
cg13163839	0.874229	0.934958	0.0607291	9.91479e-05	0.0612208	chr2	158768696	158768697
cg21567017	0.865922	0.94492	0.0789978	9.91853e-05	0.0612208	chrX	23927284	23927285	CXorf58;CXorf58;APOO;APOO	NM_001169574;NM_152761;NR_026545;NM_024122	5'UTR;5'UTR;TSS1500;TSS1500	S_Shore
cg10105341	0.806296	0.876308	0.0700125	9.92032e-05	0.0612208	chr3	136149085	136149086	STAG1	NM_005862	Body
cg11589771	0.826665	0.93075	0.104085	9.9348e-05	0.0612208	chr5	80541616	80541617	CKMT2;CKMT2;CKMT2;CKMT2-AS1;CKMT2-AS1;CKMT2-AS1;RNU5E-1;RNU5D-1	NM_001099735;NM_001825;NM_001099736;NR_034123;NR_034122;NR_034121;NR_002754;NR_002755	5'UTR;5'UTR;5'UTR;Body;Body;Body;Body;Body
cg07611816	0.897748	0.953137	0.0553892	9.98694e-05	0.0612208	chr2	236760371	236760372	AGAP1;AGAP1	NM_014914;NM_001037131	Body;Body
cg14869517	0.862594	0.926293	0.0636998	0.000101359	0.0613509	chr15	49449690	49449691	GALK2	NM_001001556	Body	S_Shelf
cg06339463	0.634622	0.723637	0.0890154	0.000101513	0.0613509	chr14	51721199	51721200	TMX1	NM_030755	Body
cg25046353	0.833984	0.890721	0.0567375	0.000101657	0.0613509	chr2	184473673	184473674
cg19206728	0.7812	0.855296	0.0740964	0.000101896	0.0613509	chr12	39734162	39734163	KIF21A;KIF21A;KIF21A;KIF21A;KIF21A;KIF21A;KIF21A;KIF21A	NM_001173464;NM_001173465;NM_017641;NM_001173463;NM_001173464;NM_001173465;NM_017641;NM_001173463	ExonBnd;ExonBnd;ExonBnd;ExonBnd;Body;Body;Body;Body
cg15046828	0.899385	0.953273	0.0538879	0.000102354	0.0613509	chr3	151947768	151947769
cg18276235	0.856024	0.909374	0.0533504	0.000102371	0.0613509	chr6	47749839	47749840	OPN5	NM_181744	1stExon
cg26296052	0.742094	0.840277	0.0981826	0.000102459	0.0613509	chr12	93115097	93115098
cg00492574	0.825341	0.89974	0.0743992	0.000102626	0.0613509	chr9	110248385	110248386	KLF4	NM_004235	Body	N_Shore
cg23441248	0.76898	0.862171	0.0931911	0.00010322	0.0613509	chr15	50140549	50140550
cg04472905	0.800929	0.866755	0.065826	0.000103497	0.0613509	chr2	159489679	159489680	PKP4;PKP4;PKP4;PKP4;PKP4	NM_001304971;NM_001304969;NM_003628;NM_001005476;NM_001304970	Body;Body;Body;Body;Body
cg09237583	0.720901	0.811863	0.0909623	0.000103844	0.0613509	chr14	70272490	70272491
cg09664204	0.877172	0.936874	0.0597023	0.000104131	0.0614777	chr6	160239747	160239748	PNLDC1	NM_173516	Body
cg02804895	0.837168	0.898643	0.0614753	0.000104355	0.061491	chr4	47983663	47983664	CNGA1;LOC101927157;CNGA1	NM_001142564;NR_125879;NM_000087	TSS200;Body;5'UTR
cg14465769	0.870378	0.922842	0.0524641	0.00010452	0.0614985	chr3	197021243	197021244	DLG1;DLG1	NM_004087;NM_001098424	Body;Body	N_Shelf
cg17202735	0.787097	0.84105	0.0539531	0.000105278	0.0615943	chr12	78604453	78604454	NAV3	NM_014903	3'UTR
cg08932940	0.857613	0.913263	0.0556503	0.000105647	0.0616807	chr12	57155564	57155565	HSD17B6	NM_003725	TSS1500
cg00692690	0.899312	0.959514	0.0602016	0.000105719	0.0616807	chr15	66086741	66086742				S_Shore
cg27062665	0.802618	0.875301	0.0726827	0.00010616	0.0617497	chr17	15926950	15926951	TTC19;TTC19	NM_017775;NM_001271420	Body;Body
cg06879405	0.82158	0.884707	0.0631276	0.000106831	0.0617762	chr11	108216611	108216612	ATM	NM_000051	Body
cg05381383	0.781189	0.854986	0.0737962	0.000106917	0.0617762	chr12	80309007	80309008	PPP1R12A;PPP1R12A;PPP1R12A	NM_001143885;NM_002480;NM_001143886	Body;Body;TSS1500
cg01883989	0.856817	0.919838	0.0630213	0.000107825	0.0620085	chr2	208019901	208019902	KLF7	NM_003709	Body
cg06888156	0.891201	0.943116	0.0519156	0.000108715	0.0622324	chr9	98866303	98866304
cg20739864	0.852019	0.910715	0.0586965	0.000109389	0.0622706	chr15	78841455	78841456	PSMA4;PSMA4;PSMA4	NM_002789;NM_001102668;NM_001102667	3'UTR;3'UTR;3'UTR
cg19338028	0.796308	0.893584	0.0972763	0.000109709	0.062352	chr6	12636677	12636678
cg26415343	0.888102	0.946298	0.0581957	0.000109771	0.062352	chr7	30683404	30683405
cg17164117	0.732456	0.868901	0.136445	0.00010987	0.062352	chr12	82736782	82736783
cg25646731	0.857394	0.918046	0.0606524	0.000110049	0.062352	chr3	141678556	141678557	TFDP2;TFDP2;TFDP2;TFDP2;TFDP2;TFDP2	NM_001178142;NM_001178140;NM_006286;NM_001178138;NM_001178141;NM_001178139	Body;Body;Body;Body;Body;Body
cg01031989	0.865774	0.932995	0.0672214	0.000110996	0.0626128	chr4	66348248	66348249	EPHA5;EPHA5;EPHA5;EPHA5;EPHA5	NM_001281765;NM_004439;NM_182472;NM_001281766;NM_001281767	Body;Body;Body;Body;Body
cg06299490	0.833666	0.88862	0.0549532	0.000111186	0.0626128	chr17	709381	709382	NXN	NM_022463	Body	N_Shore
cg11745539	0.642114	0.70537	0.0632565	0.000112359	0.0628534	chr12	6652604	6652605	IFFO1;IFFO1;IFFO1;IFFO1	NR_036467;NM_001039670;NM_001193457;NM_080730	Body;Body;Body;Body	S_Shelf
cg13289650	0.913739	0.970535	0.0567962	0.000112729	0.0628805	chr8	103412637	103412638	UBR5;UBR5	NM_001282873;NM_015902	Body;Body
cg13837502	0.737958	0.815964	0.0780062	0.000112826	0.0628805	chr10	127440258	127440259	EDRF1;EDRF1;EDRF1;EDRF1;EDRF1;EDRF1-AS1	NR_110858;NR_110857;NR_110859;NM_001202438;NM_015608;NR_120633	Body;Body;Body;Body;Body;Body
cg14965866	0.83962	0.906876	0.0672566	0.000113067	0.0628805	chr10	33596300	33596301	NRP1;NRP1;NRP1;NRP1;NRP1;NRP1	NR_045259;NM_003873;NM_001244973;NM_001244972;NM_001024629;NM_001024628	Body;Body;Body;Body;Body;Body
cg11238792	0.677426	0.77784	0.100414	0.000113216	0.0628805	chr21	37167636	37167637
cg18139928	0.877796	0.931974	0.0541785	0.000113548	0.0628805	chr2	227200219	227200220
cg01145066	0.787778	0.842464	0.0546861	0.000113775	0.0628805	chr8	87501272	87501273	RMDN1;RMDN1;RMDN1	NM_016033;NM_001286719;NM_001286707	Body;Body;Body
cg14825033	0.877449	0.936663	0.0592144	0.000113791	0.0628805	chr4	123069718	123069719				N_Shelf
cg06864684	0.862392	0.922446	0.0600544	0.000114433	0.0630384	chr7	112119813	112119814	C7orf53;C7orf53	NM_001134468;NM_182597	TSS1500;TSS1500
cg05859257	0.738026	0.820533	0.0825067	0.000114476	0.0630384	chr5	177829811	177829812	COL23A1	NM_173465	Body
cg07745147	0.820912	0.912314	0.0914017	0.000114765	0.0631147	chr10	105751028	105751029	SLK;SLK	NM_014720;NM_001304743	Body;Body
cg00244532	0.897346	0.947352	0.0500054	0.000114909	0.0631529	chr2	59934108	59934109
cg08388039	0.894867	0.949983	0.0551163	0.000115578	0.0632189	chr7	36042074	36042075
cg13677162	0.793436	0.862648	0.0692127	0.000115629	0.0632189	chr6	128214929	128214930	THEMIS;THEMIS;THEMIS	NM_001164685;NM_001010923;NM_001164687	Body;Body;5'UTR
cg11105216	0.790478	0.877441	0.0869629	0.000116037	0.0633189	chr18	28562742	28562743
cg11006597	0.904855	0.954891	0.0500365	0.000116148	0.0633219	chr2	183888859	183888860	NCKAP1;NCKAP1	NM_205842;NM_013436	Body;Body
cg03172537	0.702455	0.814176	0.111721	0.000116403	0.0633219	chr12	9566261	9566262
cg20535700	0.826181	0.891842	0.0656603	0.000116444	0.0633219	chr5	161372660	161372661	LINC01202	NR_126372	Body
cg13041775	0.731101	0.820314	0.0892128	0.000116531	0.0633219	chr15	99941575	99941576
cg26968166	0.81934	0.892768	0.0734279	0.000116568	0.0633219	chr15	60657783	60657784	ANXA2;ANXA2;ANXA2;ANXA2	NM_004039;NM_001136015;NM_001002857;NM_001002858	Body;Body;Body;Body
cg02078498	0.726837	0.793303	0.0664659	0.000117343	0.0634974	chr15	41291721	41291722	INO80;INO80	NR_104038;NM_017553	Body;Body
cg03725426	0.910803	0.962273	0.0514708	0.000117589	0.0635828	chr8	6274713	6274714	MCPH1;MCPH1;MCPH1	NM_001172575;NM_001172574;NM_024596	Body;Body;Body
cg00213177	0.862223	0.922868	0.0606454	0.000117777	0.0635828	chr12	51690687	51690688	BIN2	NM_016293	Body
cg25956248	0.62548	0.775917	0.150437	0.000117801	0.0635828	chr14	88978513	88978514	PTPN21	NM_007039	Body
cg00671224	0.745988	0.840935	0.0949473	0.000119029	0.0635933	chr12	10770150	10770151				S_Shelf
cg19633120	0.707397	0.836058	0.128661	0.000119479	0.0636723	chr5	91377422	91377423
cg07777052	0.81421	0.887513	0.0733026	0.000120028	0.0638843	chr4	53798403	53798404	SCFD2	NM_152540	Body
cg20624574	0.790116	0.864034	0.0739179	0.000121518	0.0641587	chr17	38860485	38860486	KRT24	NM_019016	TSS1500
cg21660683	0.84273	0.90941	0.0666804	0.000121561	0.0641587	chr12	12867896	12867897				N_Shore
cg16624984	0.908545	0.959822	0.0512766	0.000121843	0.0641587	chr12	66330136	66330137	HMGA2	NM_003483	Body
cg19965971	0.859742	0.914284	0.0545419	0.0001219	0.0641587	chr12	4116081	4116082
cg05286425	0.904152	0.957486	0.0533338	0.000122047	0.0641587	chr20	3756106	3756107				N_Shelf
cg25890838	0.59429	0.741212	0.146922	0.000122309	0.0641648	chr2	242801046	242801047	PDCD1;PDCD1	NM_005018;NM_005018	1stExon;5'UTR	S_Shore
cg08881792	0.877967	0.948213	0.0702459	0.000122476	0.0641648	chr3	82034269	82034270
cg07945879	0.815521	0.876799	0.0612782	0.000122808	0.0642276	chr6	30879673	30879674	GTF2H4	NM_001517	Body	N_Shore
cg18689929	0.811615	0.88721	0.0755952	0.000122952	0.0642276	chr5	34005493	34005494	AMACR;AMACR;AMACR;AMACR;AMACR;AMACR	NM_001167595;NM_001167597;NM_001167596;NM_001167598;NM_203382;NM_014324	Body;Body;Body;Body;Body;Body	N_Shelf
cg05659313	0.844609	0.921329	0.0767201	0.00012311	0.0642276	chr7	13322572	13322573
cg18702575	0.792276	0.914569	0.122293	0.000124305	0.0643328	chr17	58330645	58330646	USP32	NM_032582	Body
cg14679235	0.8355	0.892132	0.0566326	0.000124499	0.0643403	chr17	80876074	80876075	TBCD	NM_005993	Body
cg26501709	0.869312	0.924404	0.055092	0.000124938	0.0643403	chr15	68523155	68523156	CLN6	NM_017882	TSS1500	S_Shore
cg01162410	0.88178	0.936609	0.0548294	0.000126084	0.0644888	chr2	32036606	32036607
cg17731065	0.80475	0.886611	0.0818608	0.000126968	0.0645462	chr17	597584	597585	VPS53;VPS53	NM_018289;NM_001128159	Body;Body
cg01812403	0.748767	0.82481	0.0760433	0.000127773	0.0647802	chr2	198567330	198567331				N_Shelf
cg26576836	0.787468	0.849693	0.0622251	0.000127995	0.0647802	chr13	19980456	19980457
cg18411655	0.874019	0.936681	0.0626627	0.000128553	0.0647802	chr14	71815175	71815176
cg10715640	0.890279	0.948767	0.0584874	0.000128798	0.0647802	chr10	90983690	90983691	LIPA;LIPA	NM_001127605;NM_000235	Body;Body
cg21643086	0.845314	0.928114	0.0827997	0.000128922	0.0647802	chr6	27243037	27243038
cg10032654	0.897324	0.954926	0.0576014	0.000129279	0.0647967	chr6	110036315	110036316	FIG4	NM_014845	Body
cg24747937	0.748996	0.818382	0.0693867	0.000129505	0.0647967	chr11	62153793	62153794	ASRGL1;ASRGL1	NM_025080;NM_001083926	Body;Body
cg15747354	0.771909	0.838155	0.0662458	0.000129737	0.0648357	chr3	49731324	49731325	RNF123	NM_022064	Body	S_Shelf
cg03384920	0.886662	0.942985	0.0563229	0.000129981	0.064919	chr2	79587308	79587309
cg18695427	0.827367	0.88026	0.0528929	0.000130538	0.0649556	chr17	80780358	80780359	TBCD	NM_005993	Body
cg14332334	0.706543	0.81049	0.103948	0.000131226	0.0650839	chr11	27913037	27913038
cg13060399	0.841564	0.921865	0.0803012	0.000131384	0.0650839	chr2	166618437	166618438	GALNT3	NM_004482	Body
cg17955126	0.607283	0.737939	0.130656	0.000131459	0.0650839	chr1	67073316	67073317	SGIP1;SGIP1	NM_001308203;NM_032291	Body;Body
cg22389715	0.888065	0.949769	0.0617043	0.000131799	0.0650839	chr2	109062363	109062364				N_Shelf
cg26582085	0.860654	0.922932	0.0622777	0.000132692	0.0650873	chr15	25225929	25225930	PAR-SN;SNORD107	NR_022011;NR_001293	TSS1500;TSS1500
cg05446493	0.724741	0.803055	0.0783139	0.000133694	0.0651474	chr14	93821404	93821405	UNC79	NM_020818	5'UTR
cg10970132	0.795548	0.851	0.0554521	0.000133934	0.0651474	chr12	131509213	131509214	ADGRD1	NM_198827	Body
cg14130119	0.82387	0.882482	0.0586118	0.000134072	0.0651486	chr2	121341233	121341234				N_Shelf
cg05045969	0.884184	0.936231	0.0520466	0.000134233	0.0651891	chr7	2154423	2154424	MAD1L1;MAD1L1;MAD1L1	NM_003550;NM_001013837;NM_001013836	Body;Body;Body	N_Shore
cg02413346	0.836969	0.913962	0.0769934	0.000134739	0.065322	chr2	161128400	161128401	LOC100505984	NR_103775	Body	S_Shore
cg17675311	0.821408	0.903334	0.0819257	0.000134848	0.0653372	chr13	45038503	45038504	TSC22D1	NM_183422	Body
cg02269574	0.763406	0.855981	0.0925746	0.000135572	0.0654477	chr21	43344403	43344404	C2CD2;C2CD2	NM_199050;NM_015500	5'UTR;Body
cg10392281	0.820404	0.893908	0.073504	0.000135644	0.0654477	chr11	58389370	58389371	CNTF;ZFP91-CNTF	NM_000614;NR_024091	TSS1500;Body
cg25235638	0.912429	0.969049	0.0566198	0.000135691	0.0654477	chr5	34019644	34019645	C1QTNF3;C1QTNF3	NM_030945;NM_181435	3'UTR;3'UTR
cg18376927	0.864293	0.937818	0.0735251	0.000136852	0.0656664	chr3	71024206	71024207	FOXP1;FOXP1;FOXP1;FOXP1;FOXP1;FOXP1;FOXP1;FOXP1	NM_001244813;NM_001244815;NM_032682;NM_001244816;NM_001244814;NM_001244812;NM_001244810;NM_001244808	Body;Body;Body;Body;Body;Body;Body;Body
cg04183654	0.210726	0.141243	-0.0694825	0.000137591	0.0657592	chr16	21622716	21622717	METTL9;METTL9;METTL9;METTL9	NM_001288660;NM_001288659;NM_016025;NM_001077180	Body;Body;Body;Body
cg17369840	0.871948	0.941773	0.069825	0.000137879	0.0657742	chr4	158262429	158262430	GRIA2;GRIA2;GRIA2;GRIA2;GRIA2;GRIA2	NM_001083619;NM_000826;NM_001083620;NM_001083619;NM_000826;NM_001083620	ExonBnd;ExonBnd;ExonBnd;Body;Body;Body
cg10801134	0.871705	0.925934	0.054229	0.000137934	0.0657742	chr3	32421856	32421857
cg16231409	0.706287	0.785265	0.0789783	0.000138024	0.0657796	chr11	9441604	9441605	IPO7	NM_006391	Body
cg16841676	0.74848	0.850766	0.102286	0.000138894	0.0659737	chr2	237034418	237034419				S_Shore
cg00767012	0.763364	0.882722	0.119358	0.000139018	0.0659737	chr12	48517490	48517491	PFKM;PFKM;PFKM;PFKM	NM_001166686;NM_000289;NM_001166687;NM_001166688	Body;Body;Body;Body
cg10523696	0.78257	0.85578	0.0732101	0.000139098	0.0659737	chr4	106750	106751	ZNF718	NM_001039127	Body	N_Shore
cg16600059	0.661642	0.774951	0.113309	0.000139968	0.0660038	chr11	86973952	86973953	TMEM135;TMEM135;TMEM135	NR_033149;NM_022918;NM_001168724	Body;Body;Body
cg23501156	0.859412	0.930137	0.070725	0.000140007	0.0660038	chr16	58651529	58651530	CNOT1;CNOT1;CNOT1;CNOT1	NM_206999;NM_016284;NM_001265612;NR_049763	5'UTR;5'UTR;5'UTR;Body
cg05243629	0.863628	0.92656	0.0629318	0.000140493	0.0660076	chr7	143190369	143190370
cg04086761	0.612859	0.684109	0.07125	0.000140616	0.0660076	chr6	110964667	110964668	CDK19;CDK19;CDK19;CDK19	NM_001300964;NM_001300963;NM_001300960;NM_015076	Body;Body;Body;Body	N_Shelf
cg10770230	0.844764	0.930008	0.0852439	0.000140837	0.0660744	chr7	872735	872736	UNC84A;UNC84A	NM_025154;NM_001130965	5'UTR;Body
cg09595511	0.838715	0.935207	0.0964922	0.000141629	0.0663722	chr17	58279839	58279840	USP32	NM_032582	Body
cg24637374	0.904529	0.961175	0.0566456	0.000142253	0.0664203	chr5	75740907	75740908	IQGAP2	NM_006633	Body
cg01050197	0.864297	0.924461	0.0601637	0.00014233	0.0664203	chr2	63822093	63822094	MDH1;MDH1;MDH1	NM_001199112;NM_005917;NM_001199111	5'UTR;Body;Body
cg02246368	0.766142	0.840412	0.07427	0.000142598	0.0664567	chr12	71149401	71149402	PTPRR;PTPRR;PTPRR;PTPRR;PTPRR	NM_130846;NR_073474;NM_001207016;NM_001207015;NM_002849	TSS1500;TSS1500;TSS1500;Body;Body
cg20639332	0.816165	0.8679	0.0517352	0.000142931	0.066508	chr6	28586436	28586437				S_Shelf
cg16461692	0.692164	0.78701	0.0948463	0.000143033	0.066508	chr13	62002989	62002990
cg12250581	0.865295	0.925192	0.0598979	0.000143063	0.066508	chr12	2045810	2045811
cg22372170	0.798905	0.930827	0.131922	0.00014443	0.0665506	chr6	26049550	26049551				S_Shelf
cg16139867	0.490904	0.586188	0.0952837	0.000144679	0.0665506	chr4	177224121	177224122
cg26555136	0.751897	0.832265	0.0803677	0.000144752	0.0665506	chr16	88151988	88151989				N_Shelf
cg26125503	0.871654	0.950701	0.0790468	0.000144767	0.0665506	chr14	39792755	39792756	CTAGE5;CTAGE5;CTAGE5;CTAGE5	NM_203356;NM_203355;NM_005930;NM_203354	Body;Body;Body;Body
cg21223656	0.8501	0.915644	0.0655441	0.000144773	0.0665506	chr10	15873568	15873569	FAM188A	NM_024948	Body
cg26056522	0.843463	0.928879	0.0854163	0.000145049	0.0665549	chr11	110012414	110012415	ZC3H12C	NM_033390	Body
cg11846724	0.899144	0.956784	0.0576406	0.00014603	0.0666254	chr10	101541362	101541363	ABCC2	NM_000392	TSS1500
cg13180232	0.787486	0.849903	0.0624177	0.000146042	0.0666254	chr10	35425499	35425500	CREM;CREM;CREM;CREM;CREM;CREM;CREM;CREM	NM_183013;NM_183012;NM_182850;NM_182853;NM_183011;NM_181571;NM_183060;NM_001881	5'UTR;TSS1500;5'UTR;5'UTR;TSS1500;5'UTR;5'UTR;5'UTR
cg22061636	0.73487	0.807245	0.0723746	0.000146872	0.0667512	chr14	59585637	59585638
cg06355651	0.662564	0.736265	0.073701	0.000147426	0.0668014	chr1	86119906	86119907	ZNHIT6;ZNHIT6	NM_017953;NM_001170670	Body;Body
cg09011231	0.798611	0.854316	0.0557055	0.000147566	0.0668014	chr2	133015670	133015671	NCRNA00164;MIR663B	NR_027020;NR_031608	TSS200;TSS1500	Island
cg02384475	0.806712	0.870409	0.0636974	0.000147764	0.0668014	chr13	23414242	23414243				S_Shore
cg03771981	0.840361	0.908004	0.0676437	0.000147861	0.0668014	chr7	141501499	141501500
cg26658371	0.644323	0.722368	0.0780449	0.000147933	0.0668014	chr16	50186366	50186367	PAPD5;PAPD5	NM_001040285;NM_001040284	TSS1500;TSS1500
cg24783164	0.810843	0.865364	0.0545209	0.000148634	0.0668721	chr18	653595	653596	C18orf56	NM_001012716	3'UTR	N_Shelf
cg25885219	0.765891	0.857457	0.0915668	0.000148831	0.0668721	chr9	129057032	129057033
cg10074661	0.872246	0.926858	0.054612	0.000149521	0.0669448	chr3	52652503	52652504	PBRM1	NM_018313	Body
cg06500074	0.748857	0.813071	0.0642135	0.000149859	0.0670214	chr6	14844874	14844875
cg02601200	0.854266	0.933713	0.0794467	0.00015001	0.0670214	chr6	10962291	10962292	SYCP2L	NM_001040274	Body
cg07172007	0.743673	0.827006	0.0833328	0.000150426	0.0671004	chr12	26133416	26133417	RASSF8;RASSF8;RASSF8	NM_007211;NM_001164747;NM_001164748	5'UTR;5'UTR;5'UTR
cg18058957	0.887561	0.966614	0.0790531	0.000150635	0.0671227	chr13	91068842	91068843
cg10175859	0.728348	0.797909	0.0695615	0.000150965	0.0672345	chr1	233817629	233817630
cg10604746	0.690765	0.7634	0.0726353	0.000151959	0.0674989	chr17	43252494	43252495
cg14128195	0.873494	0.933544	0.0600501	0.000153026	0.067608	chr12	19566172	19566173
cg07761221	0.828565	0.888183	0.0596176	0.000153087	0.067608	chr5	33801279	33801280	ADAMTS12	NM_030955	Body
cg14129122	0.657537	0.764853	0.107316	0.000153317	0.0676637	chr5	88172727	88172728	MEF2C;MEF2C;MEF2C;MEF2C	NM_001193350;NM_002397;NM_001193347;NM_001131005	5'UTR;5'UTR;5'UTR;5'UTR
cg09757049	0.722048	0.785972	0.0639235	0.000153528	0.0676963	chr10	131334866	131334867	MGMT	NM_002412	Body
cg27230524	0.693691	0.776441	0.0827496	0.000154103	0.067698	chr6	82920280	82920281	IBTK;IBTK	NM_015525;NM_001300906	Body;Body
cg22792510	0.888928	0.946299	0.0573713	0.000154251	0.067698	chr11	317789	317790				S_Shore
cg16860277	0.843421	0.897872	0.0544518	0.000154308	0.067698	chr4	13908661	13908662	LINC01182	NR_121681	Body
cg04919378	0.494396	0.61021	0.115814	0.000157242	0.068382	chr16	11656846	11656847	LITAF;LITAF;LITAF;LITAF	NR_024320;NM_004862;NM_001136473;NM_001136472	Body;5'UTR;5'UTR;5'UTR
cg00192952	0.729784	0.850332	0.120548	0.000157706	0.0684997	chr2	86747793	86747794	CHMP3;CHMP3;CHMP3;CHMP3;RNF103-CHMP3	NM_001005753;NR_036454;NM_001193517;NM_016079;NM_001198954	Body;Body;Body;Body;Body
cg08598966	0.814565	0.866879	0.0523139	0.00015825	0.0685887	chr10	127588003	127588004	FANK1	NM_145235	Body	S_Shelf
cg22636442	0.870171	0.944893	0.074722	0.00015846	0.0685887	chr2	35023821	35023822
cg14814114	0.868369	0.921146	0.0527771	0.000158481	0.0685887	chr17	43405204	43405205
cg01575457	0.821233	0.901893	0.0806603	0.000158707	0.0686164	chr18	28961015	28961016	DSG1-AS1;DSG4;DSG4	NR_110788;NM_177986;NM_001134453	Body;Body;Body
cg09696465	0.782534	0.852453	0.0699192	0.000158842	0.0686392	chr17	70934769	70934770	SLC39A11;SLC39A11	NM_001159770;NM_139177	Body;Body
cg04114987	0.807435	0.878021	0.070586	0.000158987	0.0686631	chr6	4849709	4849710	CDYL;CDYL;CDYL	NR_026590;NM_004824;NM_001143970	Body;Body;5'UTR
cg10060903	0.856301	0.909411	0.0531096	0.00015924	0.0686708	chr1	115260560	115260561	CSDE1;CSDE1;NRAS;CSDE1	NM_001007553;NM_001130523;NM_002524;NM_007158	3'UTR;3'UTR;TSS1500;3'UTR
cg06752549	0.767153	0.825084	0.0579317	0.00016015	0.0688029	chr2	206848820	206848821
cg18262580	0.842805	0.904361	0.0615564	0.000160461	0.0688029	chr17	8215160	8215161	ARHGEF15;ARHGEF15	NM_173728;NM_025014	5'UTR;5'UTR
cg07984755	0.900646	0.961329	0.0606828	0.000160526	0.0688029	chr10	62821471	62821472
cg02695864	0.745358	0.839756	0.0943981	0.000161354	0.0689334	chr10	29289306	29289307
cg07052546	0.852967	0.923245	0.0702784	0.00016147	0.0689334	chr4	109782715	109782716	COL25A1;COL25A1;COL25A1;COL25A1	NR_045756;NM_198721;NM_001256074;NM_032518	Body;Body;Body;Body
cg14239169	0.868547	0.925573	0.0570263	0.000161569	0.0689343	chr17	74784271	74784272
cg07102917	0.814099	0.869934	0.055835	0.000161891	0.0690018	chr21	45248125	45248126				S_Shore
cg21845400	0.881463	0.948522	0.0670589	0.000162726	0.069072	chr4	160098011	160098012
cg21469364	0.896994	0.95619	0.0591961	0.000163439	0.069072	chr4	116593057	116593058
cg22891284	0.838224	0.915357	0.077133	0.000164329	0.0692359	chr8	15274648	15274649
cg11546554	0.875471	0.933552	0.0580815	0.000164784	0.0693238	chr2	241158834	241158835
cg18455081	0.6778	0.807897	0.130097	0.000165181	0.0693523	chr21	17144413	17144414	USP25;USP25;USP25	NM_013396;NM_001283042;NM_001283041	Body;Body;Body
cg09466698	0.831034	0.884679	0.0536449	0.000166801	0.0695478	chr16	78249269	78249270	WWOX;WWOX	NM_016373;NM_130791	Body;Body
cg17544585	0.897736	0.965008	0.0672719	0.000167776	0.0697172	chr17	65406098	65406099	PITPNC1;PITPNC1	NM_181671;NM_012417	Body;Body
cg13366586	0.857779	0.924451	0.0666723	0.000168777	0.0698138	chr4	83265422	83265423
cg16324899	0.728298	0.805057	0.0767585	0.000168784	0.0698138	chr2	145298195	145298196
cg21325855	0.873726	0.926939	0.0532128	0.000169017	0.0698138	chr5	126903972	126903973
cg09720558	0.855754	0.922778	0.0670238	0.000169841	0.0698138	chr2	176017270	176017271	ATF2;ATF2;ATF2;ATF2;ATF2;ATF2;ATF2;ATF2;ATF2;ATF2;ATF2;ATF2;ATF2	NR_045774;NR_045773;NR_045772;NR_045771;NR_045770;NR_045769;NR_045768;NM_001256093;NM_001256092;NM_001256091;NM_001880;NM_001256094;NM_001256090	Body;Body;Body;Body;Body;Body;Body;5'UTR;5'UTR;5'UTR;5'UTR;5'UTR;5'UTR
cg24034258	0.803985	0.913917	0.109933	0.000171316	0.0698733	chr1	115293932	115293933	CSDE1;CSDE1;CSDE1;CSDE1;CSDE1;CSDE1	NM_001242893;NM_001242892;NM_007158;NM_001007553;NM_001242891;NM_001130523	5'UTR;5'UTR;5'UTR;5'UTR;5'UTR;5'UTR
cg23528787	0.873144	0.935698	0.0625539	0.000172078	0.0698733	chr4	95419753	95419754	PDLIM5;PDLIM5;PDLIM5;PDLIM5;PDLIM5;PDLIM5;PDLIM5;PDLIM5	NM_001256428;NM_001256425;NM_001011516;NM_001011515;NM_001256426;NM_006457;NM_001011513;NM_001256427	5'UTR;5'UTR;Body;Body;Body;Body;Body;Body
cg25563032	0.892969	0.946623	0.0536539	0.000173759	0.0699408	chr15	63042272	63042273	TLN2	NM_015059	Body
cg06121193	0.57879	0.684516	0.105725	0.000174164	0.0699408	chr1	90282411	90282412				N_Shelf
cg25017182	0.823188	0.897185	0.073996	0.000174714	0.0699408	chr3	196869838	196869839	DLG1;DLG1;DLG1;DLG1;DLG1;DLG1	NM_001204388;NM_001204387;NM_001290983;NM_001098424;NM_004087;NM_001204386	Body;Body;Body;Body;Body;Body
cg16886306	0.889908	0.940178	0.0502702	0.000174889	0.0699408	chr14	77329114	77329115	LRRC74A	NM_194287	Body
cg15216812	0.396438	0.472924	0.0764862	0.000175315	0.0699408	chr3	149697815	149697816				N_Shelf
cg14786386	0.833026	0.897148	0.0641227	0.000175327	0.0699408	chr8	103343063	103343064	UBR5;UBR5	NM_001282873;NM_015902	Body;Body
cg08284319	0.853971	0.915206	0.0612345	0.000175843	0.0699408	chr13	64408172	64408173
cg24097409	0.823672	0.908373	0.0847006	0.000175888	0.0699408	chr5	179765449	179765450	GFPT2	NM_005110	Body
cg08637725	0.747628	0.84987	0.102242	0.000176077	0.0699408	chr13	44031788	44031789	ENOX1-AS2;ENOX1;ENOX1;ENOX1	NR_120399;NM_001127615;NM_001242863;NM_017993	Body;5'UTR;5'UTR;5'UTR
cg18687734	0.686942	0.778558	0.0916165	0.000176302	0.0699408	chr2	9138745	9138746	MBOAT2	NM_138799	Body
cg13312471	0.868169	0.939452	0.0712834	0.000176512	0.0699408	chr16	11855405	11855406	ZC3H7A	NM_014153	Body
cg04680183	0.832067	0.903962	0.0718957	0.000176568	0.0699408	chr3	116648958	116648959	LINC00901	NR_121607	Body
cg23397147	0.382958	0.515743	0.132785	0.000176646	0.0699408	chr17	4063598	4063599
cg14451394	0.838835	0.94882	0.109985	0.00017684	0.0699597	chrX	72781662	72781663	CHIC1;CHIC1;MAP2K4P1	NM_001039840;NM_001300884;NR_029423	TSS1500;TSS1500;Body	N_Shore
cg21074766	0.845323	0.899969	0.0546458	0.000177085	0.0699866	chr15	99069077	99069078
cg25087750	0.774075	0.877249	0.103174	0.000177317	0.0699866	chr18	33622168	33622169	RPRD1A;RPRD1A;RPRD1A;RPRD1A	NM_018170;NM_001303413;NM_001303412;NM_001303411	Body;Body;5'UTR;5'UTR
cg19795267	0.834598	0.906594	0.071996	0.000177455	0.0700046	chr16	46713623	46713624	VPS35	NM_018206	Body
cg20805880	0.881188	0.937661	0.0564722	0.000178015	0.0700046	chr15	73367293	73367294	NEO1	NM_002499	Body
cg11018991	0.712037	0.815667	0.103631	0.000178125	0.0700046	chr3	23330301	23330302	UBE2E2	NM_152653	Body
cg12497408	0.772735	0.835311	0.0625758	0.000178294	0.0700046	chr6	160579628	160579629	SLC22A1;SLC22A1	NM_153187;NM_003057	3'UTR;3'UTR
cg16503933	0.897823	0.953373	0.0555503	0.000179204	0.0701728	chr6	105958178	105958179
cg18129781	0.788245	0.885569	0.0973243	0.000179655	0.070218	chr1	149959462	149959463	OTUD7B	NM_020205	5'UTR
cg14318680	0.900936	0.959711	0.0587752	0.000179736	0.070218	chr9	95219836	95219837	CENPP;ASPN	NM_001012267;NM_017680	Body;Body
cg19085525	0.851045	0.903464	0.0524189	0.000180582	0.0703086	chr6	149944539	149944540	KATNA1;KATNA1	NM_007044;NM_001204076	Body;Body
cg04226314	0.810133	0.868932	0.0587986	0.000180996	0.0703371	chr12	125445693	125445694	DHX37	NM_032656	Body
cg15042870	0.880135	0.931128	0.0509922	0.000181064	0.0703371	chr4	44761968	44761969
cg00334941	0.851926	0.906353	0.0544274	0.000181403	0.0703371	chr3	146964907	146964908
cg03441770	0.802303	0.86787	0.0655666	0.000181946	0.0703371	chr4	81128845	81128846				S_Shore
cg00163674	0.838155	0.909686	0.0715312	0.000182239	0.0703371	chr21	46115778	46115779	KRTAP10-12;C21orf29	NM_198699;NM_144991	TSS1500;Body
cg18029619	0.796967	0.888293	0.0913254	0.000182367	0.0703371	chr9	88935205	88935206	ZCCHC6;ZCCHC6;ZCCHC6	NM_001185074;NM_001185059;NM_024617	Body;Body;Body
cg13026744	0.741265	0.823603	0.0823381	0.000183429	0.0703371	chr3	195022419	195022420	ACAP2	NM_012287	Body
cg15064086	0.692793	0.775498	0.0827049	0.000183641	0.0703371	chr6	1075978	1075979	LOC285768;LOC285768	NR_027116;NR_027115	Body;Body
cg09394409	0.824267	0.885279	0.0610117	0.000183668	0.0703371	chr3	57386511	57386512	DNAH12	NM_001291661	Body
cg26171194	0.917487	0.865096	-0.0523915	0.00018387	0.0703371	chr4	55809045	55809046
cg18224452	0.870759	0.950649	0.0798906	0.000184216	0.0703371	chr12	8983920	8983921	A2ML1	NM_144670	Body
cg09212074	0.867044	0.931368	0.0643237	0.000184271	0.0703371	chr6	130909550	130909551
cg17052410	0.861094	0.915082	0.0539881	0.000184584	0.0703371	chr11	24477391	24477392
cg06943267	0.871647	0.93299	0.0613421	0.000184733	0.0703371	chr3	58368295	58368296	PXK;PXK;PXK;PXK;PXK;PXK;PXK	NM_001289099;NM_001289101;NM_001289100;NM_001289098;NM_001289095;NM_017771;NM_001289096	Body;5'UTR;Body;Body;Body;Body;Body
cg16087946	0.781111	0.847128	0.0660168	0.00018509	0.0703842	chr12	67088301	67088302
cg14039622	0.4687	0.566094	0.0973943	0.000185425	0.0703842	chr2	209275611	209275612	PTH2R	NM_005048	Body	S_Shelf
cg22615515	0.832551	0.907796	0.075245	0.000186015	0.0704213	chr6	33144975	33144976	COL11A2;COL11A2;COL11A2	NM_080679;NM_080681;NM_080680	Body;Body;Body
cg10374946	0.850541	0.932727	0.0821861	0.000186156	0.0704213	chrX	119053137	119053138	AKAP14;AKAP14	NM_178813;NM_001008534	Body;Body
cg00111532	0.817017	0.867675	0.0506586	0.000186345	0.0704213	chr16	600998	600999	SOLH	NM_005632	Body	N_Shelf
cg00204802	0.77698	0.8456	0.06862	0.000187327	0.0704213	chr13	113496682	113496683	ATP11A;ATP11A	NM_015205;NM_032189	Body;Body	N_Shore
cg12618758	0.853342	0.928427	0.0750851	0.000187499	0.0704213	chr1	76890626	76890627	ST6GALNAC3;ST6GALNAC3	NM_001160011;NM_152996	Body;Body
cg05320533	0.884816	0.940844	0.0560278	0.000187972	0.070455	chr16	89541815	89541816	ANKRD11	NM_013275	5'UTR
cg05948757	0.811612	0.920259	0.108647	0.000189143	0.070488	chr7	156864133	156864134
cg13043528	0.847864	0.899293	0.0514283	0.000189163	0.070488	chr3	106060164	106060165
cg05006960	0.78567	0.855355	0.0696845	0.000189265	0.070488	chr6	20154331	20154332	MBOAT1;MBOAT1	NR_073465;NM_001080480	Body;Body
cg02978139	0.851158	0.901832	0.0506734	0.000190066	0.070488	chr4	20730493	20730494	KCNIP4;KCNIP4;KCNIP4;KCNIP4;KCNIP4;KCNIP4	NM_025221;NM_147181;NM_147183;NM_001035004;NM_147182;NM_001035003	3'UTR;3'UTR;3'UTR;3'UTR;3'UTR;3'UTR
cg24992375	0.744641	0.840933	0.0962913	0.000190104	0.070488	chrX	16666915	16666916	S100G;CTPS2;CTPS2;CTPS2	NM_004057;NM_019857;NM_175859;NM_001144002	TSS1500;Body;Body;Body
cg09886564	0.88732	0.944971	0.057651	0.000190812	0.070488	chr10	25113482	25113483
cg27424567	0.736004	0.80766	0.0716567	0.00019096	0.070488	chr11	112141519	112141520	LOC283140	NR_126004	Body
cg16292030	0.780131	0.840663	0.0605324	0.000191106	0.070488	chr12	501637	501638	CCDC77;CCDC77	NM_001130147;NM_001130148	5'UTR;5'UTR	S_Shelf
cg13547913	0.87411	0.926592	0.0524814	0.000191854	0.070488	chr4	48831680	48831681	OCIAD1;OCIAD1;OCIAD1	NM_017830;NM_001079841;NM_001079840	TSS1500;TSS1500;TSS1500	N_Shore
cg00542944	0.910995	0.969708	0.0587131	0.000192646	0.0706766	chr14	83988015	83988016
cg05787590	0.902856	0.959508	0.0566519	0.000193405	0.0707395	chr2	46106913	46106914	PRKCE	NM_005400	Body
cg23632013	0.770138	0.834092	0.063954	0.000194351	0.0707993	chrX	46235484	46235485
cg08248943	0.780971	0.84752	0.0665486	0.000195176	0.0709258	chr2	147628815	147628816
cg26231701	0.862633	0.94147	0.0788369	0.000196739	0.0710908	chr12	94713128	94713129	CEP83;CEP83	NM_016122;NM_001042399	Body;Body
cg06297031	0.812342	0.891924	0.0795816	0.000196896	0.0710908	chr9	107900737	107900738
cg04190450	0.764557	0.837326	0.0727693	0.000197125	0.0710908	chr22	18967213	18967214	DGCR5;DGCR5;DGCR5	NR_002733;NR_045121;NR_110533	Body;Body;Body
cg19804860	0.820431	0.893851	0.0734204	0.000197654	0.0710908	chr17	7405258	7405259	POLR2A	NM_000937	Body
cg04190711	0.823645	0.877603	0.0539577	0.000197924	0.0711269	chr11	19264216	19264217	E2F8;E2F8	NM_001256371;NM_001256372	TSS1500;TSS1500	Island
cg07612210	0.868185	0.937884	0.0696991	0.000199495	0.0713158	chrX	11385242	11385243	ARHGAP6;ARHGAP6;ARHGAP6;ARHGAP6	NM_001287242;NR_109776;NM_013427;NM_006125	Body;Body;Body;Body
cg17369452	0.807218	0.873433	0.0662148	0.000199549	0.0713158	chr10	94147957	94147958
cg15750500	0.806963	0.87518	0.0682175	0.000200157	0.0713518	chr2	137748382	137748383	THSD7B	NM_001080427	TSS200
cg15930283	0.555037	0.674725	0.119688	0.000200858	0.0714639	chr8	24814762	24814763	NEFL	NM_006158	TSS1500	S_Shore
cg25351625	0.883032	0.944264	0.0612325	0.000201728	0.0714639	chr13	103556409	103556410
cg17009760	0.821428	0.907831	0.0864029	0.000201906	0.0714639	chr6	9511659	9511660
cg17057887	0.490107	0.614569	0.124462	0.000201993	0.0714639	chrX	101853238	101853239	ARMCX5;ARMCX5;ARMCX5;ARMCX5-GPRASP2;ARMCX5;ARMCX5;ARMCX5	NM_001168479;NM_001168480;NM_001168485;NM_001199818;NM_001168478;NM_001168482;NM_022838	TSS1500;TSS1500;TSS1500;TSS1500;TSS1500;TSS1500;TSS1500	N_Shore
cg11541587	0.847578	0.920293	0.0727149	0.000202312	0.0714639	chr18	34533108	34533109	KIAA1328	NM_020776	Body
cg23549774	0.860515	0.915919	0.055404	0.000202538	0.0714639	chr17	80859139	80859140	TBCD	NM_005993	Body	S_Shore
cg09964361	0.839129	0.891755	0.0526253	0.000202965	0.0714639	chr5	110558627	110558628	CAMK4	NM_001744	TSS1500	N_Shore
cg09423550	0.85345	0.940808	0.0873582	0.000203261	0.0714683	chr20	49955707	49955708
cg11023970	0.817008	0.871764	0.0547562	0.000203956	0.0715265	chr10	6337849	6337850
cg22900718	0.854847	0.940747	0.0858996	0.00020439	0.0715343	chr6	11922233	11922234
cg12781136	0.820714	0.91627	0.0955558	0.00020475	0.0715343	chr10	22937823	22937824	PIP4K2A	NM_005028	Body
cg14853053	0.847933	0.900857	0.0529244	0.000205194	0.0715343	chr17	9368795	9368796	STX8;STX8	NR_033656;NM_004853	Body;Body
cg00190713	0.701923	0.82901	0.127087	0.000205236	0.0715343	chr5	86626797	86626798	RASA1;RASA1	NM_002890;NM_022650	Body;Body
cg10429592	0.850957	0.903498	0.0525406	0.000205251	0.0715343	chr20	7235107	7235108	LINC01428	NR_110609	TSS1500
cg09501112	0.893064	0.947355	0.054291	0.000205538	0.0715752	chr13	76399511	76399512	LMO7;LMO7;LMO7	NM_005358;NM_001306080;NM_015842	Body;Body;Body
cg11363743	0.77955	0.852668	0.0731182	0.000206645	0.0716668	chr16	81851102	81851103	PLCG2	NM_002661	Body
cg23686976	0.505227	0.593753	0.0885257	0.000207893	0.0718398	chr4	152892903	152892904
cg26555076	0.863944	0.916548	0.0526039	0.000208221	0.0718398	chr10	120494097	120494098	CACUL1	NM_153810	Body
cg02238362	0.724872	0.795216	0.0703444	0.00020844	0.0718398	chr21	43220402	43220403	PRDM15	NM_001040424	3'UTR	N_Shore
cg02243883	0.814291	0.883498	0.0692073	0.000208587	0.0718398	chr5	75901954	75901955	IQGAP2;IQGAP2	NM_006633;NM_001285460	Body;Body
cg07717438	0.912454	0.9644	0.0519464	0.000208832	0.0718398	chr3	98298004	98298005
cg01457262	0.852739	0.904416	0.0516769	0.000209331	0.0718649	chrX	96895169	96895170
cg27002303	0.765591	0.885641	0.12005	0.000209538	0.0718733	chr10	93335196	93335197	LOC100188947	NR_024467	Body
cg10144272	0.837246	0.899672	0.062426	0.00021071	0.0719914	chr13	63801193	63801194	LINC00376;LINC00376	NR_126409;NR_126409	ExonBnd;Body
cg22596016	0.881787	0.933025	0.0512377	0.000210848	0.0719914	chr17	61711557	61711558	MAP3K3;MAP3K3	NM_002401;NM_203351	Body;Body
cg09088836	0.860826	0.92448	0.0636535	0.00021139	0.0719977	chr6	2510144	2510145
cg19172949	0.844623	0.901546	0.0569232	0.00021212	0.0720518	chr20	32226227	32226228	CBFA2T2;CBFA2T2;CBFA2T2	NM_005093;NM_001039709;NM_001032999	Body;Body;Body
cg05336256	0.781951	0.85738	0.0754284	0.000213038	0.0721715	chr1	91480288	91480289	ZNF644;ZNF644;ZNF644	NM_016620;NM_032186;NM_201269	5'UTR;5'UTR;5'UTR
cg19318707	0.714643	0.84946	0.134816	0.000213328	0.0721715	chr2	162847258	162847259
cg27404480	0.878651	0.93959	0.0609392	0.000213831	0.0722834	chr5	121398019	121398020
cg07018790	0.663713	0.738262	0.0745492	0.000214978	0.0724102	chr5	141330589	141330590	PCDH12	NM_016580	Body
cg12587919	0.810457	0.877247	0.0667901	0.000215541	0.0724837	chr1	85311624	85311625	LPAR3	NM_012152	Body
cg17138976	0.862972	0.932589	0.0696173	0.000216245	0.0725469	chr1	89278893	89278894	PKN2	NM_006256	Body
cg01114846	0.799618	0.870298	0.0706801	0.000216451	0.0725582	chr3	195798994	195798995	TFRC;TFRC	NM_003234;NM_001128148	Body;Body
cg21156439	0.840251	0.92084	0.0805896	0.000216625	0.0725701	chr9	94716496	94716497				S_Shelf
cg25491247	0.806633	0.863577	0.0569441	0.000217832	0.0726455	chr2	17711716	17711717
cg16187787	0.900098	0.959529	0.0594307	0.000218154	0.0726667	chr3	112829534	112829535
cg25619136	0.813693	0.872762	0.0590691	0.000218609	0.0727321	chr12	100658609	100658610	DEPDC4	NM_152317	Body	N_Shelf
cg20274965	0.830449	0.883598	0.0531493	0.000219599	0.0727719	chr18	59989045	59989046				N_Shelf
cg13706362	0.846975	0.902994	0.0560191	0.000219709	0.0727719	chr8	38178467	38178468	WHSC1L1;WHSC1L1	NM_017778;NM_023034	Body;Body
cg12634594	0.855463	0.915959	0.0604958	0.000220481	0.0728377	chr2	50784731	50784732	NRXN1;NRXN1	NM_004801;NM_001135659	Body;Body
cg21996139	0.472503	0.582655	0.110152	0.00022124	0.0728708	chrX	133504252	133504253				N_Shelf
cg24161287	0.6905	0.802808	0.112308	0.000221491	0.0728708	chrX	41696874	41696875	CASK;CASK;CASK	NM_003688;NM_001126055;NM_001126054	Body;Body;Body
cg18590119	0.811901	0.862119	0.0502175	0.000221911	0.0728708	chr6	1495099	1495100
cg01170429	0.862372	0.929223	0.0668517	0.000222167	0.0728708	chr2	120600068	120600069	PTPN4	NM_002830	Body
cg16974428	0.908817	0.964909	0.0560928	0.000222786	0.0728708	chr7	158525611	158525612	ESYT2	NM_020728	3'UTR
cg23620032	0.848671	0.907064	0.0583926	0.000223059	0.0728708	chr5	71647276	71647277	PTCD2;PTCD2;PTCD2;PTCD2	NM_001284403;NM_024754;NM_001284404;NM_001284405	Body;Body;Body;Body
cg20368463	0.879646	0.952542	0.0728956	0.000223191	0.0728708	chr18	77673604	77673605	PQLC1;PQLC1;PQLC1	NM_001146345;NM_001146343;NM_025078	Body;Body;Body	N_Shore
cg21514120	0.810992	0.87463	0.0636379	0.000223778	0.0728708	chr3	67581946	67581947	SUCLG2;SUCLG2	NM_001177599;NM_003848	Body;Body
cg22738646	0.737861	0.797966	0.0601057	0.00022379	0.0728708	chr21	45524025	45524026	TRAPPC10	NM_003274	3'UTR	N_Shelf
cg05819930	0.829422	0.906558	0.0771356	0.000224087	0.0728708	chr12	13065900	13065901	GPRC5A	NM_003979	3'UTR
cg08755139	0.885979	0.942878	0.0568992	0.000224193	0.0728708	chrX	52827655	52827656	SPANXN5	NM_001009616	TSS1500
cg11998835	0.78733	0.853369	0.0660389	0.000224249	0.0728708	chr2	198055135	198055136	ANKRD44;ANKRD44	NM_001195144;NM_153697	Body;Body
cg25447019	0.866673	0.918794	0.0521204	0.000224403	0.0728708	chr17	19030144	19030145	GRAPL	NM_001129778	TSS1500
cg05562019	0.792812	0.846907	0.0540953	0.000224572	0.0728708	chr20	2833657	2833658	VPS16;VPS16	NM_080413;NM_022575	Body;Body
cg27540506	0.785523	0.880075	0.0945518	0.000225221	0.0729363	chrY	15593447	15593448	UTY;UTY;UTY;UTY;UTY;UTY;UTY;UTY;UTY;UTY;UTY;UTY;UTY;UTY;UTY;UTY;UTY;UTY;UTY;UTY;UTY;UTY;UTY;UTY;UTY;UTY;UTY;UTY;UTY;UTY;UTY;UTY;UTY;UTY;UTY;UTY;UTY;UTY;UTY;UTY;UTY;UTY;UTY;UTY;UTY;UTY;UTY;UTY;UTY;UTY;UTY;UTY;UTY;UTY;UTY;UTY;UTY;UTY;UTY;UTY;UTY;UTY;UTY;UTY;UTY;UTY;UTY;UTY;UTY;UTY;UTY;UTY;UTY;UTY;UTY;UTY;UTY	NM_001258255;NM_001258264;NM_001258257;NM_001258263;NM_007125;NM_001258265;NM_001258251;NM_001258250;NM_001258249;NM_001258268;NM_001258267;NM_001258266;NM_001258256;NM_001258254;NM_182659;NM_182660;NM_001258270;NM_001258261;NM_001258260;NM_001258259;NM_001258258;NM_001258252;NM_001258253;NM_001258262;NM_001258269;NR_047619;NR_047616;NR_047615;NR_047614;NR_047613;NR_047603;NR_047609;NR_047599;NR_…	TSS1500;TSS1500;TSS1500;TSS1500;TSS1500;TSS1500;TSS1500;TSS1500;TSS1500;TSS1500;TSS1500;TSS1500;TSS1500;TSS1500;TSS1500;TSS1500;TSS1500;TSS1500;TSS1500;TSS1500;TSS1500;TSS1500;TSS1500;TSS1500;TSS1500;TSS1500;TSS1500;TSS1500;TSS1500;TSS1500;TSS1500;TSS1500;TSS1500;TSS1500;TSS1500;TSS1500;TSS1500;TSS1500;TSS1500;TSS1500;TSS1500;TSS1500;TSS1500;TSS1500;TSS1500;TSS1500;TSS1500;TSS1500;TSS1500;TSS1500…	S_Shore
cg16873710	0.905015	0.955826	0.0508109	0.000225772	0.0729833	chr17	25868579	25868580	KSR1	NM_014238	5'UTR
cg16680624	0.855545	0.91187	0.0563256	0.000226158	0.0730072	chr7	30516376	30516377	NOD1	NM_006092	5'UTR	N_Shore
cg22081367	0.711602	0.789505	0.0779034	0.000226216	0.0730072	chr11	77551016	77551017	AAMDC	NM_024684	5'UTR
cg16576283	0.837696	0.926942	0.0892462	0.000226277	0.0730072	chr6	25104087	25104088	CMAHP	NR_002174	Body
cg00242233	0.778217	0.836354	0.0581378	0.000226486	0.0730467	chrX	62954565	62954566	ARHGEF9	NM_015185	Body
cg14546144	0.897949	0.961499	0.06355	0.000227649	0.0732537	chr12	26849677	26849678	ITPR2	NM_002223	Body
cg07706558	0.897366	0.951141	0.053775	0.000228149	0.0733587	chr11	12183446	12183447	MICAL2	NM_014632	5'UTR
cg09289469	0.882828	0.935363	0.052535	0.000229484	0.0734926	chr4	106321260	106321261	PPA2;PPA2;PPA2;PPA2;PPA2	NM_006903;NM_176867;NM_001034191;NM_176869;NM_176866	Body;Body;Body;Body;Body
cg00163459	0.881807	0.936225	0.0544173	0.000230699	0.0736727	chr20	10411528	10411529	MKKS;MKKS	NM_018848;NM_170784	5'UTR;5'UTR	N_Shelf
cg03614132	0.86925	0.925968	0.0567181	0.000231117	0.0737366	chr12	89453916	89453917
cg15631184	0.894844	0.948535	0.0536912	0.000233178	0.0739066	chr2	152359996	152359997	NEB;NEB;NEB;NEB	NM_004543;NM_001164507;NM_001271208;NM_001164508	Body;Body;Body;Body
cg25275443	0.83708	0.889012	0.0519324	0.000233928	0.0740331	chr7	21224189	21224190
cg13352841	0.893801	0.956999	0.0631981	0.000234491	0.0741255	chr14	100829347	100829348	WARS;WARS;WARS;WARS	NM_213646;NM_213645;NM_173701;NM_004184	5'UTR;5'UTR;Body;Body
cg23951395	0.580092	0.697367	0.117275	0.000235481	0.0742355	chr2	242263571	242263572	SEPT2;SEPT2;SEPT2;SEPT2;SEPT2;SEPT2	NM_001008491;NM_006155;NM_001282973;NM_001008492;NM_004404;NM_001282972	5'UTR;5'UTR;5'UTR;5'UTR;5'UTR;Body
cg08620697	0.903281	0.957048	0.0537671	0.000236436	0.0742695	chr6	6438882	6438883	LY86-AS1	NR_026970	Body
cg11207300	0.24924	0.19474	-0.0545005	0.000237028	0.0743147	chr12	95867190	95867191	METAP2	NM_006838	TSS1500	N_Shore
cg21676369	0.86715	0.93409	0.0669397	0.000237347	0.0743317	chr5	140254141	140254142	PCDHA12;PCDHA12;PCDHA1;PCDHA1;PCDHA2;PCDHA3;PCDHA4;PCDHA5;PCDHA6;PCDHA6;PCDHA7;PCDHA8;PCDHA9;PCDHA10;PCDHA10;PCDHA11	NM_018903;NM_031864;NM_031411;NM_018900;NM_018905;NM_018906;NM_018907;NM_018908;NM_031849;NM_018909;NM_018910;NM_018911;NM_031857;NM_031860;NM_018901;NM_018902	TSS1500;TSS1500;Body;Body;Body;Body;Body;Body;Body;Body;Body;Body;Body;Body;Body;Body	N_Shore
cg12705627	0.884352	0.940896	0.0565444	0.000237467	0.0743415	chr11	27554521	27554522	BDNF-AS;BDNF-AS;BDNF-AS;BDNF-AS;BDNF-AS	NR_033314;NR_002832;NR_033315;NR_033313;NR_033312	Body;Body;Body;Body;Body
cg05609000	0.871478	0.923089	0.0516106	0.000238311	0.0744401	chr3	141198763	141198764
cg06604497	0.817454	0.889294	0.0718401	0.000238632	0.0744673	chr12	11049695	11049696	PRH1-PRR4;PRH1;PRH1	NR_037918;NM_001291315;NM_001291314	Body;Body;5'UTR
cg22921334	0.862556	0.925942	0.0633857	0.000238866	0.0744755	chr5	52078726	52078727
cg04925707	0.832989	0.887812	0.0548227	0.000238998	0.0744767	chr11	68273526	68273527	PPP6R3;PPP6R3;PPP6R3;PPP6R3;PPP6R3;PPP6R3	NM_001164163;NM_001164164;NM_018312;NM_001164162;NM_001164161;NM_001164160	5'UTR;5'UTR;5'UTR;5'UTR;5'UTR;5'UTR
cg10719746	0.826697	0.882529	0.0558313	0.00023945	0.0744767	chr19	57350846	57350847	MIMT1;PEG3;PEG3;ZIM2;PEG3;PEG3;ZIM2;ZIM2	NR_024059;NM_001146184;NM_001146185;NM_001146326;NM_006210;NM_001146187;NM_001146327;NM_015363	TSS1500;5'UTR;5'UTR;5'UTR;5'UTR;5'UTR;5'UTR;5'UTR	N_Shore
cg17611548	0.806985	0.872591	0.0656061	0.000241021	0.0746784	chr19	19795546	19795547
cg15928016	0.846284	0.934848	0.0885634	0.000241098	0.0746784	chr10	94064371	94064372	MARCH5	NM_017824	Body
cg15195063	0.793924	0.860374	0.0664501	0.000241444	0.0746784	chr12	55845176	55845177	OR6C2	NM_054105	TSS1500
cg08711711	0.843729	0.904935	0.0612057	0.000241682	0.0746784	chr15	74094901	74094902
cg16021939	0.742845	0.824982	0.082137	0.000242286	0.0746855	chr19	54106876	54106877	LOC284379	NR_002938	TSS200
cg18823947	0.876354	0.932459	0.0561056	0.000242522	0.0747035	chr5	166636056	166636057
cg04136251	0.842425	0.897625	0.0551993	0.000243025	0.0747261	chr3	77590560	77590561	ROBO2;ROBO2;ROBO2;ROBO2;ROBO2	NM_001290065;NM_002942;NM_001290040;NM_001290039;NM_001128929	5'UTR;Body;Body;Body;Body
cg12267933	0.858942	0.913025	0.0540836	0.000244836	0.0750149	chr2	228176991	228176992	COL4A3;COL4A3;COL4A3;COL4A3	NM_031362;NM_031366;NM_000091;NM_031365	3'UTR;3'UTR;3'UTR;3'UTR
cg14002578	0.794016	0.858868	0.0648521	0.000244987	0.0750149	chr9	101569103	101569104	GALNT12	NM_024642	TSS1500	N_Shore
cg24452151	0.861998	0.920014	0.0580155	0.000245297	0.0750351	chr2	12433867	12433868	LOC100506457	NR_110196	Body
cg27435867	0.792415	0.859098	0.0666823	0.000245415	0.0750351	chr15	79140260	79140261
cg10618704	0.80508	0.868798	0.063718	0.000246828	0.0750773	chr17	9940970	9940971	GAS7;GAS7	NM_201432;NM_201433	TSS1500;Body
cg19549708	0.88933	0.949216	0.0598864	0.000247536	0.0750958	chr7	155080124	155080125
cg07519280	0.891192	0.959491	0.0682997	0.000247855	0.0751113	chr15	34186541	34186542	AVEN	NM_020371	Body
cg10704147	0.496176	0.579681	0.0835046	0.000249093	0.0752343	chr1	111488730	111488731
cg25231904	0.845915	0.903445	0.0575306	0.000249386	0.0752343	chrX	17571456	17571457	NHS-AS1;NHS;NHS	NR_046632;NM_198270;NM_001291867	Body;Body;Body
cg21647498	0.720965	0.82223	0.101265	0.000249763	0.0752343	chr10	111765109	111765110	ADD3;ADD3-AS1	NM_019903;NR_038943	TSS1500;Body	N_Shore
cg19442021	0.843798	0.913584	0.0697868	0.000249781	0.0752343	chr5	119432237	119432238
cg03545719	0.763135	0.85956	0.0964246	0.000250106	0.0752525	chr1	17751272	17751273	RCC2;RCC2	NM_018715;NM_001136204	Body;Body
cg19648729	0.878992	0.94608	0.0670884	0.00025072	0.075303	chr6	52960625	52960626	FBXO9;FBXO9;FBXO9	NM_033480;NM_012347;NM_033481	Body;Body;Body
cg14565499	0.775181	0.841966	0.0667859	0.000250873	0.0753059	chrX	133970618	133970619	FAM122C;FAM122C	NM_138819;NM_001170779	Body;Body
cg17839545	0.701268	0.787668	0.0864006	0.000250983	0.0753059	chr2	68412870	68412871	PPP3R1	NM_000945	Body
cg14734390	0.124717	0.0463989	-0.0783178	0.000252438	0.0753588	chr4	120988187	120988188	MAD2L1	NM_002358	TSS200	S_Shore
cg12488096	0.785607	0.857153	0.0715457	0.000253378	0.0753588	chr10	71927914	71927915	SAR1A;SAR1A	NM_020150;NM_001142648	5'UTR;5'UTR	N_Shelf
cg02809149	0.711222	0.788221	0.0769995	0.000253427	0.0753588	chr20	60769785	60769786	MTG2	NM_015666	Body
cg15695478	0.788426	0.848792	0.0603659	0.000253522	0.0753588	chr3	12049691	12049692	SYN2;SYN2	NM_133625;NM_003178	Body;Body	S_Shelf
cg02773821	0.89686	0.96189	0.0650306	0.000253701	0.0753588	chr15	62174499	62174500	VPS13C;VPS13C;VPS13C;VPS13C	NM_020821;NM_017684;NM_001018088;NM_018080	Body;Body;Body;Body
cg05669200	0.442768	0.56691	0.124142	0.000254446	0.0753588	chr3	149635767	149635768	RNF13;RNF13	NM_183381;NM_007282	Body;Body
cg23798035	0.602196	0.678737	0.0765412	0.000254493	0.0753588	chr2	208843996	208843997	PLEKHM3	NM_001080475	Body
cg18786018	0.825269	0.910347	0.0850783	0.000255637	0.075448	chr7	30670713	30670714	GARS	NM_002047	Body
cg14219156	0.834805	0.894023	0.0592184	0.000256095	0.0755117	chr17	42742093	42742094	C17orf104	NM_001145080	Body
cg27136994	0.814692	0.867594	0.052902	0.000256668	0.0755117	chr15	81426534	81426535	C15orf26	NM_173528	TSS200	Island
cg24842815	0.807841	0.858042	0.0502015	0.000257049	0.0755117	chr8	581753	581754
cg23764599	0.856354	0.925528	0.0691733	0.000257127	0.0755117	chr4	21452092	21452093	KCNIP4;KCNIP4;KCNIP4	NM_001035003;NM_001035004;NM_147182	Body;5'UTR;5'UTR
cg15708928	0.834538	0.898536	0.0639985	0.000257327	0.0755117	chr7	152039095	152039096	KMT2C	NM_170606	Body
cg16528905	0.679187	0.785778	0.106591	0.000257848	0.0755199	chr20	7049015	7049016
cg04662961	0.374243	0.510777	0.136534	0.00025824	0.0755199	chr15	44486562	44486563	FRMD5	NM_032892	Body	N_Shore
cg02614372	0.875151	0.925565	0.0504139	0.000259192	0.0755199	chr7	8486611	8486612	NXPH1	NM_152745	Body	S_Shelf
cg11569008	0.721408	0.824936	0.103528	0.000259583	0.0755199	chr16	16353041	16353042	NOMO3	NM_001004067	Body
cg02993094	0.806206	0.886617	0.0804109	0.00025975	0.0755199	chr16	87110195	87110196
cg00864046	0.675853	0.769941	0.0940883	0.000259832	0.0755199	chr20	55934712	55934713	MTRNR2L3;MTRNR2L3;RAE1;RAE1	NM_001190472;NM_001190472;NM_001015885;NM_003610	1stExon;5'UTR;Body;Body
cg06841262	0.900487	0.955145	0.0546578	0.000259872	0.0755199	chr17	14209002	14209003	HS3ST3B1;MGC12916	NM_006041;NR_026880	Body;Body	S_Shore
cg24149628	0.793139	0.884777	0.091638	0.000260117	0.0755199	chr17	14629029	14629030
cg22821931	0.844584	0.916199	0.0716141	0.000260131	0.0755199	chr7	50800837	50800838	GRB10;GRB10;GRB10	NM_001001555;NM_005311;NM_001001549	5'UTR;TSS1500;TSS1500
cg05061272	0.896723	0.955059	0.0583352	0.000261305	0.0757042	chr10	124925210	124925211
cg09493085	0.913082	0.97029	0.0572081	0.000261665	0.0757574	chr20	14908695	14908696	MACROD2-AS1;MACROD2-AS1;MACROD2-AS1;MACROD2	NR_037841;NR_110318;NR_072988;NM_080676	Body;Body;Body;Body
cg16318744	0.880401	0.938574	0.058173	0.000262244	0.0758459	chr14	54676580	54676581
cg01821225	0.868019	0.950342	0.0823231	0.000262706	0.0758907	chr5	126882315	126882316	PRRC1;PRRC1	NM_130809;NM_001286808	Body;Body
cg05973929	0.809643	0.909327	0.099684	0.000263083	0.0759476	chrX	135664839	135664840
cg04285399	0.904051	0.956515	0.0524642	0.000263216	0.0759476	chr19	13225784	13225785	TRMT1;TRMT1;TRMT1	NM_001142554;NM_017722;NM_001136035	Body;Body;Body	N_Shore
cg01617617	0.858781	0.941943	0.0831612	0.000264218	0.0761077	chr3	97387955	97387956	EPHA6	NM_001080448	Body
cg17279142	0.783079	0.858026	0.0749475	0.000264848	0.07613	chr2	143591891	143591892
cg07764189	0.65999	0.73621	0.0762199	0.000265066	0.07613	chr6	111497005	111497006	SLC16A10	NM_018593	Body
cg13879177	0.643293	0.734605	0.0913122	0.000265672	0.0761605	chr1	17697962	17697963	PADI6	NM_207421	TSS1500
cg10407763	0.755843	0.856813	0.10097	0.000265764	0.0761605	chr10	88827657	88827658	GLUD1	NM_005271	Body
cg00971582	0.865088	0.92931	0.064222	0.000266675	0.076249	chr9	86643895	86643896
cg24980579	0.863388	0.931389	0.0680011	0.000266713	0.076249	chr4	86748789	86748790	ARHGAP24;ARHGAP24;ARHGAP24	NM_001287805;NM_001025616;NM_001042669	TSS1500;Body;5'UTR
cg22686240	0.843587	0.917287	0.0736995	0.000267643	0.076342	chr4	15375625	15375626	C1QTNF7;C1QTNF7	NM_001135171;NM_001135170	TSS1500;Body
cg13565129	0.804095	0.857397	0.0533014	0.000267647	0.076342	chr6	28601419	28601420				N_Shore
cg09838346	0.871687	0.93019	0.0585031	0.000268067	0.0763722	chr5	128825816	128825817	ADAMTS19	NM_133638	Body
cg12924652	0.757468	0.822647	0.0651788	0.000268323	0.0763722	chr3	173639545	173639546	NLGN1-AS1;NLGN1	NR_046664;NM_014932	TSS1500;Body
cg18340250	0.547088	0.663696	0.116608	0.000268569	0.0763722	chr5	150995658	150995659
cg24069126	0.664595	0.736623	0.0720284	0.000268792	0.0763722	chr20	49157035	49157036	PTPN1;PTPN1	NM_001278618;NM_002827	5'UTR;Body
cg11020665	0.8182	0.895333	0.0771328	0.000268817	0.0763722	chr12	120635258	120635259	RPLP0;RPLP0	NM_053275;NM_001002	Body;Body	N_Shelf
cg22728210	0.874021	0.944082	0.0700608	0.000269536	0.0763722	chr15	31799827	31799828	OTUD7A	NM_130901	Body
cg13292900	0.901229	0.956585	0.0553562	0.000269624	0.0763722	chr11	58914165	58914166	FAM111A;FAM111A;FAM111A;FAM111A;FAM111A	NM_001142520;NM_198847;NM_001142521;NM_022074;NM_001142519	5'UTR;5'UTR;5'UTR;5'UTR;5'UTR	S_Shelf
cg10523352	0.807865	0.899782	0.0919169	0.000270333	0.0763722	chr10	31093542	31093543
cg18473234	0.901648	0.958268	0.0566191	0.00027037	0.0763722	chr19	5097819	5097820	KDM4B	NM_015015	Body	S_Shore
cg20485225	0.607704	0.707146	0.0994422	0.000270495	0.0763722	chr16	6298848	6298849	RBFOX1;RBFOX1;RBFOX1	NM_001142333;NM_018723;NM_001308117	5'UTR;5'UTR;Body
cg15202269	0.792137	0.888269	0.096132	0.000270916	0.0764398	chr20	8029064	8029065
cg22629903	0.811296	0.873653	0.0623563	0.000271475	0.0764882	chr8	16772868	16772869
cg21639510	0.734611	0.835391	0.100781	0.000272511	0.0765644	chr10	15921430	15921431
cg25282730	0.776625	0.856489	0.0798646	0.000272964	0.0765644	chr15	50791741	50791742	USP8;USP8;USP8	NM_001128610;NM_001283049;NM_005154	3'UTR;3'UTR;3'UTR
cg27634344	0.880991	0.946918	0.0659263	0.000273838	0.076686	chr4	188917251	188917252	ZFP42	NM_174900	5'UTR	S_Shore
cg23258173	0.366093	0.434179	0.0680859	0.000273939	0.076686	chr2	5506547	5506548
cg00154825	0.708441	0.80458	0.0961391	0.000274	0.076686	chr13	103496799	103496800	BIVM-ERCC5;ERCC5	NM_001204425;NM_000123	Body;TSS1500	N_Shore
cg10090468	0.876006	0.940703	0.0646978	0.000274323	0.0767229	chr4	76434517	76434518	RCHY1;RCHY1;RCHY1;RCHY1;RCHY1;RCHY1;RCHY1;RCHY1;RCHY1;RCHY1;RCHY1;RCHY1;RCHY1;RCHY1;RCHY1;RCHY1;RCHY1;RCHY1;RCHY1	NM_015436;NM_001009922;NM_001278539;NM_001278538;NR_103724;NR_103723;NR_037914;NR_037913;NR_103725;NM_001278539;NR_103724;NR_103723;NR_037914;NR_037913;NM_015436;NM_001009922;NM_001278537;NM_001278536;NM_001278538	ExonBnd;ExonBnd;ExonBnd;ExonBnd;ExonBnd;ExonBnd;ExonBnd;ExonBnd;TSS200;5'UTR;Body;Body;Body;Body;Body;Body;Body;Body;Body
cg14213817	0.852376	0.939324	0.0869489	0.000275582	0.076832	chr3	41279558	41279559	CTNNB1;CTNNB1;CTNNB1;CTNNB1;CTNNB1;CTNNB1	NM_001098210;NM_001098209;NM_001904;NM_001098210;NM_001098209;NM_001904	ExonBnd;ExonBnd;ExonBnd;Body;Body;Body
cg27096661	0.681837	0.770927	0.0890899	0.000275744	0.076832	chr15	96991159	96991160
cg03206263	0.887146	0.959632	0.0724855	0.000275809	0.076832	chr7	36086712	36086713
cg23975226	0.6637	0.806262	0.142562	0.000276218	0.0768807	chr11	106987283	106987284
cg02757223	0.762571	0.849131	0.0865597	0.000276694	0.0769141	chr2	43848957	43848958
cg19411933	0.902256	0.959405	0.0571487	0.000277918	0.0769981	chr8	95523882	95523883	KIAA1429;KIAA1429	NM_015496;NM_183009	Body;Body
cg10133169	0.831428	0.882595	0.0511674	0.000278364	0.0770204	chr11	115456862	115456863
cg07879533	0.630973	0.719904	0.0889313	0.000278841	0.077054	chr4	40167282	40167283
cg08843330	0.803921	0.868003	0.0640818	0.000279114	0.077054	chr12	69126191	69126192	NUP107	NM_020401	Body
cg01119724	0.757509	0.858816	0.101307	0.000279512	0.077054	chr11	86739848	86739849
cg26928831	0.831608	0.882259	0.050651	0.000279651	0.077054	chr12	1298567	1298568	ERC1;ERC1;ERC1;ERC1;ERC1;ERC1	NR_027946;NR_027948;NR_027949;NM_178039;NM_178040;NM_001301248	Body;Body;Body;Body;Body;Body
cg17665024	0.702188	0.803224	0.101036	0.000279674	0.077054	chr1	25739153	25739154	RHCE;RHCE;RHCE;RHCE	NM_138618;NM_138617;NM_138616;NM_020485	Body;Body;Body;Body
cg08356509	0.820814	0.890529	0.0697151	0.000279834	0.0770601	chr11	13739536	13739537	FAR1	NM_032228	Body
cg09590161	0.816154	0.887487	0.0713336	0.000279913	0.0770601	chr2	109064615	109064616	GCC2;GCC2	NM_181453;NR_028063	TSS1500;TSS1500	N_Shore
cg05465968	0.585481	0.666981	0.0814999	0.000280131	0.0770601	chr6	21054212	21054213	CDKAL1	NM_017774	Body
cg26124780	0.89582	0.947087	0.0512673	0.000281287	0.0770955	chr2	86398889	86398890	IMMT;IMMT;IMMT	NM_001100170;NM_006839;NM_001100169	Body;Body;Body
cg04755361	0.825584	0.885021	0.0594373	0.000282288	0.0771351	chr21	31694105	31694106	KRTAP26-1	NM_203405	TSS1500
cg14774480	0.660085	0.734671	0.0745863	0.000282486	0.0771351	chr11	102653516	102653517	WTAPP1	NR_038390	TSS1500
cg17747069	0.6922	0.785322	0.0931218	0.00028253	0.0771351	chr3	59526639	59526640
cg26229723	0.815836	0.905696	0.08986	0.000282648	0.0771356	chr6	27078832	27078833
cg23413475	0.832828	0.900258	0.0674302	0.000282979	0.0771579	chr10	95750037	95750038				N_Shelf
cg00153990	0.816773	0.891454	0.0746805	0.000283582	0.0771781	chr19	9296167	9296168	OR7D2	NM_175883	TSS200
cg14944538	0.901014	0.95272	0.0517061	0.000283686	0.0771781	chr18	3220532	3220533	MYOM1;MYOM1	NM_019856;NM_003803	TSS1500;TSS1500
cg11446736	0.835871	0.892076	0.0562052	0.000283803	0.0771781	chr13	89404403	89404404
cg11900273	0.682317	0.765127	0.0828097	0.000283946	0.0771781	chr4	119653574	119653575	SEC24D	NM_014822	Body
cg19545580	0.796863	0.859286	0.0624229	0.000284193	0.0771948	chr4	34670218	34670219
cg03388769	0.734691	0.814413	0.0797216	0.000284285	0.0771948	chr5	60622671	60622672				N_Shelf
cg06159278	0.771523	0.823077	0.0515545	0.000284883	0.077302	chr9	80736139	80736140
cg22726500	0.840769	0.902856	0.0620865	0.00028508	0.0773055	chr17	1694578	1694579	SMYD4	NM_052928	Body
cg10394510	0.851985	0.910857	0.0588718	0.00028512	0.0773055	chr3	15727971	15727972	ANKRD28;ANKRD28;ANKRD28	NM_001195099;NM_001195098;NM_015199	Body;Body;Body
cg05311180	0.885611	0.950945	0.065334	0.000285355	0.0773055	chr2	217301204	217301205	SMARCAL1;SMARCAL1	NM_001127207;NM_014140	Body;Body
cg11966215	0.752749	0.850055	0.0973056	0.000285698	0.0773066	chr12	76743052	76743053	BBS10	NM_024685	TSS1500	S_Shore
cg18469436	0.868317	0.923815	0.055498	0.00028663	0.0773551	chr14	87652828	87652829
cg21512216	0.844443	0.906656	0.0622135	0.000287014	0.0773971	chr1	36318980	36318981	AGO4	NM_017629	Body
cg05565176	0.788189	0.850456	0.0622662	0.000287156	0.0773971	chr12	42472557	42472558
cg02994113	0.909289	0.960785	0.0514966	0.00028723	0.0773971	chrX	76706922	76706923
cg06888209	0.85214	0.929879	0.0777387	0.000288795	0.0774565	chr2	237702580	237702581
cg17160506	0.837768	0.903713	0.0659447	0.000288941	0.0774565	chr17	64649540	64649541	PRKCA	NM_002737	Body
cg02974259	0.850174	0.945147	0.0949731	0.000289212	0.0774565	chr16	71782211	71782212	AP1G1;AP1G1	NM_001030007;NM_001128	Body;Body
cg16093535	0.840437	0.896415	0.0559785	0.000289531	0.0774565	chr3	141700112	141700113	TFDP2;TFDP2;TFDP2;TFDP2;TFDP2;TFDP2	NM_001178142;NM_001178140;NM_006286;NM_001178138;NM_001178141;NM_001178139	5'UTR;Body;Body;Body;Body;Body
cg17602206	0.712927	0.784937	0.0720107	0.00028965	0.0774565	chr5	164588490	164588491
cg27279713	0.820995	0.902317	0.0813214	0.000290065	0.0774861	chr11	109994010	109994011	ZC3H12C	NM_033390	Body
cg16411062	0.85718	0.916802	0.0596218	0.000291696	0.077652	chr4	120489647	120489648	PDE5A;PDE5A;PDE5A	NM_033437;NM_033430;NM_001083	Body;Body;Body
cg08332546	0.821948	0.875585	0.0536372	0.000292748	0.0778084	chr1	95195296	95195297	LINC01057	NR_104131	Body
cg18906028	0.850744	0.90977	0.0590258	0.000293315	0.077862	chr5	140238079	140238080	PCDHA6;PCDHA2;PCDHA1;PCDHA9;PCDHA7;PCDHA1;PCDHA6;PCDHA5;PCDHA10;PCDHA3;PCDHA4;PCDHA10;PCDHA10;PCDHA8	NM_031849;NM_018905;NM_031411;NM_031857;NM_018910;NM_018900;NM_018909;NM_018908;NM_018901;NM_018906;NM_018907;NM_031859;NM_031860;NM_018911	Body;Body;Body;Body;Body;Body;Body;Body;Body;Body;Body;1stExon;Body;Body	S_Shore
cg05375796	0.866608	0.918568	0.0519602	0.000293685	0.0778855	chr12	1551577	1551578	ERC1;ERC1;ERC1;ERC1;ERC1;ERC1	NR_027946;NR_027948;NR_027949;NM_178039;NM_178040;NM_001301248	Body;Body;Body;Body;Body;Body
cg11786848	0.575076	0.692087	0.117011	0.000294719	0.0780353	chr13	71535173	71535174
cg12829894	0.874581	0.947702	0.0731215	0.000295975	0.0780353	chrX	3054798	3054799
cg15678392	0.83947	0.901181	0.0617113	0.000296761	0.0780353	chr2	103378135	103378136	TMEM182	NM_144632	TSS1500
cg03786808	0.785074	0.83538	0.0503061	0.000297787	0.0780353	chr17	41994384	41994385	C17orf88	NR_026770	TSS200
cg23731288	0.88853	0.944022	0.0554921	0.00029786	0.0780353	chrX	3057848	3057849
cg17831511	0.904436	0.960486	0.0560497	0.000298499	0.0780813	chr11	103677058	103677059
cg05959265	0.903629	0.957498	0.0538696	0.00029896	0.0781091	chr12	95811384	95811385
cg26372842	0.830631	0.91069	0.0800588	0.000299304	0.0781091	chr12	48918612	48918613	OR8S1	NM_001005203	TSS1500	N_Shelf
cg02757317	0.876265	0.947367	0.0711029	0.000299398	0.0781091	chr9	86444257	86444258
cg12323055	0.917356	0.972226	0.0548702	0.000299809	0.0781815	chr14	23470172	23470173	C14orf93;C14orf93;C14orf93;C14orf93;C14orf93;C14orf93;C14orf93;C14orf93	NM_001282969;NM_001130706;NM_001282969;NM_001282968;NM_001130708;NM_001130706;NM_001282970;NM_021944	5'UTR;ExonBnd;1stExon;5'UTR;5'UTR;5'UTR;5'UTR;5'UTR
cg23366556	0.655304	0.856414	0.20111	0.000301016	0.078338	chr10	21787598	21787599	CASC10	NM_001010911	TSS1500	N_Shore
cg10963869	0.770201	0.877814	0.107613	0.000301274	0.0783456	chr12	91227763	91227764
cg03415889	0.826726	0.909314	0.0825878	0.000301893	0.0783587	chr11	29502595	29502596
cg10286900	0.893171	0.946301	0.0531303	0.00030203	0.0783587	chr13	44540557	44540558				N_Shore
cg13537416	0.889471	0.941833	0.0523615	0.000302271	0.0783818	chr9	124506555	124506556	DAB2IP;DAB2IP	NM_032552;NM_138709	Body;5'UTR
cg10290291	0.875774	0.952233	0.0764595	0.000302613	0.0784276	chr4	120415417	120415418	LOC645513	NR_037630	Body
cg13208088	0.812631	0.877908	0.0652763	0.000303418	0.0785155	chr6	10392519	10392520				S_Shore
cg23155785	0.241121	0.342384	0.101263	0.000304554	0.078591	chr14	101833415	101833416				S_Shore
cg09126991	0.821232	0.899045	0.0778134	0.000304879	0.078591	chr6	38584465	38584466	BTBD9;BTBD9	NM_001099272;NM_052893	5'UTR;5'UTR
cg17048240	0.811904	0.873369	0.0614644	0.000305198	0.078591	chr20	60889183	60889184	LAMA5	NM_005560	Body	Island
cg18724091	0.869966	0.942472	0.0725054	0.000305313	0.078591	chr16	10565651	10565652	ATF7IP2;ATF7IP2;ATF7IP2;ATF7IP2	NR_045815;NM_001256160;NM_024997;NR_045816	Body;Body;Body;Body
cg27228210	0.866549	0.930243	0.0636937	0.000305388	0.078591	chr2	216420018	216420019
cg00527195	0.870804	0.954832	0.0840279	0.000305973	0.0786695	chr3	141105273	141105274	ZBTB38	NM_001080412	5'UTR
cg02945866	0.781504	0.889693	0.108188	0.000308292	0.0788593	chr7	157557461	157557462	PTPRN2;PTPRN2;PTPRN2	NM_002847;NM_130842;NM_130843	Body;Body;Body	N_Shelf
cg13148429	0.904958	0.959625	0.0546667	0.000309101	0.0788593	chr18	46688124	46688125	DYM	NM_017653	Body
cg17149646	0.881554	0.938979	0.0574248	0.00030944	0.0788593	chr3	145656282	145656283
cg24529144	0.85107	0.930651	0.0795818	0.00030973	0.0788593	chr11	60382082	60382083	C11orf64	NR_026946	TSS1500
cg03409983	0.903982	0.964371	0.0603883	0.000309751	0.0788593	chr5	101637849	101637850
cg19565396	0.846096	0.921806	0.0757104	0.000309798	0.0788593	chr6	4706336	4706337	CDYL	NR_026590	TSS200
cg25651662	0.863213	0.93595	0.072737	0.00031107	0.078932	chr4	178170132	178170133
cg26960295	0.824372	0.887154	0.0627823	0.000311728	0.0789692	chr13	91434770	91434771
cg18364120	0.861157	0.915255	0.0540981	0.000312086	0.0789888	chr11	118097056	118097057	AMICA1	NM_001098526	TSS1500
cg02270765	0.684822	0.747344	0.0625227	0.000312353	0.0789898	chr4	84843504	84843505
cg18237139	0.69208	0.791	0.09892	0.000313418	0.0790174	chr4	41222060	41222061				S_Shelf
cg06565131	0.78559	0.838585	0.0529943	0.000314784	0.0791272	chr17	27853711	27853712	TAOK1;TAOK1	NM_025142;NM_020791	Body;Body
cg18188328	0.773505	0.837882	0.0643768	0.00031521	0.0791272	chr6	15505094	15505095	JARID2	NM_004973	Body
cg22886467	0.886397	0.938007	0.0516102	0.000315245	0.0791272	chr2	164224620	164224621
cg26894820	0.909608	0.965891	0.0562828	0.000315245	0.0791272	chr12	91505265	91505266	LUM;LUM	NM_002345;NM_002345	1stExon;5'UTR
cg06960314	0.779828	0.859021	0.0791929	0.000317183	0.0792037	chr6	2340809	2340810	GMDS-AS1	NR_046229	Body
cg09510832	0.862738	0.915062	0.0523234	0.000317371	0.0792037	chr10	134506067	134506068	INPP5A	NM_005539	Body	S_Shore
cg12842251	0.716182	0.826452	0.11027	0.000317847	0.0792037	chr17	33239553	33239554
cg00851837	0.883879	0.934104	0.0502254	0.000318209	0.0792037	chr14	31535484	31535485	AP4S1;AP4S1;AP4S1;AP4S1;AP4S1;AP4S1	NM_001254727;NM_007077;NM_001254726;NM_001128126;NM_001254729;NM_001254728	Body;Body;Body;Body;Body;Body
cg23186927	0.856853	0.909794	0.0529413	0.000318288	0.0792037	chr2	36733060	36733061	CRIM1	NM_016441	Body
cg05221180	0.709363	0.768558	0.0591947	0.000318647	0.0792037	chr9	86602511	86602512	RMI1	NM_024945	5'UTR
cg01971789	0.84889	0.919494	0.070604	0.000318746	0.0792037	chr6	28889545	28889546	TRIM27	NM_006510	Body	N_Shore
cg23573148	0.714924	0.810487	0.0955631	0.00031967	0.079207	chr15	36145858	36145859	DPH6-AS1	NR_038251	Body
cg26634352	0.892415	0.950134	0.057719	0.000319759	0.079207	chr2	15363204	15363205	NBAS;NBAS	NR_052013;NM_015909	Body;Body
cg20153160	0.728946	0.791217	0.0622708	0.000320061	0.079207	chr1	115324285	115324286	SIKE1;SIKE1	NM_001102396;NM_025073	TSS1500;TSS1500	S_Shore
cg11289676	0.720633	0.80425	0.0836168	0.000320106	0.079207	chr11	70209516	70209517	PPFIA1;PPFIA1;PPFIA1	NR_045286;NM_177423;NM_003626	Body;Body;Body
cg06517521	0.86268	0.921044	0.0583642	0.000320259	0.079207	chr1	23363957	23363958	KDM1A;KDM1A	NM_015013;NM_001009999	Body;Body
cg15495594	0.479866	0.576845	0.0969794	0.000321496	0.0792118	chr3	119186661	119186662	KTELC1;KTELC1	NR_024265;NM_152305	TSS1500;TSS1500	N_Shore
cg11568654	0.925574	0.976861	0.0512875	0.000322876	0.079258	chr12	90220421	90220422
cg14821923	0.79305	0.858976	0.0659266	0.000322933	0.079258	chr5	93512716	93512717	C5orf36	NM_001145678	Body
cg00661735	0.559334	0.623069	0.0637354	0.000323075	0.079258	chr3	192373255	192373256	FGF12	NM_004113	Body
cg14607244	0.8839	0.95566	0.0717609	0.000323115	0.079258	chr9	25681826	25681827				S_Shelf
cg14013155	0.821518	0.899795	0.0782765	0.000323422	0.0792872	chr21	29999606	29999607
cg00139234	0.57177	0.728727	0.156956	0.000324762	0.0793337	chr6	163922286	163922287	QKI;QKI;QKI;QKI;QKI	NM_206855;NM_206854;NM_206853;NM_001301085;NM_006775	Body;Body;Body;Body;Body
cg24545166	0.824554	0.769573	-0.0549807	0.000324842	0.0793337	chr6	154674363	154674364	IPCEF1;IPCEF1	NM_001130700;NM_015553	5'UTR;5'UTR
cg10249579	0.86677	0.92239	0.0556206	0.000325381	0.0793337	chr7	24932149	24932150	OSBPL3;OSBPL3;OSBPL3;OSBPL3;OSBPL3;OSBPL3;OSBPL3;OSBPL3;OSBPL3	NM_145322;NM_145321;NM_145320;NM_145322;NM_145321;NM_145320;NM_015550;NR_104112;NR_104111	1stExon;1stExon;1stExon;5'UTR;5'UTR;5'UTR;5'UTR;Body;Body
cg26806149	0.900199	0.95523	0.0550312	0.000325409	0.0793337	chr3	135740208	135740209	PPP2R3A;PPP2R3A;PPP2R3A	NM_181897;NM_001190447;NM_002718	TSS1500;5'UTR;Body
cg17600863	0.794675	0.86378	0.0691052	0.000325459	0.0793337	chr10	93372507	93372508	LOC100188947	NR_024467	TSS1500
cg07101116	0.859703	0.916908	0.0572058	0.000325796	0.0793337	chr9	75486850	75486851	LINC01474;LINC01474;LINC01474	NR_121181;NR_121180;NR_121120	Body;Body;Body
cg22087119	0.744059	0.799666	0.0556072	0.000326196	0.0793337	chr3	100353884	100353885	ADGRG7;ADGRG7	NM_001308362;NM_032787	TSS1500;Body
cg24002907	0.206163	0.290714	0.0845508	0.000326423	0.0793337	chr11	112088765	112088766	BCO2;BCO2	NM_001037290;NM_031938	3'UTR;3'UTR
cg23729501	0.792725	0.866804	0.0740788	0.000326426	0.0793337	chr1	84629943	84629944	PRKACB;PRKACB;PRKACB;PRKACB;PRKACB;PRKACB;PRKACB;PRKACB;PRKACB;PRKACB;PRKACB;PRKACB;PRKACB;PRKACB;PRKACB	NM_001300915;NM_001242860;NM_001242861;NM_001242857;NM_001300917;NM_001242858;NM_001242859;NM_001242857;NM_001300917;NM_001242858;NM_001242859;NM_207578;NM_001300916;NM_002731;NM_182948	TSS1500;TSS1500;TSS1500;5'UTR;5'UTR;5'UTR;5'UTR;1stExon;1stExon;1stExon;1stExon;Body;Body;Body;Body
cg15500337	0.856059	0.909794	0.0537348	0.00032751	0.0794116	chr2	257041	257042	SH3YL1;SH3YL1;SH3YL1;SH3YL1;SH3YL1;SH3YL1;SH3YL1;SH3YL1;SH3YL1	NM_001282687;NR_104227;NR_104226;NR_104225;NR_104223;NM_001159597;NM_015677;NR_104224;NM_001282682	TSS1500;Body;Body;Body;Body;Body;Body;Body;5'UTR
cg21560977	0.855831	0.91516	0.059329	0.000327884	0.0794116	chrX	147946839	147946840	AFF2;AFF2;AFF2;AFF2;AFF2;AFF2	NM_001169125;NM_001169124;NM_001169123;NM_002025;NM_001169122;NM_001170628	Body;Body;Body;Body;Body;Body
cg06473365	0.874184	0.933292	0.0591072	0.000328525	0.0794116	chr13	42729314	42729315	DGKH;DGKH;DGKH;DGKH;DGKH;DGKH;DGKH;DGKH	NM_001204506;NM_001204505;NM_001204504;NM_152910;NM_178009;NM_001297429;NR_123714;NR_123715	5'UTR;5'UTR;Body;Body;Body;5'UTR;Body;Body
cg19888888	0.812787	0.87939	0.0666031	0.00032868	0.0794116	chr3	74761514	74761515
cg18436214	0.864917	0.925078	0.060161	0.000328834	0.0794116	chr10	77268489	77268490
cg23628855	0.881159	0.941034	0.0598752	0.00032889	0.0794116	chr2	171263699	171263700	MYO3B;MYO3B;MYO3B;MYO3B;MYO3B	NR_045684;NR_045683;NR_045682;NM_138995;NM_001083615	Body;Body;Body;Body;Body
cg06468646	0.772393	0.861125	0.088732	0.000328981	0.0794116	chr4	122745809	122745810	CCNA2;BBS7	NM_001237;NM_176824	TSS1500;3'UTR	S_Shore
cg24274965	0.799752	0.854125	0.0543728	0.000329618	0.0794116	chr7	84295227	84295228
cg13002222	0.87496	0.951631	0.0766711	0.000329701	0.0794116	chr3	103532469	103532470
cg03440426	0.87326	0.938327	0.0650668	0.000329816	0.0794116	chr6	53363773	53363774	GCLC	NM_001498	Body
cg10043665	0.797831	0.848029	0.0501978	0.000330619	0.0794347	chr21	31874552	31874553	KRTAP19-5	NM_181611	TSS200
cg23653514	0.870963	0.921405	0.0504419	0.000332369	0.0794408	chr12	95460463	95460464	NR2C1;NR2C1;NR2C1	NM_001032287;NM_001127362;NM_003297	Body;Body;Body
cg09643337	0.810218	0.913244	0.103025	0.000332529	0.0794408	chrX	75876429	75876430
cg21799943	0.757871	0.869295	0.111424	0.000333028	0.0794474	chr3	27356391	27356392	NEK10;NEK10	NM_152534;NM_199347	Body;Body
cg21645290	0.789216	0.869009	0.0797924	0.000333569	0.0795089	chr7	99161986	99161987	ZNF655;ZNF655;ZNF655;ZNF655;ZNF655;ZNF655;ZNF655;ZNF655	NM_001083956;NM_001085367;NM_138494;NM_024061;NM_001009958;NM_001085366;NM_001085368;NM_001009960	Body;3'UTR;Body;3'UTR;3'UTR;3'UTR;Body;Body
cg26460216	0.862133	0.93003	0.0678972	0.000334616	0.0795745	chr7	120510371	120510372
cg21691749	0.864948	0.936869	0.0719206	0.000335293	0.0796489	chrX	41438181	41438182	CASK;CASK;CASK	NM_003688;NM_001126055;NM_001126054	Body;Body;Body
cg10721855	0.878036	0.943835	0.0657988	0.000335819	0.0796489	chrX	150865927	150865928	PRRG3	NM_024082	TSS1500	S_Shore
cg19997517	0.637683	0.725521	0.0878376	0.00033614	0.0796489	chr22	22675442	22675443	BMS1P20	NR_027293	Body
cg20263889	0.526713	0.621012	0.0942995	0.000336424	0.0796489	chr1	147137872	147137873	ACP6	NM_016361	Body	N_Shelf
cg24683910	0.812388	0.871873	0.0594849	0.000337526	0.0797531	chr1	79961576	79961577
cg10508217	0.621318	0.681482	0.0601646	0.00033793	0.0797713	chr1	68629102	68629103	GPR177;GPR177	NM_001002292;NM_024911	Body;Body	Island
cg07249742	0.741724	0.838464	0.0967405	0.000337974	0.0797713	chr3	124570104	124570105	ITGB5	NM_002213	Body
cg06653043	0.876383	0.928314	0.0519311	0.000338229	0.0797713	chrX	135332400	135332401	MAP7D3;MAP7D3;MAP7D3	NM_001173517;NM_024597;NM_001173516	Body;Body;Body	N_Shore
cg16319535	0.914671	0.966237	0.0515659	0.00033853	0.0798115	chr5	153599583	153599584	GALNT10	NM_198321	Body
cg14072063	0.837216	0.892564	0.0553482	0.000338626	0.0798117	chr4	188334517	188334518	LOC339975	NR_038931	Body
cg10546542	0.645148	0.732455	0.0873067	0.000339352	0.0798365	chr20	10385127	10385128
cg26453248	0.764204	0.828247	0.0640433	0.00033952	0.0798365	chr2	241647580	241647581
cg16092347	0.871763	0.924434	0.0526706	0.000339871	0.0798365	chr2	206889975	206889976	INO80D	NM_017759	Body
cg06080616	0.704745	0.811966	0.107221	0.00034066	0.0798365	chr6	10116429	10116430
cg22958354	0.88308	0.960388	0.0773084	0.000340719	0.0798365	chr17	4589469	4589470	PELP1	NM_014389	Body
cg13240253	0.579979	0.65772	0.0777407	0.000341113	0.0798365	chr3	71245529	71245530	FOXP1	NM_032682	Body
cg00912449	0.713204	0.833217	0.120013	0.000341437	0.0798714	chr14	97431137	97431138
cg12631169	0.898287	0.950485	0.0521974	0.000341782	0.0799109	chr18	3995452	3995453	DLGAP1-AS4;DLGAP1;DLGAP1	NR_102696;NM_004746;NM_001242761	Body;5'UTR;5'UTR
cg06654783	0.859998	0.931291	0.0712937	0.000342802	0.0799747	chrX	122758460	122758461	THOC2	NM_001081550	Body
cg02808656	0.699061	0.825375	0.126315	0.000342821	0.0799747	chr4	48385504	48385505	SLAIN2	NM_020846	Body
cg18590053	0.736624	0.806682	0.0700578	0.000343435	0.0799747	chr5	142611958	142611959
cg23151860	0.860339	0.945148	0.0848088	0.000343974	0.0800158	chr13	26793689	26793690	RNF6;RNF6;RNF6	NM_005977;NM_183044;NM_183043	Body;Body;Body	N_Shelf
cg07554758	0.754274	0.829766	0.0754924	0.000344023	0.0800158	chr2	223904541	223904542
cg15166478	0.825881	0.902823	0.0769421	0.000345736	0.0800815	chr2	109237735	109237736	LIMS1;LIMS1;LIMS1;LIMS1;LIMS1;LIMS1	NM_001193484;NM_001193484;NM_004987;NM_001193488;NM_001193482;NM_001193483	5'UTR;1stExon;5'UTR;5'UTR;Body;Body
cg02284850	0.797083	0.859266	0.0621832	0.000347096	0.0801938	chr20	520296	520297	CSNK2A1;CSNK2A1;CSNK2A1	NM_177560;NM_177559;NM_001895	5'UTR;5'UTR;5'UTR	N_Shelf
cg25114011	0.510762	0.600565	0.0898028	0.000348253	0.0803188	chr13	113104071	113104072				N_Shelf
cg04299067	0.644952	0.747591	0.102639	0.000348467	0.0803188	chr4	124528112	124528113
cg20802123	0.760505	0.810852	0.050347	0.00034863	0.0803188	chrX	67654877	67654878				S_Shore
cg15368985	0.701331	0.825891	0.12456	0.000348726	0.0803188	chr1	23292951	23292952	LACTBL1	NM_001289974	TSS1500
cg07281120	0.861561	0.914556	0.0529951	0.000349737	0.0803197	chrX	11546434	11546435	ARHGAP6;ARHGAP6;ARHGAP6	NR_109776;NM_013427;NM_006125	Body;Body;Body
cg08940343	0.880352	0.944395	0.064043	0.000350144	0.0803475	chr5	180292677	180292678				S_Shelf
cg19784401	0.901499	0.968881	0.0673827	0.000351055	0.0804158	chr11	46457992	46457993	AMBRA1	NM_017749	Body
cg14456663	0.768168	0.854588	0.0864201	0.00035112	0.0804158	chr5	41214142	41214143	C6;C6	NM_000065;NM_001115131	TSS1500;5'UTR
cg16781875	0.841181	0.901352	0.0601708	0.000352291	0.0805222	chr14	93549002	93549003	ITPK1;ITPK1;ITPK1	NM_001142594;NM_001142593;NM_014216	Body;Body;Body
cg23771049	0.757896	0.851875	0.0939786	0.000354151	0.0806446	chr11	14347788	14347789	RRAS2;RRAS2;RRAS2;RRAS2	NM_012250;NM_001177314;NM_001177315;NM_001102669	Body;Body;5'UTR;5'UTR
cg07230666	0.899847	0.95826	0.0584125	0.000354734	0.0806446	chr12	122846061	122846062	CLIP1;CLIP1;CLIP1	NM_001247997;NM_002956;NM_198240	Body;Body;Body
cg07109943	0.465315	0.564789	0.0994733	0.000355276	0.0806471	chr5	130966088	130966089	RAPGEF6;RAPGEF6;RAPGEF6;RAPGEF6;RAPGEF6;RAPGEF6	NM_001164388;NM_001164387;NM_001164386;NM_016340;NM_001164389;NM_001164390	Body;Body;Body;Body;Body;Body
cg23459486	0.862242	0.931017	0.0687753	0.000355711	0.0806815	chr20	8589150	8589151	PLCB1;PLCB1	NM_182734;NM_015192	Body;Body
cg04408024	0.785239	0.853875	0.0686361	0.000356344	0.0807375	chr17	17168015	17168016	COPS3;COPS3	NM_001199125;NM_003653	Body;Body
cg13435243	0.875179	0.936288	0.0611092	0.000356749	0.0808074	chr9	131670553	131670554	LRRC8A;LRRC8A;LRRC8A	NM_001127245;NM_001127244;NM_019594	Body;Body;Body	Island
cg00113911	0.892237	0.946936	0.054699	0.000357911	0.0809228	chr22	50733775	50733776	PLXNB2	NM_012401	5'UTR
cg11707012	0.880866	0.932674	0.0518084	0.000357993	0.0809228	chr10	72872298	72872299
cg17956991	0.873044	0.928945	0.0559016	0.00035816	0.0809228	chr7	43084667	43084668
cg09444893	0.689912	0.747417	0.0575051	0.000358225	0.0809228	chr19	56907597	56907598	ZNF582-AS1;ZNF582-AS1;ZNF582-AS1	NR_037161;NR_037159;NR_037160	Body;Body;Body	S_Shelf
cg05956151	0.718818	0.817672	0.0988543	0.000358231	0.0809228	chr13	30854619	30854620	KATNAL1;KATNAL1	NM_032116;NM_001014380	Body;Body
cg15555416	0.808714	0.86379	0.0550759	0.000358305	0.0809228	chr7	156435517	156435518	RNF32;RNF32;RNF32;RNF32;RNF32;RNF32	NM_001308274;NR_131778;NM_001184997;NM_030936;NM_001184996;NM_001308273	TSS1500;TSS1500;TSS200;5'UTR;5'UTR;5'UTR	S_Shore
cg03664799	0.863191	0.936375	0.0731841	0.000358878	0.0809672	chr6	21841115	21841116	CASC15	NR_015410	Body
cg07819127	0.875919	0.927798	0.0518788	0.00035899	0.0809672	chr2	81080220	81080221
cg05687714	0.89108	0.947786	0.0567062	0.000359301	0.0809672	chr4	109570387	109570388	OSTC;OSTC;OSTC	NM_001267818;NM_001267817;NM_021227	TSS1500;TSS1500;TSS1500	N_Shore
cg15600915	0.85416	0.924216	0.0700563	0.000361745	0.0811774	chr2	97618624	97618625	FAM178B	NM_001122646	Body
cg16265787	0.207339	0.129992	-0.0773473	0.000361849	0.0811774	chr6	31262996	31262997
cg13613991	0.89877	0.962598	0.0638287	0.000362647	0.0812172	chr2	237997238	237997239	COPS8;COPS8	NM_006710;NM_198189	Body;Body	S_Shelf
cg03926598	0.736952	0.87804	0.141089	0.000362962	0.0812172	chr6	26617378	26617379				S_Shelf
cg23245009	0.817918	0.868496	0.0505789	0.000363357	0.0812172	chr10	725706	725707	DIP2C	NM_014974	Body
cg24492876	0.901929	0.957009	0.0550802	0.000363531	0.0812172	chr3	189703833	189703834	P3H2;P3H2	NM_001134418;NM_018192	Body;Body
cg07213145	0.866438	0.920755	0.0543177	0.000364121	0.0812172	chr16	72893945	72893946	ZFHX3;ZFHX3	NM_001164766;NM_006885	Body;Body
cg05929864	0.869585	0.921322	0.0517371	0.00036499	0.0812765	chr11	107583406	107583407	SLN	NM_003063	TSS1500
cg10958254	0.856661	0.919339	0.0626788	0.000365531	0.0813082	chr14	100160428	100160429	CYP46A1	NM_006668	Body
cg20981515	0.812155	0.883828	0.0716733	0.000366177	0.0813182	chr5	149503227	149503228	PDGFRB	NM_002609	Body
cg05714008	0.606873	0.69146	0.0845869	0.000366334	0.0813182	chr8	102655298	102655299	GRHL2	NM_024915	Body
cg09246211	0.803746	0.860006	0.0562597	0.00036705	0.0813327	chr1	79032646	79032647
cg00415713	0.870679	0.934566	0.0638865	0.000367423	0.0813327	chr16	71954557	71954558	IST1;IST1;IST1;IST1;IST1;IST1	NM_001270978;NM_001270979;NM_001270976;NM_014761;NM_001270977;NM_001270975	5'UTR;5'UTR;Body;Body;Body;Body
cg11393273	0.833079	0.891853	0.0587739	0.000367617	0.0813327	chr6	5046733	5046734	LOC100129461	NR_126015	Body
cg19168804	0.686518	0.825081	0.138563	0.000367719	0.0813327	chr4	4137605	4137606
cg16316679	0.839064	0.929743	0.0906788	0.000367732	0.0813327	chr18	32335631	32335632	DTNA;DTNA;DTNA;DTNA;DTNA;DTNA;DTNA;DTNA;DTNA;DTNA;DTNA;DTNA	NM_001390;NM_001391;NM_032978;NM_001198941;NM_001198945;NM_032979;NM_032975;NM_001392;NM_001198940;NM_001198938;NM_001128175;NM_001198939	TSS1500;TSS1500;5'UTR;5'UTR;5'UTR;5'UTR;5'UTR;5'UTR;5'UTR;5'UTR;5'UTR;5'UTR
cg07801152	0.779379	0.889538	0.110159	0.000368154	0.0813579	chr9	71122187	71122188	PGM5	NM_021965	Body
cg03632709	0.788656	0.847479	0.0588234	0.000368496	0.0813839	chr6	31596243	31596244	PRRC2A;PRRC2A	NM_080686;NM_004638	Body;Body	N_Shelf
cg26156648	0.559404	0.674443	0.11504	0.00036876	0.0813839	chr12	18414117	18414118	PIK3C2G;PIK3C2G;PIK3C2G	NM_004570;NM_001288772;NM_001288774	TSS1500;TSS1500;TSS1500
cg14578229	0.72102	0.827177	0.106157	0.00036914	0.0813839	chr7	9776802	9776803
cg08219241	0.905096	0.955693	0.0505974	0.000370664	0.0815813	chr5	38597870	38597871
cg12601520	0.778928	0.8364	0.0574723	0.000370983	0.0815813	chr3	78079090	78079091
cg02178954	0.72692	0.80097	0.0740502	0.000371397	0.0815813	chr12	50429751	50429752				S_Shelf
cg06051250	0.522243	0.589268	0.0670242	0.000371481	0.0815813	chr15	81918989	81918990
cg15890009	0.874919	0.93891	0.0639913	0.000371947	0.0815813	chr12	328259	328260
cg04269057	0.168407	0.245965	0.0775581	0.000372072	0.0815813	chr10	72971005	72971006	UNC5B	NM_170744	TSS1500	N_Shore
cg06609051	0.691725	0.817347	0.125622	0.000372669	0.0815813	chr2	51231649	51231650	NRXN1;NRXN1	NM_004801;NM_001135659	Body;Body
cg09990943	0.839599	0.921643	0.082044	0.000373173	0.0815973	chr10	179272	179273	ZMYND11;ZMYND11;ZMYND11;ZMYND11	NM_006624;NM_212479;NM_001202466;NM_001202465	TSS1500;TSS1500;TSS1500;TSS1500	N_Shore
cg27071740	0.872966	0.952683	0.0797167	0.000374173	0.0816818	chr21	27356480	27356481	APP;APP;APP;APP;APP;APP;APP;APP;APP;APP	NM_001136131;NM_001136016;NM_001204302;NM_001136129;NM_001136130;NM_000484;NM_001204303;NM_001204301;NM_201414;NM_201413	Body;Body;Body;Body;Body;Body;Body;Body;Body;Body
cg05231366	0.124411	0.206597	0.0821863	0.000374788	0.0817613	chr17	1303810	1303811	YWHAE;YWHAE	NM_006761;NR_024058	TSS1500;TSS1500	Island
cg09824731	0.813927	0.868308	0.054381	0.000375044	0.0817613	chr6	34113930	34113931	GRM4;GRM4;GRM4;GRM4	NM_001282847;NM_000841;NM_001256811;NM_001256809	TSS200;TSS200;TSS200;Body	Island
cg09810730	0.864566	0.915281	0.0507153	0.000375445	0.0817613	chr14	49005874	49005875
cg19597230	0.877848	0.935781	0.0579327	0.000375629	0.0817613	chr2	223517425	223517426	FARSB	NM_005687	Body	N_Shelf
cg22215994	0.829616	0.893522	0.0639058	0.000376623	0.0817718	chr21	31585035	31585036	LINC00307	NR_038855	TSS1500
cg23899923	0.671235	0.75688	0.0856451	0.000377176	0.0817718	chr3	187119827	187119828
cg07232609	0.764353	0.817453	0.0531003	0.000377232	0.0817718	chr15	38784291	38784292	RASGRP1;RASGRP1;RASGRP1	NM_005739;NM_001128602;NM_001306086	Body;Body;Body
cg18017962	0.80748	0.861291	0.0538105	0.000377758	0.0818101	chr7	102993340	102993341	SLC26A5;SLC26A5;PSMC2;SLC26A5	NM_206883;NM_206885;NM_002803;NM_206884	3'UTR;Body;Body;Body
cg21277945	0.84466	0.912459	0.0677996	0.000378855	0.0818889	chr21	30191751	30191752
cg23287952	0.838337	0.900423	0.0620866	0.000378886	0.0818889	chr11	40436677	40436678
cg26719670	0.846403	0.913685	0.0672818	0.000379174	0.0818889	chr13	88080867	88080868
cg26126910	0.805417	0.882982	0.0775651	0.00038128	0.0820868	chr12	51057911	51057912	DIP2B	NM_173602	Body
cg06014765	0.870466	0.944023	0.0735568	0.000381677	0.0821501	chr9	86045363	86045364	FRMD3;FRMD3;FRMD3	NM_001244959;NM_001244960;NM_174938	Body;Body;Body
cg12048863	0.119786	0.1819	0.0621137	0.000381954	0.0821677	chr15	26677777	26677778
cg13535231	0.830574	0.890606	0.0600316	0.000382297	0.0821951	chr9	125003777	125003778	RBM18;RBM18;RBM18	NM_033117;NR_027126;NR_027125	3'UTR;Body;Body
cg26216971	0.797625	0.884873	0.0872481	0.000382309	0.0821951	chr1	89871957	89871958	GBP1P1	NR_003133	TSS1500
cg26579206	0.864957	0.918396	0.0534393	0.00038252	0.0821951	chrX	21753076	21753077	SMPX;SMPX	NM_014332;NR_045617	3'UTR;Body
cg25071674	0.716017	0.82294	0.106922	0.000382791	0.0821951	chr8	141595345	141595346	EIF2C2;EIF2C2	NM_012154;NM_001164623	Body;Body
cg25563513	0.839173	0.897824	0.0586516	0.00038517	0.0822302	chr17	9797203	9797204
cg25140190	0.896723	0.950099	0.0533763	0.000385451	0.0822302	chr18	13641529	13641530	C18orf1;C18orf1;C18orf1;C18orf1;C18orf1;C18orf1	NM_001003675;NM_181481;NM_181482;NM_004338;NM_001003674;NM_181483	Body;Body;Body;Body;Body;Body	N_Shore
cg07191562	0.873781	0.953228	0.0794473	0.000385463	0.0822302	chr20	14825814	14825815	MACROD2	NM_080676	Body
cg24249775	0.840895	0.91477	0.0738754	0.000386023	0.082246	chr17	38978344	38978345	KRT10;TMEM99	NM_000421;NM_145274	1stExon;5'UTR
cg10849737	0.896629	0.961754	0.0651251	0.000386025	0.082246	chr6	13528768	13528769
cg24856673	0.857041	0.923296	0.066255	0.00038688	0.082337	chr12	2017134	2017135	CACNA2D4	NM_172364	Body	Island
cg18499294	0.409582	0.472121	0.0625394	0.000387073	0.082337	chr14	55072950	55072951	SAMD4A;SAMD4A	NM_001161576;NM_015589	Body;Body
cg18650659	0.292733	0.376474	0.0837406	0.000387341	0.082337	chr6	31117380	31117381	CCHCR1;CCHCR1;CCHCR1	NM_001105563;NM_019052;NM_001105564	Body;Body;Body
cg03939279	0.861276	0.930047	0.0687712	0.000387441	0.082337	chr17	7818113	7818114	LOC284023	NR_024349	Body	N_Shore
cg11760644	0.650056	0.717599	0.0675428	0.000388139	0.082337	chr6	53405057	53405058	GCLC;GCLC	NM_001197115;NM_001498	Body;Body
cg01007370	0.890997	0.958661	0.0676635	0.000388487	0.082337	chr8	141276070	141276071	TRAPPC9;TRAPPC9	NM_001160372;NM_031466	Body;Body
cg20167003	0.727774	0.791112	0.063338	0.000388878	0.0823579	chr15	91612421	91612422
cg19522262	0.861925	0.933294	0.0713692	0.000389896	0.0824077	chr4	77512495	77512496	SHROOM3	NM_020859	Body
cg15048607	0.848918	0.936548	0.0876293	0.000390025	0.0824077	chr4	56310021	56310022	CLOCK;CLOCK	NM_001267843;NM_004898	Body;Body
cg16858871	0.705826	0.785669	0.0798424	0.000390115	0.0824077	chr11	19189418	19189419	ZDHHC13;ZDHHC13	NM_019028;NM_001001483	Body;Body
cg13525005	0.856245	0.924116	0.0678713	0.000390838	0.0824077	chr7	109334233	109334234
cg15390010	0.832523	0.917595	0.0850725	0.000391334	0.0824077	chr10	34888606	34888607	PARD3;PARD3;PARD3;PARD3;PARD3;PARD3;PARD3;PARD3;PARD3;PARD3;PARD3	NM_001184786;NM_001184791;NM_019619;NM_001184789;NM_001184790;NM_001184788;NM_001184787;NM_001184785;NM_001184794;NM_001184793;NM_001184792	Body;Body;Body;Body;Body;Body;Body;Body;Body;Body;Body
cg16077842	0.866725	0.922342	0.0556169	0.000392673	0.082522	chr11	19232005	19232006	CSRP3;CSRP3	NM_003476;NM_003476	1stExon;5'UTR
cg22360496	0.859998	0.923025	0.0630273	0.000392921	0.0825469	chr4	34513799	34513800
cg09668599	0.879908	0.934511	0.0546031	0.000393811	0.0825637	chr2	44231045	44231046
cg08778405	0.861173	0.920218	0.0590448	0.000394534	0.0825637	chr12	1135458	1135459	ERC1;ERC1;ERC1;ERC1;ERC1;ERC1	NM_001301248;NM_178039;NM_178040;NR_027946;NR_027948;NR_027949	TSS1500;5'UTR;5'UTR;Body;Body;Body
cg26158621	0.869323	0.920262	0.0509386	0.000394691	0.0825637	chr5	179508598	179508599
cg05452155	0.864763	0.93616	0.0713978	0.000394846	0.0825637	chr13	45606303	45606304
cg09271358	0.862839	0.929131	0.0662919	0.000395189	0.0825637	chr10	5721607	5721608
cg09705190	0.89101	0.950764	0.0597535	0.000396728	0.0826523	chr2	74086256	74086257	STAMBP;STAMBP;STAMBP	NM_006463;NM_201647;NM_213622	Body;Body;Body
cg04946917	0.842166	0.902207	0.0600408	0.00039686	0.0826523	chr14	67535549	67535550	GPHN;GPHN	NM_020806;NM_001024218	Body;Body
cg20861365	0.877969	0.931175	0.0532065	0.000396868	0.0826523	chr12	129300608	129300609	SLC15A4	NM_145648	Body
cg02221295	0.65799	0.749626	0.0916364	0.000398195	0.0828498	chr4	574010	574011				S_Shelf
cg27050912	0.88393	0.937243	0.0533123	0.000398538	0.0828725	chr4	123887512	123887513	SPATA5	NM_145207	Body
cg19363850	0.111469	0.0394962	-0.0719725	0.000398828	0.0828725	chrX	45626672	45626673
cg09243569	0.859378	0.93384	0.0744623	0.000398922	0.0828725	chr6	132817424	132817425	STX7	NM_003569	Body
cg20558455	0.76532	0.862888	0.097568	0.000398945	0.0828725	chr1	29410569	29410570	EPB41;EPB41;EPB41;EPB41;EPB41	NM_203343;NM_001166005;NM_001166007;NM_004437;NM_203342	Body;Body;Body;Body;Body
cg10827378	0.859991	0.91914	0.0591487	0.000400142	0.0828725	chr10	63421958	63421959	C10orf107	NM_173554	TSS1500	N_Shore
cg27447696	0.710716	0.784236	0.0735197	0.000400297	0.0828725	chr2	82754245	82754246
cg13155805	0.887352	0.941202	0.0538504	0.000400554	0.0828725	chrX	150844888	150844889	PASD1	NM_173493	3'UTR
cg03428951	0.877599	0.929828	0.0522286	0.000400667	0.0828725	chr5	177434336	177434337	FAM153C	NM_001079527	TSS1500	S_Shore
cg09214759	0.391354	0.480555	0.0892014	0.000401591	0.0828872	chr10	5328293	5328294
cg27105949	0.804049	0.863335	0.0592865	0.000401608	0.0828872	chr20	11897536	11897537	BTBD3;BTBD3;BTBD3;BTBD3;BTBD3;BTBD3	NM_001282551;NM_014962;NM_001282554;NM_001282552;NM_181443;NM_001282550	TSS1500;TSS1500;TSS1500;5'UTR;Body;5'UTR
cg08473412	0.868323	0.951207	0.0828841	0.000401683	0.0828872	chr6	23125365	23125366
cg24220996	0.715265	0.827621	0.112356	0.000403837	0.0831009	chr4	15940550	15940551	FGFBP1	NM_005130	TSS200
cg08069775	0.621662	0.740676	0.119014	0.000404415	0.0831792	chr14	84523464	84523465
cg21417204	0.876286	0.946054	0.0697679	0.000406652	0.0834763	chr18	48609268	48609269	SMAD4	NM_005359	3'UTR
cg06047629	0.686651	0.808135	0.121484	0.000407929	0.0835881	chr8	130249753	130249754	LINC00977	NR_033916	Body
cg26068585	0.852223	0.911924	0.0597008	0.000408037	0.0835881	chr14	60637976	60637977
cg16931554	0.722217	0.803793	0.0815755	0.000409343	0.0836564	chr19	47579511	47579512	ZC3H4	NM_015168	Body
cg11369958	0.609069	0.704302	0.0952328	0.000409913	0.0836564	chr8	141451722	141451723	TRAPPC9;TRAPPC9	NM_001160372;NM_031466	Body;Body
cg03867952	0.795255	0.871729	0.0764745	0.000410371	0.0836564	chrX	135180274	135180275				N_Shore
cg14885394	0.757393	0.837026	0.0796324	0.000410385	0.0836564	chr13	115078489	115078490	CHAMP1;CHAMP1;CHAMP1	NM_001164144;NM_001164145;NM_032436	TSS1500;TSS1500;TSS1500	N_Shore
cg16897518	0.626994	0.691405	0.0644109	0.000411099	0.0836564	chr8	77615060	77615061	ZFHX4	NM_024721	5'UTR
cg21373504	0.871059	0.936966	0.0659064	0.000411146	0.0836564	chr3	196196904	196196905	RNF168	NM_152617	3'UTR
cg19331067	0.860283	0.932723	0.0724403	0.000411222	0.0836564	chr18	13799623	13799624				N_Shore
cg11472297	0.838215	0.894589	0.0563742	0.000411778	0.0836596	chr22	35792396	35792397				N_Shelf
cg10459548	0.700908	0.76923	0.0683217	0.000412349	0.0837082	chr12	111707695	111707696	CUX2	NM_015267	Body
cg23426422	0.776629	0.864304	0.0876752	0.000412669	0.0837148	chr7	112236631	112236632
cg17748541	0.808822	0.870787	0.0619649	0.000412797	0.0837148	chr11	82987258	82987259	CCDC90B;CCDC90B;CCDC90B;CCDC90B;CCDC90B;CCDC90B	NM_001286120;NM_001286117;NM_001286119;NM_001286118;NM_021825;NM_001286116	5'UTR;Body;Body;Body;Body;Body
cg14414876	0.8767	0.943794	0.0670939	0.000412878	0.0837148	chr4	178365849	178365850				S_Shelf
cg06042468	0.883188	0.943576	0.0603879	0.000413823	0.0837205	chr17	38852781	38852782
cg09927303	0.810485	0.870189	0.0597041	0.000414251	0.0837205	chr1	46180674	46180675	IPP;IPP	NM_001145349;NM_005897	Body;Body
cg17223516	0.82187	0.883159	0.0612894	0.000414291	0.0837205	chr1	6927639	6927640	CAMTA1	NM_015215	Body
cg17341345	0.488069	0.572496	0.0844266	0.000414676	0.0837205	chr5	86709409	86709410	CCNH	NM_001239	TSS1500	S_Shore
cg13202050	0.784437	0.844858	0.0604202	0.000415828	0.0837642	chr1	154578512	154578513	ADAR;ADAR;ADAR;ADAR;ADAR;ADAR	NM_001193495;NM_001193495;NM_015841;NM_001111;NM_015840;NM_001025107	5'UTR;1stExon;Body;Body;Body;5'UTR	N_Shore
cg14871101	0.889368	0.946225	0.0568568	0.000416234	0.0837642	chr17	37437492	37437493	FBXL20;FBXL20	NM_032875;NM_001184906	Body;Body
cg05415980	0.881158	0.949468	0.0683104	0.000416255	0.0837642	chr2	208688897	208688898	PLEKHM3	NM_001080475	3'UTR
cg14490268	0.836485	0.891956	0.0554714	0.000416324	0.0837642	chr15	54104486	54104487
cg22846334	0.377936	0.309963	-0.0679727	0.00041813	0.0837904	chr15	43941042	43941043	CATSPER2;CATSPER2;CATSPER2	NM_172095;NM_172097;NM_054020	TSS200;TSS200;TSS200	Island
cg22543441	0.854453	0.91543	0.0609773	0.000419341	0.0838555	chr14	72052652	72052653	SIPA1L1;SIPA1L1;SIPA1L1	NM_001284246;NM_015556;NM_001284245	TSS1500;5'UTR;5'UTR
cg16649001	0.836839	0.894451	0.0576114	0.000420078	0.0839233	chr8	16889074	16889075	EFHA2	NM_181723	Body	S_Shelf
cg21021905	0.899595	0.950063	0.0504676	0.000420457	0.0839593	chr6	112058751	112058752	FYN;FYN	NM_153048;NM_002037	5'UTR;5'UTR
cg04983543	0.798496	0.852288	0.0537924	0.000420873	0.083974	chr14	77526156	77526157	LOC283575	NR_110554	Body
cg10830603	0.738776	0.870308	0.131532	0.00042089	0.083974	chr6	9834648	9834649
cg01275766	0.737457	0.833624	0.0961674	0.000420938	0.083974	chr13	81839283	81839284
cg08885216	0.693194	0.793121	0.0999264	0.000421349	0.083974	chr3	107094910	107094911	CCDC54	NM_032600	TSS1500
cg16769113	0.846717	0.911572	0.0648547	0.000422121	0.0840129	chr1	65880732	65880733	DNAJC6;DNAJC6;DNAJC6	NM_014787;NM_001256864;NM_001256865	3'UTR;3'UTR;3'UTR
cg05817400	0.811689	0.888051	0.0763617	0.000423696	0.0841344	chr3	135789348	135789349	PPP2R3A;PPP2R3A;PPP2R3A	NM_002718;NM_181897;NM_001190447	Body;Body;Body
cg18802720	0.857651	0.916469	0.0588172	0.00042418	0.0841843	chr3	140992338	140992339	ACPL2;ACPL2	NM_152282;NM_001037172	Body;Body
cg02689942	0.862409	0.916009	0.0536002	0.00042513	0.0842906	chr7	114753454	114753455	LINC01393	NR_120521	Body
cg24998423	0.87368	0.944425	0.0707455	0.000425413	0.0842906	chr5	145755430	145755431				N_Shelf
cg15213265	0.906882	0.96357	0.0566881	0.000425705	0.0842906	chr11	9078320	9078321	SCUBE2;SCUBE2	NM_001170690;NM_020974	Body;Body
cg02926797	0.856566	0.943907	0.0873412	0.000426199	0.0842906	chr6	2001134	2001135	GMDS	NM_001500	Body
cg03200571	0.826328	0.895001	0.0686729	0.000426762	0.0842906	chr4	186284709	186284710	SNX25	NM_031953	3'UTR
cg10457440	0.662552	0.765077	0.102525	0.00042719	0.0842906	chr6	26663660	26663661				S_Shelf
cg16523680	0.330966	0.419719	0.0887531	0.000427216	0.0842906	chr17	64087778	64087779	CEP112;CEP112	NM_001199165;NM_001302891	Body;Body
cg00469340	0.898756	0.949087	0.0503308	0.000427985	0.084324	chr6	90948969	90948970	BACH2;BACH2	NM_021813;NM_001170794	5'UTR;5'UTR
cg20689135	0.799259	0.851965	0.0527055	0.000428854	0.0844333	chr13	113764225	113764226	F7;F7	NM_000131;NM_019616	Body;Body	Island
cg10589332	0.846469	0.899325	0.052856	0.000429823	0.0844456	chr12	90458958	90458959
cg25815893	0.71628	0.85539	0.13911	0.000429904	0.0844456	chr7	55199930	55199931	EGFR;EGFR;EGFR;EGFR	NM_201283;NM_201284;NM_201282;NM_005228	Body;Body;Body;Body
cg11445191	0.446893	0.553135	0.106242	0.000430299	0.0845036	chr5	140227765	140227766	PCDHA6;PCDHA2;PCDHA1;PCDHA7;PCDHA1;PCDHA6;PCDHA5;PCDHA9;PCDHA9;PCDHA9;PCDHA3;PCDHA9;PCDHA4;PCDHA8	NM_031849;NM_018905;NM_031411;NM_018910;NM_018900;NM_018909;NM_018908;NM_031857;NM_031857;NM_014005;NM_018906;NM_014005;NM_018907;NM_018911	Body;Body;Body;Body;Body;Body;Body;1stExon;5'UTR;1stExon;Body;5'UTR;Body;Body	N_Shore
cg04394336	0.795286	0.851686	0.0564	0.000430588	0.0845254	chr20	17543720	17543721	BFSP1;BFSP1	NM_001278608;NM_001278608	ExonBnd;5'UTR
cg19557455	0.770327	0.861702	0.0913759	0.000431072	0.0845348	chr5	54566274	54566275	DHX29	NM_019030	Body
cg20294481	0.825322	0.89787	0.0725472	0.000431261	0.0845348	chr20	3524996	3524997	ATRN;ATRN;ATRN	NM_001207047;NM_139322;NM_139321	Body;Body;Body
cg21241156	0.867696	0.933819	0.0661227	0.000431628	0.0845479	chr9	82253557	82253558	TLE4;TLE4;TLE4;TLE4;TLE4;TLE4	NR_104239;NM_001282748;NM_001282749;NM_001282753;NM_007005;NM_001282760	Body;Body;Body;Body;Body;Body
cg00555094	0.758454	0.827164	0.0687102	0.00043218	0.0846167	chr20	25605889	25605890	NANP	NM_152667	TSS1500	S_Shore
cg05998850	0.838079	0.916496	0.078417	0.000433262	0.0846276	chr2	216981107	216981108	XRCC5	NM_021141	Body
cg17970662	0.872624	0.935485	0.0628607	0.000433285	0.0846276	chr7	72726489	72726490				N_Shore
cg24023487	0.921389	0.972545	0.0511563	0.000433445	0.0846276	chr20	12988727	12988728	SPTLC3	NM_018327	TSS1500
cg26974427	0.831886	0.908965	0.0770797	0.000433529	0.0846276	chr8	37727552	37727553	RAB11FIP1;RAB11FIP1;RAB11FIP1	NM_025151;NM_001002233;NM_001002814	Body;Body;Body
cg13713044	0.906212	0.956977	0.0507651	0.000433549	0.0846276	chr10	45677057	45677058	ANKRD30BP3	NR_033891	Body
cg13186878	0.881232	0.93953	0.0582986	0.00043386	0.0846508	chr17	78695980	78695981	RPTOR;RPTOR	NM_020761;NM_001163034	Body;Body
cg09087300	0.855229	0.914642	0.0594129	0.000434022	0.0846627	chr4	86469474	86469475	ARHGAP24	NM_001025616	5'UTR
cg10852201	0.695768	0.776647	0.0808797	0.000434669	0.0846891	chr11	107187106	107187107
cg04766302	0.782876	0.857384	0.0745082	0.000434961	0.0846891	chr6	18047219	18047220
cg01016546	0.630682	0.720857	0.0901754	0.000436918	0.0848377	chr12	104608663	104608664	TXNRD1	NM_001093771	TSS1500	N_Shore
cg11082630	0.654386	0.714423	0.060037	0.000437825	0.0848493	chrX	21874300	21874301	YY2;MBTPS2	NM_206923;NM_015884	TSS1500;Body	Island
cg13514226	0.836045	0.895089	0.059044	0.000438711	0.0848493	chrX	10537038	10537039	MID1;MID1;MID1;MID1;MID1;MID1;MID1;MID1;MID1	NM_001193277;NM_001193281;NM_001193280;NM_001193279;NM_001193278;NM_033289;NM_000381;NM_001098624;NM_033290	5'UTR;TSS1500;TSS1500;TSS1500;TSS1500;5'UTR;5'UTR;5'UTR;5'UTR
cg13820476	0.826786	0.905621	0.0788343	0.000438952	0.0848493	chr9	111754949	111754950	CTNNAL1;CTNNAL1	NM_003798;NM_001286974	Body;Body
cg05668676	0.898013	0.953615	0.055602	0.000439004	0.0848493	chr1	200628713	200628714	DDX59	NM_001031725	Body
cg03667871	0.857321	0.916245	0.058924	0.00044025	0.0848891	chr1	198125222	198125223	NEK7	NM_133494	TSS1500	N_Shore
cg16414852	0.879325	0.939841	0.0605156	0.000441621	0.084939	chr4	70626128	70626129	SULT1B1	NM_014465	5'UTR
cg14648471	0.828178	0.885639	0.057461	0.000442314	0.0850212	chr3	149779936	149779937
cg02404407	0.898507	0.96001	0.0615035	0.000444054	0.085071	chr9	5480172	5480173
cg07924363	0.90773	0.958182	0.0504516	0.000444119	0.085071	chrX	133680812	133680813	MGC16121;MIR424;MIR503	NR_024607;NR_029946;NR_030228	TSS200;TSS200;TSS1500	S_Shore
cg21015714	0.855194	0.918285	0.0630912	0.000444288	0.085071	chr2	173685290	173685291	RAPGEF4;RAPGEF4	NM_001100397;NM_007023	TSS1500;Body
cg14495033	0.758255	0.851421	0.0931657	0.000444336	0.085071	chr9	140707378	140707379	EHMT1	NM_024757	Body	N_Shore
cg06952129	0.696869	0.857032	0.160163	0.000444877	0.085071	chr5	80362130	80362131	RASGRF2	NM_006909	Body
cg27184249	0.810234	0.86607	0.0558362	0.000445071	0.0850741	chr1	38010230	38010231	SNIP1	NM_024700	Body
cg19371746	0.892648	0.956647	0.0639993	0.000445598	0.0850741	chr4	54798685	54798686
cg26077214	0.517255	0.581099	0.0638435	0.000445918	0.0850741	chr1	84258662	84258663	LOC101927587	NR_119375	Body
cg19418629	0.880344	0.94366	0.0633165	0.000446564	0.0850816	chr5	55418205	55418206	ANKRD55	NM_024669	Body
cg09541801	0.729126	0.821912	0.0927856	0.000446935	0.0851331	chr5	133962619	133962620	SAR1B;SAR1B	NM_016103;NM_001033503	5'UTR;5'UTR
cg21679675	0.844224	0.894813	0.0505899	0.000447153	0.0851393	chr15	38313564	38313565
cg01048272	0.130207	0.186227	0.0560199	0.000447714	0.0851711	chr17	80169878	80169879	CCDC57	NM_198082	5'UTR	N_Shore
cg23851124	0.874682	0.929532	0.05485	0.000447826	0.0851711	chr7	107678431	107678432	LAMB4	NM_007356	Body
cg24766555	0.783419	0.833915	0.0504962	0.000447943	0.0851711	chr1	52437590	52437591	RAB3B	NM_002867	Body
cg13791575	0.802202	0.877454	0.0752525	0.000448883	0.0852131	chr2	44511496	44511497	SLC3A1	NM_000341	Body
cg17096111	0.753329	0.833723	0.0803933	0.000450008	0.0853631	chr14	96846027	96846028	GSKIP;GSKIP;GSKIP;GSKIP;GSKIP;GSKIP;GSKIP	NM_001271905;NM_001271904;NM_016472;NM_001271906;NM_001271905;NM_016472;NM_001271904	ExonBnd;ExonBnd;ExonBnd;5'UTR;5'UTR;5'UTR;5'UTR
cg08202754	0.836748	0.890924	0.0541763	0.000450411	0.0853631	chr7	152621979	152621980				Island
cg16000198	0.835482	0.898179	0.0626972	0.000450573	0.0853631	chr7	107210380	107210381	DUS4L;DUS4L;DUS4L;DUS4L;DUS4L;DUS4L	NR_073005;NR_073004;NR_073003;NR_073002;NM_181581;NM_001270419	Body;Body;Body;Body;Body;Body
cg20901560	0.865913	0.934234	0.068321	0.000451067	0.0853923	chr3	41277121	41277122	CTNNB1;CTNNB1;CTNNB1	NM_001098210;NM_001098209;NM_001904	Body;Body;Body
cg18556587	0.464632	0.56803	0.103397	0.000451132	0.0853923	chr2	159909020	159909021	TANC1;TANC1	NM_001145909;NM_033394	5'UTR;5'UTR
cg09537958	0.670688	0.747895	0.0772069	0.000451866	0.0854194	chr14	49076284	49076285
cg05355976	0.849995	0.908061	0.0580656	0.00045207	0.0854194	chr20	18792370	18792371	C20orf78;C20orf78	NM_001242671;NM_001302818	Body;Body
cg20523100	0.774141	0.850463	0.0763221	0.000452187	0.0854194	chr2	208199328	208199329
cg22135332	0.785884	0.873929	0.0880457	0.000452723	0.0854218	chr6	17105539	17105540				S_Shelf
cg04073913	0.749908	0.804224	0.0543151	0.000453801	0.085461	chr19	58596723	58596724	ZSCAN18;ZSCAN18;ZSCAN18;ZSCAN18	NM_001145542;NM_001145543;NM_023926;NM_001145544	Body;Body;Body;Body	Island
cg17153677	0.886887	0.938525	0.0516387	0.00045407	0.085461	chr9	90111363	90111364	DAPK1;DAPK1;DAPK1	NM_001288731;NM_004938;NM_001288730	TSS1500;TSS1500;TSS1500	N_Shore
cg16892443	0.547506	0.615917	0.0684114	0.000454199	0.085461	chr20	24898990	24898991				Island
cg12371819	0.744893	0.814002	0.0691091	0.000454374	0.085461	chr14	63976274	63976275	PPP2R5E;PPP2R5E;PPP2R5E;PPP2R5E;PPP2R5E;PPP2R5E	NM_001282182;NM_001282181;NR_104104;NM_006246;NM_001282180;NM_001282179	TSS1500;TSS1500;Body;Body;Body;Body
cg08898866	0.608813	0.709299	0.100486	0.000454435	0.085461	chr17	13941263	13941264
cg09577928	0.770852	0.828117	0.057265	0.000456702	0.0856593	chr19	53892375	53892376
cg00675001	0.840246	0.907217	0.0669711	0.000457089	0.0857117	chr7	12713893	12713894
cg13630944	0.77465	0.825367	0.050717	0.000458276	0.0857338	chr10	82008036	82008037
cg04521027	0.811039	0.877291	0.0662522	0.000458428	0.0857338	chr20	13971064	13971065	SEL1L2	NM_025229	Body
cg13867807	0.861158	0.922192	0.0610332	0.000458938	0.085741	chrX	5031229	5031230
cg16010122	0.744404	0.853726	0.109322	0.000459357	0.085741	chr6	128718886	128718887	PTPRK;PTPRK;PTPRK;PTPRK;PTPRK;PTPRK	NM_001291983;NM_001135648;NM_002844;NM_001291984;NM_001291981;NM_001291982	5'UTR;Body;Body;Body;Body;Body
cg24527700	0.85263	0.911369	0.0587395	0.000459538	0.085741	chr7	33119186	33119187
cg11302666	0.414604	0.481864	0.0672596	0.000460443	0.085741	chr17	41564564	41564565	DHX8;DHX8	NM_004941;NM_001302623	Body;Body	S_Shelf
cg27103048	0.840616	0.912444	0.0718277	0.000460455	0.085741	chr18	55456889	55456890	ATP8B1	NM_005603	5'UTR
cg16531222	0.876036	0.943496	0.0674605	0.000461249	0.0857478	chr12	11816105	11816106	ETV6	NM_001987	Body
cg19953972	0.918093	0.969811	0.0517179	0.00046188	0.0857908	chr3	17586393	17586394	TBC1D5;TBC1D5	NM_001134381;NM_014744	5'UTR;5'UTR
cg06529843	0.889372	0.953598	0.0642254	0.000462768	0.0857908	chr5	54327099	54327100	GZMK	NM_002104	Body
cg10784597	0.608053	0.698857	0.0908038	0.000462905	0.0857908	chr18	31673512	31673513	NOL4;NOL4;NOL4;NOL4;NOL4	NM_001282527;NM_001198547;NM_001198548;NM_001198546;NM_003787	Body;Body;Body;Body;Body
cg18569864	0.778684	0.881752	0.103068	0.000464325	0.085884	chr6	15509337	15509338	JARID2	NM_004973	Body
cg07930366	0.88848	0.942937	0.0544578	0.00046454	0.0858878	chr10	77111738	77111739
cg11642361	0.889119	0.940268	0.0511491	0.000465745	0.0859018	chr4	187196991	187196992	F11	NM_000128	Body
cg20174534	0.894091	0.951066	0.0569753	0.000466552	0.0859341	chr4	130016120	130016121	SCLT1;SCLT1;SCLT1;C4orf33;C4orf33	NM_001300897;NM_001300898;NM_144643;NM_001099783;NM_173487	TSS1500;TSS1500;TSS1500;TSS1500;5'UTR	S_Shore
cg21297314	0.84084	0.937436	0.0965963	0.000466634	0.0859341	chr6	30455858	30455859	HLA-E	NM_005516	TSS1500	N_Shore
cg02637530	0.849767	0.911772	0.0620049	0.000466766	0.0859397	chr12	1499803	1499804	ERC1;ERC1;ERC1;ERC1;ERC1	NM_178039;NR_027948;NR_027949;NM_178040;NR_027946	Body;Body;Body;Body;Body
cg24194201	0.901502	0.958725	0.0572223	0.000467283	0.0859459	chr10	120460797	120460798	C10orf46	NM_153810	Body
cg00472914	0.907589	0.964339	0.05675	0.000467774	0.0859459	chr12	24673755	24673756	SOX5;SOX5	NM_152989;NM_001261414	5'UTR;5'UTR
cg06754079	0.685351	0.826673	0.141322	0.000467829	0.0859459	chr6	30079645	30079646	TRIM31	NM_007028	Body
cg10973043	0.889643	0.950652	0.0610095	0.00046863	0.085994	chr13	27824191	27824192	RPL21	NM_000982	TSS1500	N_Shore
cg13985414	0.866412	0.939964	0.0735517	0.000468953	0.085994	chr15	48235317	48235318
cg04169501	0.841331	0.917182	0.075851	0.000469269	0.085994	chr8	39928145	39928146
cg14725631	0.863993	0.915221	0.0512278	0.000469467	0.085994	chr4	188924752	188924753	ZFP42	NM_174900	Body
cg20141584	0.845982	0.901245	0.0552629	0.000469519	0.085994	chr12	9776901	9776902	LOC374443	NR_046450	Body
cg10339494	0.836915	0.9053	0.0683856	0.000470014	0.0860183	chr11	33708941	33708942
cg11107402	0.874661	0.930198	0.0555369	0.00047046	0.086056	chr6	1949604	1949605	GMDS;GMDS	NM_001253846;NM_001500	Body;Body
cg14194192	0.776804	0.839173	0.0623689	0.000470991	0.0860949	chr12	40550016	40550017
cg06448055	0.772161	0.833499	0.0613379	0.000470994	0.0860949	chr4	188230390	188230391
cg27364153	0.802855	0.871927	0.0690713	0.000471064	0.0860949	chrX	100720563	100720564	ARMCX4	NR_028407	Body
cg27090594	0.82626	0.894692	0.0684324	0.000471798	0.0861038	chr16	3077878	3077879	CCDC64B	NM_001103175	3'UTR	N_Shore
cg13542222	0.415707	0.545117	0.129411	0.000471845	0.0861038	chr14	94597471	94597472
cg09913382	0.744454	0.8258	0.0813463	0.000471935	0.0861038	chr6	2483211	2483212
cg23316316	0.851748	0.922597	0.0708489	0.000471947	0.0861038	chr12	21606508	21606509	PYROXD1	NM_024854	Body
cg13512374	0.876656	0.942945	0.0662884	0.000472882	0.0861446	chr14	103895494	103895495	MARK3;MARK3;MARK3;MARK3;MARK3	NM_001128919;NM_002376;NM_001128918;NM_001128920;NM_001128921	Body;Body;Body;Body;Body
cg15838333	0.797707	0.899168	0.101461	0.000472928	0.0861446	chr14	60554440	60554441				N_Shelf
cg07948341	0.84037	0.932464	0.0920941	0.000473192	0.0861446	chrX	135260140	135260141	FHL1;FHL1;FHL1;FHL1;FHL1;FHL1;FHL1	NR_027621;NM_001449;NM_001159703;NM_001159702;NM_001159700;NM_001159704;NM_001167819	Body;5'UTR;5'UTR;5'UTR;5'UTR;5'UTR;5'UTR
cg23812278	0.826087	0.912584	0.0864972	0.000473543	0.0861558	chr15	47693131	47693132	SEMA6D	NM_001198999	5'UTR
cg25765570	0.872219	0.930328	0.058109	0.000473702	0.086163	chr4	61615352	61615353
cg05058361	0.86684	0.929733	0.062894	0.000474277	0.0862347	chr2	109086209	109086210	GCC2;GCC2	NR_028063;NM_181453	Body;Body
cg24675209	0.834721	0.913446	0.0787253	0.000474961	0.0862971	chr7	135123669	135123670	CNOT4;CNOT4;CNOT4;CNOT4;CNOT4;CNOT4	NM_013316;NM_001190850;NM_001190849;NM_001190848;NM_001190847;NM_001008225	5'UTR;5'UTR;5'UTR;5'UTR;5'UTR;5'UTR
cg14848124	0.786316	0.842502	0.0561859	0.000475711	0.0863566	chr20	30854923	30854924
cg07296313	0.872344	0.936925	0.0645817	0.000477107	0.0864837	chr5	77845513	77845514	LHFPL2	NM_005779	5'UTR
cg18373668	0.844226	0.903837	0.0596109	0.000477883	0.0865128	chr16	75609060	75609061	GABARAPL2	NM_007285	Body
cg03639825	0.780214	0.852336	0.0721218	0.000479038	0.0865845	chr18	5455802	5455803	EPB41L3;EPB41L3;EPB41L3;EPB41L3	NM_001281533;NM_001281535;NM_001281534;NM_012307	Body;Body;Body;Body
cg25165821	0.718434	0.801969	0.0835353	0.000479139	0.0865845	chr5	41187618	41187619	C6;C6	NM_001115131;NM_000065	Body;Body
cg26079864	0.889761	0.947258	0.0574967	0.000479674	0.086623	chr12	50379610	50379611
cg04917858	0.69052	0.778237	0.0877164	0.000481358	0.0866996	chr19	41947210	41947211	ATP5SL;ATP5SL;ATP5SL;ATP5SL;ATP5SL	NM_001167869;NM_001167870;NM_001167871;NM_018035;NR_030765	TSS1500;TSS1500;TSS1500;TSS1500;TSS1500	S_Shore
cg07204075	0.848018	0.927382	0.0793634	0.000482252	0.086819	chr13	111774911	111774912	ARHGEF7;ARHGEF7;ARHGEF7	NM_001113512;NM_001113511;NM_145735	Body;Body;Body
cg09445481	0.82758	0.90258	0.0750007	0.000482923	0.086837	chr8	56922007	56922008	LYN;LYN	NM_002350;NM_001111097	Body;Body
cg24017056	0.520539	0.639356	0.118818	0.000483978	0.0869125	chr15	80366893	80366894	ZFAND6;ZFAND6;ZFAND6;ZFAND6;ZFAND6;ZFAND6;ZFAND6;ZFAND6;ZFAND6	NM_001242918;NM_001242917;NM_001242912;NM_001242911;NM_019006;NM_001242913;NM_001242914;NM_001242915;NM_001242916	5'UTR;5'UTR;5'UTR;5'UTR;5'UTR;5'UTR;5'UTR;5'UTR;5'UTR
cg20137918	0.71427	0.765602	0.0513316	0.000484068	0.0869125	chr1	52388141	52388142	RAB3B	NM_002867	Body
cg04147428	0.890378	0.940742	0.050364	0.000485106	0.086989	chr7	116339103	116339104	MET;MET	NM_000245;NM_001127500	5'UTR;5'UTR
cg07535320	0.530358	0.617493	0.0871356	0.000485486	0.086999	chr9	37230008	37230009	ZCCHC7;ZCCHC7;ZCCHC7;ZCCHC7;ZCCHC7	NR_110317;NM_001289120;NM_001289119;NM_032226;NM_001289121	Body;Body;Body;Body;Body
cg22548258	0.883403	0.934145	0.0507419	0.000485831	0.086999	chr15	26017462	26017463	ATP10A	NM_024490	Body
cg12244665	0.769209	0.832756	0.0635471	0.000486631	0.0870313	chr8	104325860	104325861	FZD6;FZD6;FZD6	NM_001164616;NM_003506;NM_001164615	Body;Body;Body
cg27221053	0.886412	0.949257	0.0628453	0.000487765	0.0870953	chr7	87974722	87974723
cg00547342	0.860291	0.927691	0.0673996	0.000488125	0.0870953	chr4	140721369	140721370	MAML3	NM_018717	Body
cg10674511	0.768167	0.888487	0.12032	0.000488473	0.087098	chrX	78003091	78003092	LPAR4	NM_005296	TSS200
cg00443133	0.868319	0.951205	0.0828856	0.000488873	0.087098	chr5	125615555	125615556	LOC101927488;LOC101927488	NR_105039;NR_105040	Body;Body
cg14750231	0.587506	0.717317	0.129811	0.000489776	0.0871501	chr1	150673365	150673366	HORMAD1;HORMAD1	NM_001199829;NM_032132	Body;Body
cg06828282	0.8096	0.865123	0.0555228	0.000491326	0.0872843	chr11	47151756	47151757	C11orf49;C11orf49;C11orf49;C11orf49	NM_001003677;NM_024113;NM_001003676;NM_001003678	Body;Body;Body;Body
cg18484679	0.829485	0.917212	0.0877277	0.000491512	0.0872843	chr5	142740314	142740315	NR3C1;NR3C1;NR3C1;NR3C1;NR3C1;NR3C1;NR3C1	NM_001018076;NM_000176;NM_001024094;NM_001020825;NM_001018075;NM_001018077;NM_001018074	Body;Body;Body;Body;Body;Body;Body
cg24834165	0.606766	0.696351	0.0895847	0.000491804	0.0872843	chr5	95060853	95060854
cg24386022	0.804031	0.867856	0.0638256	0.000492677	0.0872843	chr6	11709928	11709929
cg17052130	0.758748	0.835319	0.0765706	0.00049322	0.0873192	chr3	148599070	148599071	CPA3	NM_001870	Body
cg04900681	0.864137	0.937604	0.0734664	0.000493948	0.0873565	chrX	78425686	78425687	GPR174	NM_032553	TSS1500
cg15459953	0.749105	0.818427	0.0693217	0.000494549	0.0873724	chr15	79666476	79666477
cg15812563	0.759394	0.850441	0.0910474	0.000494883	0.0874077	chr5	40730080	40730081	TTC33	NM_012382	Body
cg08731639	0.874992	0.943186	0.0681945	0.00049522	0.0874177	chr22	22451760	22451761
cg06576748	0.534177	0.619991	0.0858145	0.000496197	0.0874453	chr16	50388996	50388997	BRD7;BRD7	NM_013263;NM_001173984	Body;Body
cg10491783	0.68802	0.758899	0.0708785	0.000496414	0.0874453	chr6	25109793	25109794	CMAHP;CMAHP;CMAHP;CMAHP	NR_027626;NR_002174;NR_002174;NR_027626	ExonBnd;ExonBnd;Body;Body
cg22705954	0.916168	0.85726	-0.0589081	0.000496871	0.087471	chrX	30327819	30327820	NR0B1	NM_000475	TSS1500	S_Shore
cg16726519	0.78865	0.879602	0.0909526	0.000497326	0.0875038	chr15	49822363	49822364	FAM227B	NM_152647	Body
cg25389213	0.733254	0.834483	0.101228	0.000497606	0.0875038	chrX	112210876	112210877
cg20908478	0.765751	0.839183	0.0734319	0.000497638	0.0875038	chr6	3905854	3905855
cg20254607	0.877033	0.946023	0.0689899	0.000498367	0.0875038	chrX	25008640	25008641	POLA1	NM_016937	Body
cg04474694	0.884204	0.940571	0.0563674	0.000498676	0.0875038	chr20	17557657	17557658	DSTN;DSTN	NM_001011546;NM_006870	5'UTR;Body
cg14412369	0.824854	0.918262	0.0934087	0.000498682	0.0875038	chr1	166984217	166984218	MAEL;MAEL;MAEL	NM_032858;NM_001286377;NM_001286378	Body;Body;Body
cg04093065	0.566576	0.660974	0.0943974	0.000499066	0.0875038	chr10	88231974	88231975	WAPAL;WAPAL	NM_015045;NM_015045	ExonBnd;Body
cg03183856	0.859866	0.926374	0.066508	0.000499283	0.0875038	chr2	188136268	188136269
cg01618633	0.798504	0.852219	0.0537145	0.000499557	0.0875052	chr4	130782425	130782426
cg11409471	0.849851	0.927326	0.0774746	0.000500003	0.0875277	chr15	97953947	97953948	LOC101927286	NR_120324	Body
cg14094277	0.665517	0.729398	0.0638812	0.000500312	0.087531	chr2	159036756	159036757	CCDC148-AS1;CCDC148;CCDC148	NR_038850;NM_001301684;NM_138803	Body;Body;Body
cg01610067	0.780824	0.853961	0.0731363	0.000500874	0.0875723	chr3	45012777	45012778	ZDHHC3;ZDHHC3	NM_001135179;NM_016598	5'UTR;5'UTR
cg09191908	0.83877	0.892361	0.0535911	0.000502021	0.087709	chr14	59942407	59942408	L3HYPDH	NM_144581	Body
cg10424139	0.814016	0.900563	0.0865466	0.000502929	0.0877386	chr1	86851399	86851400	ODF2L;ODF2L;ODF2L;ODF2L	NM_001184766;NM_001184765;NM_020729;NM_001007022	Body;Body;Body;Body
cg15687303	0.657756	0.748522	0.0907665	0.000503637	0.0877386	chr4	134712376	134712377
cg23566791	0.881749	0.935828	0.0540788	0.000503722	0.0877386	chr2	155113310	155113311	GALNT13;GALNT13	NM_052917;NM_001301627	Body;Body
cg00345704	0.800358	0.869522	0.0691638	0.000504142	0.0877386	chr17	39216495	39216496	LOC730755	NM_001165252	TSS200
cg00809744	0.710044	0.800718	0.090674	0.00050415	0.0877386	chr17	4089535	4089536	ANKFY1;ANKFY1;ANKFY1	NR_047571;NM_001257999;NM_016376	Body;Body;Body
cg10226257	0.856502	0.909083	0.0525808	0.000504718	0.0877386	chr4	183412410	183412411	ODZ3	NM_001080477	Body
cg05296990	0.891728	0.958098	0.0663701	0.000505037	0.0877621	chr6	84685907	84685908
cg00846176	0.86361	0.935069	0.0714594	0.000505475	0.0877839	chr18	46753784	46753785	DYM	NM_017653	Body
cg23387678	0.477156	0.568662	0.0915059	0.000505625	0.0877839	chr4	176365816	176365817
cg26517283	0.837871	0.889558	0.051687	0.000505782	0.0877842	chr7	6198004	6198005	USP42	NM_032172	Body	N_Shore
cg15622564	0.88681	0.937526	0.0507162	0.000505835	0.0877842	chr3	136078053	136078054	STAG1	NM_005862	Body
cg19863563	0.874474	0.925104	0.0506303	0.000505974	0.0877903	chr1	107798257	107798258	NTNG1;NTNG1;NTNG1	NM_014917;NM_001113228;NM_001113226	Body;Body;Body
cg03929825	0.880493	0.944224	0.063731	0.00050682	0.0878286	chr11	94389402	94389403
cg08266272	0.693782	0.809539	0.115757	0.000508974	0.0879508	chr10	3579366	3579367	LOC105376360	NR_131187	Body
cg22565527	0.645742	0.789194	0.143453	0.000509859	0.0879576	chr6	603366	603367	EXOC2;EXOC2	NR_073064;NM_018303	Body;Body
cg12412622	0.864219	0.928671	0.0644517	0.000510584	0.0879886	chr2	109270525	109270526	LIMS1;LIMS1;LIMS1;LIMS1;LIMS1;LIMS1	NM_001193485;NM_004987;NM_001193488;NM_001193482;NM_001193484;NM_001193483	TSS1500;5'UTR;5'UTR;Body;Body;Body
cg26610017	0.710863	0.829987	0.119124	0.000511601	0.0879951	chr14	35462345	35462346	SRP54;SRP54	NM_003136;NM_001146282	5'UTR;5'UTR
cg06566454	0.726696	0.845219	0.118523	0.00051262	0.0879951	chr12	18399217	18399218
cg23186098	0.384807	0.325435	-0.0593714	0.000512666	0.0879951	chr6	32056119	32056120	TNXB	NM_019105	Body	S_Shore
cg24061547	0.899571	0.966889	0.0673175	0.000512742	0.0879951	chrX	75107384	75107385
cg12723191	0.884368	0.940454	0.0560858	0.000513058	0.0879951	chr1	186429967	186429968	PDC;MIR548F1	NM_002597;NR_031642	5'UTR;Body
cg15686096	0.124879	0.0478203	-0.0770589	0.000513062	0.0879951	chr5	12099434	12099435
cg08674281	0.798889	0.85217	0.0532816	0.000514574	0.088104	chr11	86380565	86380566	ME3;ME3;ME3	NM_006680;NM_001161586;NM_001014811	Body;Body;Body	N_Shelf
cg08801710	0.886929	0.946742	0.059813	0.000515689	0.0881511	chr12	115957134	115957135
cg14841222	0.782789	0.855728	0.0729392	0.000516256	0.0881774	chr7	84879326	84879327
cg08398013	0.784283	0.838855	0.0545721	0.000517444	0.0882727	chr6	143278016	143278017
cg00507564	0.861605	0.917828	0.0562229	0.000518495	0.0883983	chr6	168332967	168332968	MLLT4;MLLT4;MLLT4	NM_001040000;NM_001207008;NM_001291964	Body;Body;Body
cg15540749	0.500237	0.434027	-0.0662094	0.000519221	0.0884328	chr6	32028831	32028832	TNXB	NM_019105	Body
cg13756898	0.254705	0.183262	-0.0714433	0.000519639	0.0884328	chr15	67467746	67467747	SMAD3;SMAD3;SMAD3;SMAD3	NM_005902;NM_001145103;NM_001145104;NM_001145102	Body;Body;Body;Body
cg05748492	0.848833	0.904604	0.0557714	0.000519642	0.0884328	chr19	54264322	54264323	MIR519A2;MIR516A2	NR_030222;NR_030221	TSS1500;TSS200
cg01604468	0.891963	0.960096	0.0681325	0.00052043	0.0884438	chr5	106587006	106587007
cg09868045	0.890957	0.941138	0.0501809	0.00052124	0.0884438	chr14	71904370	71904371
cg20730219	0.829392	0.912382	0.0829897	0.000521665	0.0884438	chr17	3720410	3720411	C17orf85	NM_001114118	Body
cg12356796	0.647904	0.769803	0.121899	0.000521673	0.0884438	chrX	135309787	135309788	MAP7D3;MAP7D3;MAP7D3	NM_001173517;NM_024597;NM_001173516	Body;Body;Body
cg14212045	0.632735	0.710698	0.0779639	0.000521977	0.0884438	chr5	142179386	142179387	ARHGAP26;ARHGAP26	NM_001135608;NM_015071	Body;Body
cg18120053	0.820827	0.872439	0.0516119	0.000522152	0.0884438	chr2	187580787	187580788	FAM171B	NM_177454	Body
cg25169492	0.641749	0.712261	0.0705122	0.000523659	0.0884941	chr3	127315734	127315735	MCM2;MCM2	NM_004526;NR_073375	TSS1500;TSS1500	N_Shore
cg21178618	0.753418	0.806109	0.0526909	0.000524358	0.0885178	chr14	101484481	101484482
cg11452767	0.89695	0.954571	0.0576209	0.000524778	0.0885178	chr1	56941722	56941723				N_Shore
cg17069290	0.820615	0.896446	0.0758309	0.000524817	0.0885178	chr2	211342261	211342262	LANCL1;LANCL1;LANCL1;CPS1	NM_001136574;NM_006055;NM_001136575;NM_001122633	TSS1500;TSS1500;TSS1500;TSS200	S_Shore
cg24171886	0.828106	0.927679	0.0995731	0.000525443	0.0885443	chr10	19614737	19614738	MALRD1	NM_001142308	Body
cg03957984	0.769256	0.849676	0.08042	0.000525735	0.088558	chr12	19409239	19409240	PLEKHA5;PLEKHA5;PLEKHA5;PLEKHA5	NM_001256787;NM_001143821;NM_019012;NM_001256470	Body;Body;Body;Body
cg03409066	0.888006	0.94727	0.0592642	0.000527465	0.0886792	chr17	67470045	67470046	MAP2K6	NM_002758	Body
cg26457901	0.807732	0.871919	0.0641876	0.000528068	0.0886792	chr4	86935060	86935061
cg19544351	0.791665	0.856408	0.0647432	0.000528085	0.0886792	chr15	54025496	54025497	WDR72;WDR72	NM_182758;NR_102334	5'UTR;Body
cg15115648	0.815006	0.878821	0.063815	0.000528916	0.0886792	chr1	17516023	17516024
cg09779405	0.87431	0.927863	0.0535527	0.000529086	0.0886792	chr15	38370264	38370265
cg12146909	0.764299	0.839628	0.0753294	0.000529311	0.0886792	chr7	156951457	156951458	UBE3C	NM_014671	Body
cg23797052	0.845	0.906467	0.0614668	0.000529737	0.0886792	chr12	51981613	51981614				N_Shelf
cg03800178	0.835304	0.905065	0.0697612	0.000529773	0.0886792	chr7	109217284	109217285
cg14934937	0.671079	0.760165	0.0890866	0.000530496	0.0886792	chr17	14952024	14952025
cg08234168	0.740162	0.799297	0.0591347	0.000530551	0.0886792	chr6	28921733	28921734
cg08785917	0.727295	0.843898	0.116604	0.000531449	0.0886792	chr20	8770752	8770753	PLCB1;PLCB1	NM_182734;NM_015192	Body;Body
cg12554290	0.876321	0.932332	0.0560105	0.000531686	0.0886922	chr6	24706172	24706173	C6orf62	NM_030939	3'UTR
cg05354594	0.718984	0.789466	0.0704817	0.000532827	0.088771	chr14	55923136	55923137
cg22714214	0.859152	0.917202	0.0580504	0.000533541	0.0888083	chr3	27237164	27237165	NEK10;NEK10;NEK10	NM_001031741;NM_001304384;NM_152534	Body;Body;Body
cg09655893	0.860516	0.920107	0.0595906	0.000534031	0.0888268	chr10	112324648	112324649				N_Shelf
cg13542480	0.876838	0.936081	0.059243	0.000534628	0.0888362	chrX	51639920	51639921	MAGED1;MAGED1;MAGED1	NM_006986;NM_001005333;NM_001005332	Body;Body;Body	S_Shore
cg05996341	0.829781	0.885274	0.0554928	0.000534815	0.0888362	chr6	1766606	1766607	GMDS	NM_001500	Body
cg17140441	0.885975	0.940108	0.0541332	0.000534973	0.0888362	chr15	91212510	91212511				S_Shelf
cg19488431	0.69016	0.753815	0.0636552	0.000536587	0.0888636	chr6	28601329	28601330				N_Shore
cg20201759	0.882518	0.947191	0.0646725	0.000537064	0.0888636	chr15	72175984	72175985	MYO9A	NM_006901	Body
cg17104905	0.69507	0.777744	0.0826734	0.000537599	0.0888636	chr6	2966689	2966690	SERPINB6;SERPINB6;SERPINB6;SERPINB6;SERPINB6;SERPINB6;SERPINB6	NM_001195291;NM_001271823;NM_001271822;NM_001271824;NM_004568;NM_001297700;NM_001297699	Body;Body;Body;5'UTR;5'UTR;5'UTR;5'UTR
cg17751599	0.918797	0.978984	0.0601871	0.000538123	0.0888636	chr8	590487	590488	ERICH1	NM_001303100	Body
cg03328399	0.831285	0.901669	0.0703837	0.000538354	0.0888636	chr3	196984608	196984609	DLG1;DLG1;DLG1;DLG1	NM_001290983;NM_001098424;NM_004087;NM_001204386	Body;Body;Body;Body
cg22173373	0.733765	0.827985	0.0942194	0.000539103	0.0888636	chr3	194174630	194174631	ATP13A3	NM_024524	Body
cg15031075	0.530958	0.606998	0.0760397	0.000539624	0.0888636	chr7	20335474	20335475	LOC101927769	NR_110117	TSS1500
cg20264322	0.838909	0.911746	0.0728366	0.000539669	0.0888636	chr12	118766234	118766235	TAOK3	NM_016281	5'UTR
cg20531282	0.673502	0.763679	0.090177	0.000540134	0.0888636	chr3	118817220	118817221	IGSF11	NM_152538	Body
cg12934659	0.77556	0.826091	0.0505313	0.000540264	0.0888636	chr8	72318947	72318948
cg21243597	0.606129	0.669786	0.0636568	0.000540543	0.0888636	chr18	13375540	13375541	C18orf1;C18orf1	NM_181482;NM_181481	5'UTR;5'UTR
cg20494995	0.667139	0.74327	0.076131	0.000541152	0.0888992	chr7	13405659	13405660
cg22505808	0.880127	0.957048	0.0769212	0.000541845	0.0889545	chr10	76736060	76736061	KAT6B;KAT6B;KAT6B	NM_012330;NM_001256468;NM_001256469	Body;Body;Body
cg22515411	0.840813	0.914897	0.0740844	0.000543679	0.088962	chr2	136741047	136741048	DARS;DARS	NM_001293312;NM_001349	5'UTR;Body	N_Shore
cg04001997	0.586201	0.709368	0.123167	0.000544219	0.088962	chr3	160122433	160122434	MIR16-2;MIR15B;SMC4;SMC4;SMC4	NR_029525;NR_029663;NM_001288753;NM_001002800;NM_005496	TSS200;Body;Body;Body;Body	S_Shelf
cg06856687	0.878497	0.932076	0.0535792	0.000544709	0.088962	chr20	44934509	44934510				N_Shore
cg19648604	0.714113	0.85291	0.138797	0.000545412	0.088962	chr12	403055	403056	KDM5A	NM_001042603	Body
cg04964914	0.82267	0.89165	0.0689792	0.00054685	0.088962	chr2	159275356	159275357	CCDC148;CCDC148;CCDC148	NM_138803;NM_001301685;NM_001301684	Body;Body;5'UTR
cg03498605	0.878771	0.928965	0.0501942	0.000546862	0.088962	chrX	31287273	31287274	DMD;DMD;DMD;DMD;DMD;DMD;DMD;DMD;DMD;DMD;DMD;DMD	NM_004023;NM_004021;NM_004022;NM_004014;NM_004020;NM_004013;NM_004012;NM_004011;NM_004010;NM_004009;NM_004006;NM_000109	Body;Body;Body;Body;Body;Body;Body;Body;Body;Body;Body;Body	S_Shelf
cg06855092	0.71376	0.788743	0.0749831	0.000546865	0.088962	chr17	56772227	56772228	RAD51C;RAD51C;RAD51C;RAD51C	NR_103873;NR_103872;NM_002876;NM_058216	Body;Body;Body;Body	S_Shore
cg26724018	0.843294	0.915594	0.0722997	0.000547322	0.088962	chr11	5716255	5716256	TRIM22	NM_006074	5'UTR
cg00101436	0.673794	0.858453	0.184658	0.000548191	0.088962	chr7	90755643	90755644	CDK14	NM_012395	3'UTR
cg00267078	0.745366	0.83329	0.087924	0.000549195	0.088962	chr7	157659220	157659221	PTPRN2;PTPRN2;PTPRN2	NM_002847;NM_130842;NM_130843	Body;Body;Body	N_Shore
cg09015797	0.887559	0.953076	0.0655176	0.000549666	0.088962	chr6	27791239	27791240	HIST1H4J	NM_021968	TSS1500	N_Shore
cg08789117	0.760145	0.83102	0.0708746	0.000551437	0.088962	chr22	49819098	49819099	C22orf34;C22orf34	NR_110523;NR_110522	Body;Body
cg23690053	0.586289	0.735565	0.149277	0.000551692	0.088962	chr2	180828448	180828449	CWC22	NM_020943	Body
cg03955859	0.907299	0.958989	0.0516907	0.000552181	0.088962	chr4	124155479	124155480	SPATA5	NM_145207	Body
cg17813784	0.769038	0.826044	0.057006	0.000552303	0.088962	chr1	62509654	62509655	INADL	NM_176877	Body
cg02151250	0.817025	0.878725	0.0616998	0.000553679	0.0890654	chr4	128061714	128061715
cg10213413	0.833948	0.897694	0.0637458	0.000555083	0.0891041	chr5	890225	890226	BRD9;BRD9;BRD9	NR_027633;NM_001009877;NM_023924	Body;Body;Body	N_Shelf
cg26347359	0.834074	0.89165	0.0575756	0.0005557	0.0891185	chr4	129759716	129759717	PHF17;PHF17	NM_024900;NM_199320	Body;Body
cg12365612	0.804291	0.873805	0.0695144	0.00055633	0.0891856	chr1	116925789	116925790	ATP1A1;ATP1A1;ATP1A1	NM_001160234;NM_001160233;NM_000701	TSS1500;Body;Body
cg17894577	0.449288	0.62133	0.172042	0.000557909	0.0892122	chr10	15600165	15600166	ITGA8	NM_003638	Body
cg15616609	0.909106	0.962108	0.0530021	0.000558182	0.0892122	chr16	29220329	29220330
cg27099759	0.815046	0.873654	0.0586084	0.000558972	0.0892236	chr11	58360380	58360381	ZFP91-CNTF;ZFP91;ZFP91	NR_024091;NM_053023;NM_001197051	Body;Body;Body
cg00257697	0.861757	0.928854	0.0670965	0.000561034	0.089362	chrX	151126108	151126109	GABRE	NM_004961	Body
cg08492625	0.717114	0.786106	0.0689925	0.000561463	0.0893964	chr22	29978158	29978159	NIPSNAP1	NM_003634	TSS1500	S_Shore
cg00334411	0.793942	0.872586	0.0786438	0.000562455	0.0894699	chr1	63836060	63836061	ALG6	NM_013339	5'UTR	S_Shelf
cg25948328	0.859483	0.914044	0.0545609	0.000563283	0.089534	chr10	119768195	119768196	RAB11FIP2	NM_014904	3'UTR
cg05332565	0.899286	0.962477	0.0631904	0.000563839	0.0895886	chr6	131642853	131642854
cg03062551	0.796943	0.870216	0.0732725	0.000565413	0.0897036	chr11	108410088	108410089	EXPH5;EXPH5;EXPH5	NM_001144765;NM_001144763;NM_015065	TSS1500;Body;Body
cg05112703	0.868483	0.919413	0.0509297	0.000566663	0.0897329	chr6	131202016	131202017	EPB41L2;EPB41L2;EPB41L2;EPB41L2;EPB41L2	NM_001431;NM_001135554;NM_001135555;NM_001199388;NM_001252660	Body;Body;Body;Body;Body
cg22317255	0.646784	0.787295	0.140511	0.000566964	0.089743	chr5	90523019	90523020
cg20383526	0.61829	0.742611	0.124322	0.000567667	0.0897805	chr8	124423636	124423637
cg21999071	0.824633	0.897086	0.0724527	0.000567672	0.0897805	chr5	14313270	14313271	TRIO	NM_007118	Body
cg06281409	0.708059	0.787071	0.0790121	0.000569723	0.0898806	chr5	147808813	147808814	FBXO38;FBXO38	NM_001271723;NM_030793	Body;Body
cg25347494	0.874027	0.944141	0.0701139	0.000570192	0.0898806	chr9	71155278	71155279	TMEM252	NM_153237	Body
cg15497746	0.760944	0.854266	0.093322	0.000571775	0.0898806	chr3	133863401	133863402
cg17568448	0.692302	0.810468	0.118166	0.000572005	0.0898806	chr11	104894456	104894457	CASP5;CASP5;CASP5;CASP5;CASP5;CASP5	NM_001136109;NM_001136112;NM_001136110;NM_004347;NR_036562;NR_024239	TSS1500;TSS1500;TSS1500;TSS1500;TSS1500;TSS1500
cg17523488	0.918805	0.972668	0.0538631	0.000572427	0.0898806	chr6	47469225	47469226	CD2AP	NM_012120	Body
cg23256579	0.866601	0.919013	0.0524128	0.00057304	0.0898806	chr12	11002403	11002404	PRR4;PRR4	NM_007244;NM_001098538	TSS1500;Body
cg24628106	0.86937	0.939293	0.0699228	0.000573787	0.0898806	chr16	15742790	15742791	NDE1;NDE1	NM_017668;NM_001143979	TSS1500;5'UTR	N_Shore
cg03110703	0.838045	0.907303	0.0692579	0.000573814	0.0898806	chr3	108249446	108249447	MYH15	NM_014981	TSS1500
cg09386713	0.78762	0.87292	0.0852996	0.000574522	0.0898806	chr21	39957740	39957741	ERG;ERG;ERG;ERG;ERG;ERG;ERG	NM_001243429;NM_001243428;NM_004449;NM_001136154;NM_001243432;NM_001291391;NR_111949	TSS1500;5'UTR;5'UTR;5'UTR;5'UTR;5'UTR;Body
cg16499402	0.84546	0.921699	0.0762391	0.000574945	0.0898806	chr3	149333648	149333649	WWTR1;WWTR1;WWTR1	NM_001168280;NM_001168278;NM_015472	Body;Body;Body
cg00980804	0.830298	0.885797	0.0554987	0.0005755	0.0898806	chr2	150977441	150977442
cg25273875	0.9094	0.959523	0.0501227	0.000576084	0.089891	chr14	100538074	100538075	EVL	NM_016337	Body
cg00738945	0.803843	0.866565	0.0627225	0.000576402	0.0899072	chr6	32340354	32340355	C6orf10	NM_006781	TSS1500
cg15930673	0.711551	0.830297	0.118746	0.000576741	0.0899436	chr2	7907733	7907734				Island
cg26586163	0.778477	0.888321	0.109844	0.000577465	0.0900065	chr7	23033342	23033343	FAM126A	NM_032581	5'UTR
cg15935321	0.874264	0.947933	0.0736696	0.000578341	0.0900865	chr5	71601039	71601040	MRPS27;MRPS27;MRPS27	NM_001286751;NM_015084;NM_001286748	5'UTR;Body;Body	N_Shelf
cg02272790	0.870334	0.932051	0.0617171	0.000578504	0.0900865	chr4	1109193	1109194	TMED11P	NR_033768	Body	S_Shore
cg11545402	0.873755	0.934915	0.0611594	0.000578654	0.0900865	chr14	67105664	67105665	GPHN;GPHN	NM_020806;NM_001024218	Body;Body
cg20423093	0.661498	0.81623	0.154732	0.000579053	0.0900865	chr15	58431182	58431183	AQP9	NM_020980	Body
cg03529858	0.840569	0.915606	0.0750367	0.000579594	0.0900865	chr9	36420756	36420757
cg01134166	0.605141	0.694585	0.0894442	0.000579921	0.0900865	chr12	20044524	20044525
cg19550035	0.814059	0.896216	0.0821573	0.000580063	0.0900865	chrX	50648419	50648420	LOC347376	NR_003933	TSS200
cg10057126	0.884129	0.934244	0.0501153	0.000580078	0.0900865	chr4	77819792	77819793	ANKRD56	NM_001029870	TSS1500	S_Shore
cg06733796	0.879957	0.947229	0.067272	0.000582341	0.0901783	chr20	18413908	18413909	DZANK1	NM_001099407	Body
cg10549221	0.719441	0.79244	0.0729996	0.000582482	0.0901783	chr10	74987414	74987415	FAM149B1	NM_173348	Body
cg00619939	0.806027	0.862175	0.0561476	0.000582904	0.0901783	chr1	8267084	8267085
cg01101374	0.897472	0.94959	0.0521189	0.000582953	0.0901783	chr14	35006074	35006075	EAPP	NM_018453	Body	N_Shelf
cg14507014	0.476517	0.553194	0.0766763	0.000583733	0.0902493	chr3	55512950	55512951	WNT5A	NM_003392	Body	N_Shelf
cg23336210	0.894229	0.95619	0.0619613	0.000583899	0.0902532	chr10	22097542	22097543	DNAJC1	NM_022365	Body
cg08221373	0.722656	0.824752	0.102096	0.000584516	0.0902812	chrX	30159830	30159831
cg25952618	0.83678	0.929254	0.0924743	0.000584582	0.0902812	chr11	10821282	10821283	EIF4G2;EIF4G2;EIF4G2	NM_001418;NM_001042559;NM_001172705	Body;Body;Body
cg24918985	0.535127	0.625323	0.0901956	0.000585374	0.0903539	chr12	8128250	8128251
cg22128476	0.723711	0.78932	0.0656091	0.0005859	0.0904142	chr16	29166664	29166665				N_Shelf
cg07875261	0.845036	0.895237	0.050201	0.000586684	0.0904859	chr2	223185496	223185497				S_Shore
cg09504452	0.685042	0.773325	0.0882826	0.000587551	0.0905242	chr6	71834661	71834662
cg03404021	0.888433	0.94012	0.0516878	0.000588514	0.0905732	chr14	65376811	65376812
cg05851741	0.889639	0.950251	0.0606121	0.000588984	0.0905795	chr3	105268882	105268883	ALCAM;ALCAM;ALCAM	NM_001243281;NM_001243280;NM_001627	Body;Body;Body
cg16640904	0.651854	0.729437	0.0775836	0.000589893	0.0906366	chr3	158795760	158795761	IQCJ;IQCJ;IQCJ;IQCJ-SCHIP1;IQCJ-SCHIP1	NM_001042706;NM_001042705;NM_001197100;NM_001197114;NM_001197113	Body;Body;Body;Body;Body
cg14295534	0.826998	0.919257	0.0922594	0.00059127	0.0907129	chr9	134004811	134004812	NUP214	NM_005085	Body	S_Shelf
cg16468828	0.772245	0.860661	0.0884167	0.000591612	0.0907129	chr1	169291016	169291017	NME7;NME7;NME7	NR_104229;NM_197972;NM_013330	Body;Body;Body
cg06451170	0.812161	0.86544	0.0532788	0.000591636	0.0907129	chrX	79501993	79501994	CHMP1B2P	NR_110646	Body
cg16471619	0.886555	0.937501	0.0509461	0.000591643	0.0907129	chr3	165557116	165557117
cg15543905	0.863379	0.930185	0.0668064	0.000591896	0.0907129	chrX	74020369	74020370	KIAA2022	NM_001008537	5'UTR
cg24741887	0.673599	0.746387	0.0727872	0.000592007	0.0907134	chr3	73142506	73142507
cg01875052	0.753433	0.843061	0.0896279	0.000593674	0.0907888	chr6	15521020	15521021	JARID2	NM_004973	3'UTR	S_Shelf
cg17555886	0.910196	0.970243	0.0600465	0.000594085	0.0907888	chr2	81616351	81616352
cg07106625	0.730887	0.814205	0.083318	0.000595268	0.0907888	chr6	11870215	11870216
cg14793995	0.768758	0.831086	0.0623276	0.000595343	0.0907888	chr19	58143734	58143735	ZNF211;ZNF211;ZNF211;ZNF211;ZNF211;ZNF211;ZNF211;ZNF211;ZNF211	NM_001265600;NM_198855;NM_001265599;NM_001265598;NM_001265597;NM_006385;NR_049754;NR_049753;NR_049752	TSS1500;TSS1500;TSS1500;TSS1500;TSS1500;TSS1500;TSS1500;TSS1500;TSS1500	N_Shore
cg10304506	0.877966	0.955277	0.077311	0.000595929	0.0907888	chr7	127014560	127014561	ZNF800	NM_176814	Body
cg10780778	0.173184	0.0983372	-0.0748471	0.000596132	0.0907888	chr6	26351915	26351916
cg14178013	0.799913	0.865068	0.0651551	0.000597955	0.0908027	chr9	112731026	112731027	PALM2-AKAP2;PALM2-AKAP2	NM_147150;NM_007203	Body;Body
cg14351440	0.589867	0.661028	0.0711607	0.000598771	0.0908027	chrX	138726210	138726211	MCF2;MCF2	NM_001099855;NM_005369	Body;TSS1500
cg06427650	0.867664	0.925256	0.0575912	0.000598796	0.0908027	chr2	225782647	225782648	DOCK10;DOCK10	NM_001290263;NM_014689	Body;Body
cg27409624	0.810323	0.886963	0.0766401	0.000600365	0.0908027	chr4	87820075	87820076
cg14234063	0.826346	0.877359	0.0510123	0.000600453	0.0908027	chr10	75289990	75289991	USP54	NM_152586	Body
cg25554986	0.803225	0.856969	0.0537441	0.000600947	0.0908027	chr18	56144449	56144450
cg07262628	0.836585	0.897764	0.0611793	0.000601416	0.0908027	chr11	36627742	36627743	C11orf74;C11orf74;C11orf74;C11orf74;C11orf74;C11orf74;C11orf74;C11orf74	NM_001276727;NM_001276726;NM_001276725;NM_001276723;NM_001276722;NM_138787;NR_077243;NM_001276724	5'UTR;5'UTR;5'UTR;5'UTR;5'UTR;5'UTR;Body;5'UTR
cg19594258	0.883339	0.943338	0.0599992	0.000601831	0.0908027	chr6	31036587	31036588
cg20184660	0.790656	0.901372	0.110716	0.000602126	0.0908027	chr12	34179674	34179675	ALG10	NM_032834	Body
cg00394870	0.836046	0.894451	0.0584057	0.000602582	0.0908027	chr4	88162328	88162329
cg03513682	0.690265	0.746658	0.0563921	0.000602669	0.0908027	chr16	85542749	85542750
cg03610439	0.837378	0.892329	0.0549516	0.00060323	0.0908027	chr10	76658262	76658263	MYST4	NM_012330	Body
cg18582979	0.851613	0.912203	0.0605897	0.000604643	0.0908241	chr7	65264459	65264460
cg18306575	0.902122	0.952211	0.0500892	0.000604816	0.0908272	chr2	10507732	10507733	HPCAL1;HPCAL1;HPCAL1;HPCAL1;HPCAL1	NM_001258358;NM_001258359;NM_002149;NM_134421;NM_001258357	TSS1500;TSS1500;5'UTR;5'UTR;5'UTR
cg00382665	0.916129	0.97494	0.0588105	0.000605019	0.0908415	chr2	145778396	145778397	TEX41	NR_033870	Body
cg11311770	0.302901	0.234768	-0.0681331	0.000607166	0.0909963	chr12	113012952	113012953				N_Shore
cg26301215	0.915791	0.970732	0.0549408	0.000608005	0.0910305	chr3	111371676	111371677
cg09966635	0.705108	0.78154	0.0764316	0.000609485	0.0911136	chr6	29630719	29630720	MOG;MOG;MOG;MOG;MOG;MOG;MOG;MOG;MOG;MOG;MOG	NM_206813;NM_001170418;NM_206811;NM_206810;NM_206809;NM_001170417;NM_001008229;NM_001008228;NM_206812;NM_002433;NM_206814	Body;Body;Body;Body;Body;Body;Body;Body;Body;Body;Body
cg01713095	0.526808	0.656671	0.129863	0.000609678	0.0911136	chr4	146050127	146050128	ABCE1;ABCE1	NM_001040876;NM_002940	3'UTR;3'UTR
cg02814558	0.824386	0.881021	0.0566354	0.000610191	0.0911146	chrX	150867810	150867811	PRRG3	NM_024082	Body	S_Shelf
cg07684087	0.831127	0.901015	0.0698882	0.000610982	0.0911847	chr7	148517413	148517414	EZH2;EZH2;EZH2;EZH2;EZH2	NM_152998;NM_001203249;NM_001203248;NM_001203247;NM_004456	Body;Body;Body;Body;Body
cg13437627	0.880669	0.943119	0.0624499	0.000612254	0.0912733	chr2	187435837	187435838
cg02660803	0.791534	0.883367	0.0918328	0.000614463	0.0912733	chrX	91033070	91033071				N_Shore
cg09628025	0.756441	0.85771	0.10127	0.000614548	0.0912733	chr4	138727798	138727799
cg06435847	0.872448	0.92285	0.0504024	0.000615058	0.0912733	chr17	3562636	3562637	CTNS;CTNS	NM_004937;NM_001031681	Body;Body
cg15753725	0.627581	0.689817	0.0622355	0.000615161	0.0912733	chr15	25476712	25476713	SNORD115-21;SNORD115-15;SNORD115-34	NR_003313;NR_003307;NR_003349	Body;Body;TSS1500
cg24060538	0.749499	0.829101	0.0796013	0.000615672	0.0913082	chr6	14024568	14024569
cg11419723	0.811882	0.915348	0.103466	0.000616139	0.0913158	chrX	135128568	135128569	SLC9A6;SLC9A6;SLC9A6	NM_001177651;NM_006359;NM_001042537	3'UTR;3'UTR;3'UTR
cg24077801	0.88769	0.938771	0.0510809	0.000616281	0.0913158	chr5	110021543	110021544	TMEM232	NM_001039763	5'UTR
cg01766699	0.902458	0.964393	0.061935	0.000616694	0.0913158	chr2	196602679	196602680	DNAH7	NM_018897	Body
cg17465884	0.844697	0.921568	0.0768706	0.000616734	0.0913158	chrX	47076435	47076436	CDK16	NM_033018	TSS1500	N_Shore
cg20682742	0.635817	0.746291	0.110474	0.00061784	0.091353	chr11	5538321	5538322	UBQLNL	NM_145053	TSS1500
cg09644422	0.873938	0.945271	0.0713328	0.000618877	0.0913923	chr1	80579223	80579224
cg14725164	0.680245	0.809876	0.129631	0.000619086	0.0914072	chr5	137476419	137476420	NME5;BRD8	NM_003551;NM_139199	TSS1500;Body
cg20992700	0.854877	0.919704	0.0648276	0.000619794	0.0914806	chr5	94392077	94392078	MCTP1;MCTP1;MCTP1	NM_001002796;NM_001297777;NM_024717	Body;Body;Body
cg15407730	0.832665	0.923017	0.0903521	0.000620444	0.0915029	chr12	14544323	14544324	ATF7IP;ATF7IP;ATF7IP;ATF7IP	NM_001286514;NM_018179;NM_001286515;NM_181352	5'UTR;5'UTR;5'UTR;Body
cg12643702	0.75499	0.82214	0.0671493	0.000620494	0.0915029	chr15	55801378	55801379	DYX1C1;DYX1C1;DYX1C1	NM_001033560;NM_001033559;NM_130810	TSS1500;TSS1500;TSS1500
cg24019999	0.826061	0.897295	0.0712338	0.000620734	0.0915222	chr4	79432985	79432986	FRAS1	NM_025074	Body
cg14519963	0.659382	0.740143	0.0807615	0.000620972	0.0915413	chr15	44067110	44067111	ELL3	NM_025165	Body	N_Shore
cg04785902	0.805724	0.880364	0.0746397	0.000621338	0.0915503	chr6	22878214	22878215
cg04251764	0.848408	0.901699	0.0532907	0.000622819	0.0915503	chr2	204212189	204212190	ABI2;ABI2;ABI2;ABI2	NM_001282932;NM_005759;NM_001282926;NM_001282925	5'UTR;Body;Body;Body
cg05043591	0.827007	0.877958	0.0509517	0.000622983	0.0915503	chr9	109040472	109040473
cg18123675	0.844878	0.90813	0.0632523	0.000623138	0.0915503	chr2	78014953	78014954	LOC101927967	NR_110288	Body
cg11711870	0.857538	0.90998	0.0524425	0.000623159	0.0915503	chr12	1616660	1616661
cg24301388	0.866584	0.943865	0.0772802	0.000625188	0.0916902	chrX	41524577	41524578	CASK;CASK;CASK	NM_003688;NM_001126055;NM_001126054	Body;Body;Body
cg21293051	0.849696	0.907451	0.0577544	0.000625985	0.0916902	chr15	42870591	42870592	STARD9	NM_020759	Body	N_Shelf
cg18034501	0.796243	0.873793	0.0775504	0.000626123	0.0916902	chr3	4043162	4043163
cg06644721	0.269305	0.32926	0.0599542	0.000627267	0.0916902	chr7	136944526	136944527	PTN	NM_002825	5'UTR
cg17133295	0.783958	0.885051	0.101093	0.000627285	0.0916902	chr4	178501843	178501844
cg10245604	0.816541	0.910674	0.094133	0.000627763	0.0916902	chr9	4386635	4386636
cg03090828	0.856707	0.917467	0.0607597	0.00062801	0.0916902	chr7	83685469	83685470	SEMA3A	NM_006080	Body
cg06573856	0.718503	0.798226	0.0797234	0.000628068	0.0916902	chr16	46942061	46942062	GPT2;GPT2	NM_001142466;NM_133443	Body;Body
cg12502564	0.745101	0.835267	0.0901661	0.000628903	0.0916902	chr17	12622176	12622177	MYOCD;MYOCD;MYOCD	NM_153604;NM_001146312;NM_001146313	Body;Body;TSS1500
cg13523714	0.910404	0.963991	0.0535875	0.000629147	0.0916902	chr4	122609846	122609847	ANXA5	NM_001154	Body
cg24803815	0.723066	0.80418	0.0811131	0.000630416	0.0916902	chr12	84676760	84676761
cg00081572	0.837786	0.927075	0.089289	0.000630465	0.0916902	chrX	90693612	90693613				S_Shelf
cg04495944	0.8058	0.859879	0.0540786	0.000631597	0.0917091	chr17	66254884	66254885	ARSG	NM_014960	TSS1500	N_Shore
cg04883751	0.788203	0.859516	0.0713128	0.000631605	0.0917091	chr2	106013169	106013170	FHL2;FHL2;FHL2;FHL2;FHL2;FHL2	NM_001039492;NM_201555;NM_001039492;NM_001450;NM_201555;NM_201557	ExonBnd;ExonBnd;5'UTR;5'UTR;5'UTR;5'UTR	N_Shore
cg15580304	0.851701	0.907272	0.0555716	0.000631741	0.0917091	chr20	62550734	62550735	MIR941-3;MIR941-3;MIR941-2;MIR941-1;MIR941-3;MIR941-3;MIR941-2;DNAJC5;MIR941-2;MIR941-1;MIR941-2	NR_030639;NR_030639;NR_030638;NR_030637;NR_030639;NR_030639;NR_030638;NM_025219;NR_030638;NR_030637;NR_030638	TSS1500;TSS200;TSS1500;TSS1500;TSS200;TSS1500;TSS200;5'UTR;TSS1500;TSS200;TSS200	Island
cg26366262	0.847482	0.916894	0.0694117	0.000631808	0.0917091	chr14	71105122	71105123				N_Shelf
cg05302426	0.78357	0.854237	0.0706672	0.000632761	0.0917091	chr4	125261183	125261184
cg08970825	0.576196	0.644545	0.0683497	0.000632903	0.0917091	chr1	186373891	186373892	MIR548F1;C1orf27;C1orf27;C1orf27	NR_031642;NM_001164246;NM_001164245;NM_017847	Body;Body;Body;Body
cg13441927	0.811016	0.895243	0.084227	0.000633823	0.0917091	chr10	93220988	93220989	HECTD2;HECTD2;HECTD2;HECTD2;HECTD2-AS1	NR_104291;NM_173497;NM_001284274;NM_182765;NR_024467	Body;Body;Body;Body;Body
cg13492692	0.848932	0.90876	0.0598284	0.000634717	0.0917091	chr9	126777673	126777674	LHX2	NM_004789	Body	Island
cg02972607	0.750687	0.815246	0.0645584	0.000635385	0.091721	chr17	926146	926147	MIR3183;ABR;ABR;ABR;ABR;ABR	NR_036148;NM_001092;NM_001159746;NM_001256847;NM_001282149;NM_021962	TSS1500;Body;Body;Body;Body;Body	N_Shore
cg08207365	0.825724	0.915022	0.0892983	0.000635717	0.091721	chr1	94609734	94609735
cg21198550	0.825957	0.880077	0.0541203	0.000636708	0.0917748	chr5	72596701	72596702				S_Shore
cg20789304	0.441351	0.55201	0.110658	0.000638624	0.0919567	chr10	107935977	107935978
cg02955504	0.190563	0.256364	0.065801	0.00064126	0.0920261	chr18	77749374	77749375	TXNL4A	NM_006701	TSS1500	S_Shore
cg10003060	0.88109	0.937197	0.0561073	0.000643576	0.0921394	chr20	19569380	19569381	SLC24A3	NM_020689	Body
cg17457487	0.827372	0.883426	0.0560548	0.000644026	0.0921394	chr17	12646626	12646627	MYOCD;MYOCD	NM_153604;NM_001146312	Body;Body
cg26607737	0.727922	0.786094	0.0581717	0.000644753	0.0922094	chrX	128875119	128875120	XPNPEP2	NM_003399	Body
cg14240528	0.90157	0.958206	0.0566358	0.000645157	0.0922386	chr4	48989713	48989714	CWH43;CWH43	NM_001286791;NM_025087	5'UTR;Body	S_Shore
cg04385594	0.834343	0.915963	0.0816206	0.000645442	0.0922609	chr5	58393192	58393193	PDE4D;PDE4D;PDE4D;PDE4D;PDE4D;PDE4D	NM_001197220;NM_001197219;NM_006203;NM_001197218;NM_001104631;NM_001165899	Body;Body;Body;Body;Body;Body
cg08254533	0.644229	0.739843	0.0956143	0.000646223	0.092301	chr17	11920431	11920432				N_Shelf
cg01620834	0.862943	0.922977	0.0600344	0.00064762	0.0923374	chr6	31829026	31829027	NEU1	NM_000434	Body	N_Shore
cg09202966	0.874619	0.938712	0.0640927	0.000648597	0.0924297	chr3	155777414	155777415
cg08719086	0.749052	0.806339	0.0572862	0.000649095	0.09246	chr2	143633610	143633611
cg22852177	0.535147	0.636556	0.10141	0.000649272	0.09246	chr15	40953631	40953632	CASC5;CASC5	NM_170589;NM_144508	Body;Body
cg01164584	0.716323	0.795463	0.0791408	0.000649356	0.09246	chr8	67454340	67454341				N_Shore
cg05110803	0.836001	0.943108	0.107107	0.000649359	0.09246	chr15	99385323	99385324	IGF1R	NM_000875	Body
cg02889469	0.862837	0.95954	0.0967038	0.000649831	0.0924719	chr2	208771711	208771712	PLEKHM3	NM_001080475	Body
cg02009728	0.869052	0.94333	0.0742781	0.00064988	0.0924719	chr17	35974843	35974844	DDX52;DDX52	NM_001291476;NM_007010	Body;Body
cg09598093	0.87886	0.946166	0.0673062	0.000651445	0.0926153	chrX	146976124	146976125
cg16468121	0.819103	0.908719	0.089616	0.000651741	0.0926257	chr7	90585031	90585032	CDK14;CDK14;CDK14;CDK14	NM_001287135;NM_012395;NM_001287136;NM_001287137	Body;Body;Body;Body
cg02368631	0.90018	0.953836	0.0536557	0.000652308	0.0926257	chr10	114843397	114843398	TCF7L2;TCF7L2;TCF7L2;TCF7L2;TCF7L2;TCF7L2;TCF7L2;TCF7L2;TCF7L2;TCF7L2;TCF7L2;TCF7L2;TCF7L2	NM_001198525;NM_001198528;NM_001198527;NM_001198531;NM_001146286;NM_001146284;NM_001146283;NM_001198530;NM_001198529;NM_001146285;NM_001146274;NM_030756;NM_001198526	Body;Body;Body;Body;Body;Body;Body;Body;Body;Body;Body;Body;Body
cg17228723	0.695778	0.767121	0.0713425	0.000652507	0.0926257	chr4	128928937	128928938	C4orf29	NM_001039717	Body
cg20839927	0.844072	0.898355	0.0542826	0.00065258	0.0926257	chr10	5786050	5786051	FAM208B	NM_017782	Body
cg20611230	0.787407	0.896526	0.109118	0.000652783	0.0926348	chr6	20438714	20438715	E2F3	NM_001949	Body
cg18211755	0.761386	0.858399	0.0970121	0.000652978	0.0926469	chr2	55036914	55036915	EML6	NM_001039753	Body
cg19614169	0.901057	0.962282	0.0612257	0.000653284	0.0926623	chr11	110216762	110216763
cg22983224	0.758564	0.830657	0.0720929	0.000654304	0.0927163	chr5	34687550	34687551	RAI14;RAI14;RAI14;RAI14;RAI14;RAI14	NM_001145523;NM_001145525;NM_001145522;NM_001145521;NM_001145520;NM_015577	TSS200;5'UTR;Body;Body;Body;Body
cg01939613	0.705135	0.788402	0.083267	0.000655279	0.0927163	chr2	191014164	191014165	C2orf88;C2orf88	NM_001042520;NM_001042521	TSS1500;5'UTR
cg24606832	0.842782	0.895864	0.0530821	0.00065633	0.0927429	chr7	98610753	98610754	TRRAP;TRRAP;LOC101927550	NM_001244580;NM_003496;NR_110102	3'UTR;3'UTR;TSS200	S_Shore
cg13723763	0.881339	0.934408	0.0530685	0.000656624	0.0927429	chr1	246886274	246886275	SCCPDH	NM_016002	TSS1500	N_Shore
cg10880209	0.881745	0.941822	0.0600773	0.000657453	0.092775	chr2	3599919	3599920	RNASEH1;RNASEH1;RNASEH1	NM_002936;NM_001286834;NM_001286837	Body;Body;5'UTR
cg21921829	0.833322	0.927588	0.0942654	0.000657665	0.092775	chr7	116850153	116850154	ST7;ST7	NM_018412;NM_021908	Body;Body
cg10202449	0.884612	0.934977	0.050365	0.000658014	0.092775	chrX	137939466	137939467	FGF13;FGF13;FGF13;FGF13	NM_001139502;NM_001139501;NM_001139500;NM_001139498	Body;Body;Body;Body
cg04665498	0.855636	0.927247	0.0716108	0.000659279	0.0928062	chrX	100427162	100427163
cg17304240	0.882176	0.946915	0.0647389	0.000659434	0.0928062	chr13	25463525	25463526	CENPJ;CENPJ;CENPJ;CENPJ;CENPJ	NM_018451;NR_047594;NR_047594;NR_047595;NM_018451	ExonBnd;ExonBnd;Body;Body;Body
cg01710742	0.842767	0.911089	0.0683227	0.000659604	0.0928062	chr5	116750942	116750943	LINC00992	NR_046089	TSS1500
cg27191081	0.621272	0.710769	0.0894971	0.000660259	0.0928079	chr16	55718307	55718308	SLC6A2	NM_001043	Body
cg22065171	0.479554	0.564117	0.0845621	0.000660285	0.0928079	chr12	18473270	18473271	PIK3C2G;PIK3C2G;PIK3C2G	NM_004570;NM_001288772;NM_001288774	Body;Body;Body
cg00234645	0.703344	0.798165	0.0948204	0.000661201	0.0928603	chr3	191178736	191178737	PYDC2;LINCR-0002	NM_001083308;NR_120606	TSS1500;Body
cg18636739	0.765301	0.835384	0.0700828	0.000661587	0.0928617	chr12	10870175	10870176	CSDA;CSDA	NM_003651;NM_001145426	Body;Body
cg08601984	0.693553	0.825703	0.132149	0.000661691	0.0928617	chr6	112184093	112184094	FYN	NM_002037	5'UTR
cg14963738	0.822475	0.906057	0.0835818	0.000662487	0.0929013	chr7	19752782	19752783				S_Shelf
cg04564438	0.690461	0.764745	0.0742839	0.000663835	0.0929515	chrX	28605374	28605375	IL1RAPL1	NM_014271	TSS1500
cg09095792	0.467362	0.539936	0.0725743	0.0006647	0.0930063	chr12	105505776	105505777	KIAA1033	NM_015275	Body	S_Shelf
cg02217289	0.658162	0.79039	0.132228	0.000664778	0.0930063	chr3	180324655	180324656	TTC14;TTC14;TTC14	NM_001042601;NM_133462;NM_001288582	Body;Body;Body
cg17989243	0.857071	0.907967	0.0508964	0.000665295	0.0930633	chr11	77446159	77446160	RSF1	NM_016578	Body	Island
cg17837496	0.901594	0.959852	0.0582573	0.000666974	0.0931269	chr2	206839838	206839839
cg15280245	0.703402	0.783542	0.0801393	0.000667097	0.0931269	chr12	40915247	40915248
cg07170859	0.694659	0.780342	0.0856831	0.000667299	0.0931269	chr3	106046145	106046146
cg20112453	0.743902	0.849212	0.10531	0.000668337	0.093173	chr9	111636594	111636595	IKBKAP	NM_003640	Body
cg15602631	0.843084	0.924845	0.0817614	0.000668357	0.093173	chr3	16973145	16973146	PLCL2;PLCL2	NM_001144382;NM_015184	Body;TSS1500
cg20344908	0.860834	0.938235	0.0774007	0.000668368	0.093173	chr7	27573897	27573898	HIBADH	NM_152740	Body
cg26126940	0.812673	0.892929	0.0802562	0.00066919	0.093173	chr2	160802594	160802595	PLA2R1;PLA2R1;PLA2R1	NM_001007267;NM_001195641;NM_007366	3'UTR;Body;Body
cg03776542	0.464667	0.620981	0.156314	0.000670085	0.0932382	chr20	20549415	20549416	RALGAPA2	NM_020343	Body
cg18589573	0.732105	0.857935	0.12583	0.000671354	0.0933225	chr12	8607614	8607615	CLEC6A	NM_001007033	TSS1500
cg17992808	0.723374	0.782534	0.0591597	0.00067426	0.0934177	chr8	95558233	95558234	KIAA1429;KIAA1429	NM_015496;NM_183009	Body;Body
cg11380499	0.837482	0.899377	0.0618943	0.000674345	0.0934177	chr7	75659115	75659116	STYXL1	NM_016086	Body
cg00643459	0.878405	0.948476	0.0700705	0.000677787	0.0935772	chr15	98999229	98999230	FAM169B	NM_182562	Body
cg09649382	0.851894	0.903008	0.0511141	0.000677849	0.0935772	chr6	139132879	139132880	ECT2L	NM_001077706	TSS1500
cg01866220	0.576268	0.661152	0.0848841	0.000678333	0.0936019	chr16	28969554	28969555	MIR4517;NFATC2IP	NR_039742;NM_032815	TSS1500;Body
cg18458183	0.841325	0.908517	0.0671927	0.000679118	0.0936203	chr5	78851744	78851745
cg05198354	0.7949	0.895315	0.100415	0.000679303	0.0936203	chr14	27277135	27277136	LOC102724890;LOC102724890;LOC101927062	NR_110557;NR_110556;NR_110033	TSS1500;TSS1500;Body
cg26499561	0.849681	0.923827	0.0741459	0.000679681	0.0936308	chrX	24952147	24952148	POLA1	NM_016937	Body
cg12939989	0.729463	0.838978	0.109515	0.000681503	0.0936438	chr4	171812144	171812145
cg27055548	0.849612	0.913393	0.0637803	0.000682578	0.0936438	chr12	78754957	78754958
cg05859465	0.846717	0.897805	0.0510879	0.000684006	0.093767	chr18	61121947	61121948
cg05764010	0.652217	0.715884	0.0636673	0.000685132	0.0938221	chr6	48339215	48339216
cg12037324	0.881987	0.940416	0.0584291	0.000685732	0.0938221	chr2	139436940	139436941	NXPH2	NM_007226	Body
cg02286484	0.779765	0.835787	0.056022	0.000685936	0.0938221	chr10	112321332	112321333
cg12583822	0.852259	0.930616	0.078357	0.000686201	0.0938221	chrX	98557487	98557488
cg21946241	0.632325	0.721398	0.0890726	0.000686745	0.0938221	chr3	96685765	96685766	EPHA6;EPHA6	NM_001278301;NM_001080448	Body;Body
cg23354075	0.895622	0.959928	0.0643058	0.000687703	0.0938279	chr14	67485324	67485325	GPHN;GPHN	NM_020806;NM_001024218	Body;Body
cg00317081	0.726847	0.841268	0.114421	0.000687919	0.0938279	chr7	38182566	38182567
cg11566231	0.854211	0.904291	0.0500798	0.00068819	0.0938279	chrX	117527111	117527112	WDR44;WDR44;WDR44	NM_001184966;NM_001184965;NM_019045	Body;Body;Body
cg24431734	0.855871	0.915536	0.059665	0.000688199	0.0938279	chr2	236413327	236413328	AGAP1;AGAP1	NM_014914;NM_001037131	Body;Body
cg06812620	0.85928	0.92095	0.06167	0.000688291	0.0938279	chr9	72349268	72349269	PTAR1	NM_001099666	Body
cg19592699	0.678829	0.761491	0.0826615	0.00068932	0.0938781	chr7	135659865	135659866	LUZP6;MTPN	NM_001128619;NM_145808	5'UTR;Body	N_Shore
cg14552435	0.814333	0.878034	0.0637005	0.000689671	0.0938781	chr19	44721537	44721538	ZNF227;ZNF227;ZNF227;ZNF227;ZNF227;ZNF227;ZNF227;ZNF227;ZNF227	NM_001289166;NM_182490;NM_001289173;NM_001289171;NM_001289170;NM_001289169;NM_001289168;NM_001289167;NM_001289172	5'UTR;5'UTR;5'UTR;5'UTR;5'UTR;5'UTR;5'UTR;5'UTR;5'UTR
cg19206710	0.844131	0.90443	0.0602995	0.000690579	0.0939346	chr6	3756977	3756978
cg26810640	0.849118	0.900077	0.050959	0.00069111	0.093939	chr14	100274553	100274554	EML1;EML1	NM_001008707;NM_004434	Body;Body
cg11771480	0.86962	0.940408	0.0707882	0.000691749	0.093939	chr10	6450852	6450853
cg16416394	0.892304	0.945789	0.0534848	0.000692674	0.0940067	chr5	24500624	24500625	CDH10	NM_006727	Body
cg09967725	0.911229	0.965234	0.0540047	0.000692765	0.0940067	chr4	110897235	110897236	EGF;EGF;EGF	NM_001963;NM_001178131;NM_001178130	Body;Body;Body
cg04682600	0.727832	0.828072	0.10024	0.000693099	0.0940086	chr14	31874845	31874846	HEATR5A	NM_015473	5'UTR
cg04380278	0.843832	0.914448	0.0706152	0.000693106	0.0940086	chr20	42293146	42293147				N_Shelf
cg18114431	0.817622	0.91516	0.0975388	0.000694489	0.0940397	chr6	7918221	7918222	BLOC1S5-TXNDC5	NR_037616	Body
cg13259368	0.647599	0.703916	0.0563171	0.000695478	0.0940627	chr3	127558639	127558640
cg25486361	0.867715	0.932222	0.0645072	0.000695542	0.0940627	chr5	113805552	113805553	KCNN2;KCNN2	NM_170775;NM_021614	Body;Body
cg16989032	0.863766	0.929617	0.065851	0.000697004	0.0940954	chr15	45784230	45784231	SLC30A4	NM_013309	Body
cg02263576	0.8659	0.916074	0.0501744	0.000697153	0.0941004	chr3	185208552	185208553	TMEM41A	NM_080652	3'UTR
cg07389750	0.807227	0.912775	0.105548	0.000697461	0.0941047	chr7	64138709	64138710	MIR6839;ZNF107;ZNF107;ZNF107;ZNF107;ZNF107;ZNF107	NR_106898;NR_104149;NR_104148;NM_001013746;NM_016220;NM_001282360;NM_001282359	TSS1500;Body;Body;5'UTR;5'UTR;Body;Body
cg14819616	0.494269	0.570605	0.0763357	0.00069752	0.0941047	chr10	128839969	128839970	DOCK1;DOCK1	NM_001290223;NM_001380	Body;Body
cg15677986	0.88634	0.94637	0.0600307	0.000698517	0.0941835	chr14	88411975	88411976	GALC;GALC;GALC	NM_001201401;NM_000153;NM_001201402	Body;Body;Body
cg07742459	0.800912	0.852649	0.0517371	0.000699348	0.0941835	chr2	88667653	88667654
cg04904803	0.7972	0.881891	0.0846907	0.000699556	0.0941835	chr12	4935009	4935010	KCNA6	NM_002235	3'UTR
cg00750366	0.771046	0.893315	0.122268	0.000701348	0.0942536	chr6	33044510	33044511	HLA-DPB1	NM_002121	Body	N_Shelf
cg18396789	0.894035	0.94527	0.0512341	0.000701436	0.0942536	chr7	20346927	20346928
cg01491450	0.843675	0.89925	0.0555749	0.000701778	0.0942718	chr3	49262284	49262285	CCDC36;CCDC36	NM_178173;NM_001135197	Body;Body
cg17542592	0.817885	0.883022	0.0651367	0.000704481	0.0943679	chr12	72290844	72290845	TBC1D15;TBC1D15;TBC1D15;TBC1D15	NR_027449;NM_022771;NM_001146213;NM_001146214	Body;Body;Body;Body
cg26099730	0.570291	0.664211	0.0939197	0.000704629	0.0943679	chr7	24875634	24875635	OSBPL3;OSBPL3;OSBPL3;OSBPL3;OSBPL3;OSBPL3	NR_104112;NR_104111;NM_145322;NM_145321;NM_145320;NM_015550	Body;Body;Body;Body;Body;Body
cg06468626	0.885675	0.94046	0.0547847	0.000704654	0.0943679	chr5	169409235	169409236	FAM196B;DOCK2	NM_001129891;NM_004946	TSS1500;Body
cg24534739	0.626485	0.732148	0.105663	0.000704658	0.0943679	chr5	164047854	164047855
cg15842544	0.836722	0.939711	0.102989	0.000704678	0.0943679	chr10	99095890	99095891	FRAT2	NM_012083	TSS1500	S_Shore
cg17444770	0.723899	0.830551	0.106652	0.000704732	0.0943679	chr12	10253096	10253097	CLEC1A;CLEC1A;CLEC1A;CLEC1A;CLEC1A	NM_016511;NM_001297749;NM_001297748;NM_001297750;NM_001297751	TSS1500;TSS1500;TSS1500;TSS1500;TSS1500
cg00968893	0.774091	0.840264	0.0661728	0.000704995	0.0943679	chr12	49655634	49655635				N_Shelf
cg14475381	0.868372	0.931712	0.0633404	0.000705174	0.0943679	chr10	131401268	131401269	MGMT	NM_002412	Body
cg16111104	0.799702	0.878769	0.079066	0.000705728	0.0943781	chrX	35184283	35184284
cg04355432	0.563627	0.673663	0.110036	0.000706911	0.0944497	chr8	118126774	118126775	SLC30A8;SLC30A8;SLC30A8	NM_001172811;NM_001172815;NM_001172813	5'UTR;5'UTR;5'UTR
cg12598924	0.861445	0.919529	0.0580836	0.000708007	0.0944515	chrX	99893099	99893100	TSPAN6;TSPAN6;TSPAN6;TSPAN6;TSPAN6	NM_001278740;NM_003270;NM_001278743;NM_001278742;NM_001278741	TSS1500;TSS1500;TSS1500;TSS1500;TSS1500	S_Shore
cg21350007	0.812688	0.86971	0.0570224	0.000709123	0.0944784	chr13	115083086	115083087	ZNF828;ZNF828;ZNF828	NM_032436;NM_001164145;NM_001164144	5'UTR;5'UTR;5'UTR	S_Shelf
cg18409649	0.746633	0.817296	0.0706635	0.000709571	0.0944784	chr7	99066398	99066399				N_Shelf
cg23446129	0.896113	0.956685	0.0605725	0.000710844	0.0944784	chr12	95603736	95603737	FGD6	NM_018351	Body
cg05809135	0.855717	0.932349	0.0766314	0.000710965	0.0944784	chr11	8987837	8987838	TMEM9B;TMEM9B-AS1	NM_001286095;NR_073431	TSS1500;Body	S_Shore
cg15912573	0.873474	0.9422	0.0687256	0.000711455	0.0944784	chr5	21269501	21269502
cg06694588	0.741065	0.853948	0.112883	0.000712159	0.0945068	chrX	18508908	18508909	CDKL5;CDKL5	NM_003159;NM_001037343	5'UTR;5'UTR
cg01558403	0.775197	0.828507	0.0533109	0.000712687	0.0945322	chr5	40309379	40309380
cg21730750	0.786199	0.848125	0.0619266	0.000713754	0.0946143	chr12	49897582	49897583	SPATS2;SPATS2;SPATS2;SPATS2	NM_023071;NM_001293286;NM_001293285;NR_120663	Body;Body;Body;Body
cg17196875	0.871144	0.922951	0.0518071	0.000716221	0.0947849	chr7	83643350	83643351	SEMA3A	NM_006080	Body
cg18488204	0.828483	0.888848	0.0603651	0.000717898	0.0948018	chr19	21658645	21658646				S_Shore
cg06331841	0.82787	0.914347	0.0864771	0.000718069	0.0948018	chr13	42694242	42694243	DGKH;DGKH;DGKH	NM_001204504;NM_152910;NM_178009	Body;Body;Body
cg02037681	0.875876	0.940685	0.0648085	0.000718393	0.0948018	chr16	671920	671921	RAB40C	NM_021168	Body	N_Shore
cg11199172	0.7935	0.877022	0.0835219	0.00071843	0.0948018	chr17	46707338	46707339				N_Shelf
cg14997582	0.580543	0.642086	0.0615429	0.000718751	0.0948145	chr2	190611870	190611871	OSGEPL1	NM_022353	3'UTR
cg11869696	0.909367	0.964386	0.0550189	0.000719001	0.0948191	chr4	146880172	146880173
cg16753354	0.594566	0.666723	0.0721565	0.000719156	0.0948191	chr11	77791953	77791954	NDUFC2-KCTD14;NDUFC2;NDUFC2;NDUFC2;NDUFC2-KCTD14;NDUFC2-KCTD14;RNU6-83P	NM_001203262;NM_001204055;NM_001204054;NM_004549;NM_001203260;NM_001203261;NR_046948	TSS1500;TSS1500;TSS1500;TSS1500;TSS1500;TSS1500;Body	S_Shore
cg18368599	0.798496	0.850271	0.0517743	0.000719228	0.0948191	chr2	127951465	127951466	CYP27C1	NM_001001665	Body
cg08359431	0.888503	0.942661	0.0541578	0.000721189	0.0948985	chr11	35389313	35389314	SLC1A2;SLC1A2;SLC1A2	NM_004171;NM_001252652;NM_001195728	Body;5'UTR;5'UTR
cg24007624	0.844817	0.903592	0.0587745	0.000723273	0.0949208	chr1	15649520	15649521	FHAD1	NM_052929	Body
cg08045902	0.632137	0.743654	0.111518	0.000726107	0.0950714	chr19	37095199	37095200	ZNF382;ZNF382;ZNF529;ZNF529;ZNF529	NM_001256838;NM_032825;NM_001145650;NM_001145649;NR_027239	TSS1500;TSS1500;5'UTR;5'UTR;Body	N_Shore
cg16929139	0.804436	0.878495	0.0740591	0.00072648	0.0950714	chr18	29601617	29601618	RNF125	NM_017831	Body	S_Shelf
cg13287668	0.73067	0.794719	0.064049	0.000727188	0.095109	chr18	8718597	8718598	KIAA0802	NM_015210	Body
cg08577638	0.740798	0.819891	0.0790924	0.000730154	0.0952631	chr9	6720671	6720672	KDM4C	NM_001146696	TSS200
cg10082729	0.799167	0.865606	0.0664392	0.000730164	0.0952631	chr13	84326491	84326492
cg11916389	0.732037	0.798612	0.0665743	0.000730167	0.0952631	chr11	86495028	86495029
cg05484734	0.705443	0.776195	0.0707524	0.0007304	0.0952631	chr18	53998503	53998504
cg00095846	0.843355	0.910375	0.0670204	0.000730821	0.0953032	chr5	139551088	139551089				N_Shelf
cg21167587	0.804879	0.893996	0.0891169	0.000732206	0.0954543	chr9	36397390	36397391	RNF38;RNF38;RNF38;RNF38;RNF38	NM_194328;NM_194330;NM_194329;NM_194332;NM_022781	5'UTR;5'UTR;Body;5'UTR;Body	N_Shelf
cg19025091	0.807485	0.892151	0.0846664	0.000732698	0.09546	chr2	76179444	76179445
cg01916066	0.901037	0.958257	0.0572201	0.000732755	0.09546	chrX	117032390	117032391	KLHL13;KLHL13;KLHL13;KLHL13;KLHL13;KLHL13	NM_001168303;NM_001168300;NM_001168299;NM_033495;NM_001168301;NM_001168302	3'UTR;3'UTR;3'UTR;3'UTR;3'UTR;3'UTR
cg08473941	0.816898	0.880982	0.0640841	0.000733265	0.0954743	chr20	17833015	17833016
cg01264332	0.826082	0.878699	0.0526165	0.00073372	0.0954906	chr12	4405469	4405470	CCND2	NM_001759	Body
cg11024687	0.897588	0.961205	0.0636174	0.000735619	0.0955383	chr12	7248724	7248725	C1RL	NM_016546	3'UTR
cg14785914	0.853741	0.907099	0.0533578	0.000736755	0.0955383	chr15	45725895	45725896				S_Shelf
cg11760320	0.84224	0.921946	0.0797058	0.000739072	0.0955662	chr18	2777820	2777821	SMCHD1;SMCHD1	NM_015295;NM_015295	ExonBnd;Body
cg20970388	0.861514	0.915528	0.0540135	0.000739543	0.0955733	chr6	10073992	10073993
cg09755872	0.871927	0.940747	0.0688207	0.00074068	0.0956714	chr7	23245557	23245558				Island
cg18496447	0.800915	0.863416	0.0625009	0.000742942	0.0957832	chr15	45480917	45480918	SHF	NM_138356	Body	Island
cg03839297	0.746398	0.831468	0.0850708	0.000742986	0.0957832	chr1	168461317	168461318	LOC101928565	NR_125956	Body
cg05289636	0.686774	0.77275	0.0859766	0.000743505	0.0957832	chr17	16950125	16950126	MPRIP;MPRIP	NM_201274;NM_015134	Body;Body	S_Shelf
cg18082082	0.877019	0.934443	0.0574238	0.000743673	0.0957832	chr6	49937814	49937815	DEFB113	NM_001037729	TSS1500
cg20890049	0.820355	0.908254	0.0878984	0.00074414	0.0958011	chr10	11046379	11046380	CELF2	NM_001025077	TSS1500
cg00414785	0.886965	0.941373	0.0544079	0.000745407	0.0958708	chr12	10101114	10101115
cg00870694	0.746919	0.82458	0.0776605	0.00074642	0.0959394	chr7	106775657	106775658	PRKAR2B	NM_002736	Body
cg24077828	0.833311	0.898377	0.0650658	0.000746833	0.0959663	chr2	236958881	236958882	AGAP1;AGAP1	NM_001037131;NM_014914	Body;Body
cg08824227	0.865487	0.946853	0.081366	0.000747347	0.0959897	chr4	105513274	105513275
cg10656454	0.705571	0.797135	0.0915638	0.000747522	0.0959897	chr6	1080158	1080159	LOC285768;LOC285768	NR_027116;NR_027115	Body;Body
cg11349282	0.866616	0.933172	0.0665555	0.000747584	0.0959897	chr12	15825754	15825755	EPS8	NM_004447	Body
cg23475492	0.879811	0.933522	0.0537101	0.000748222	0.0959926	chr2	151478114	151478115
cg22484209	0.844756	0.909934	0.0651775	0.000748308	0.0959926	chr5	64499810	64499811	ADAMTS6	NM_197941	Body
cg14736087	0.687712	0.79346	0.105748	0.000749202	0.0959926	chr6	24724537	24724538				S_Shelf
cg24417814	0.879522	0.932274	0.0527518	0.000750147	0.095997	chr7	13221229	13221230
cg20676255	0.685471	0.757787	0.0723157	0.000750718	0.0960119	chr19	17762314	17762315	UNC13A	NM_001080421	Body	S_Shelf
cg00137323	0.832995	0.910104	0.0771095	0.000754132	0.0961363	chr10	93874460	93874461	CPEB3;CPEB3	NM_014912;NM_001178137	Body;Body
cg11620328	0.776698	0.84974	0.0730417	0.000754343	0.0961363	chr6	31760521	31760522	VARS	NM_006295	Body	N_Shelf
cg09016742	0.772362	0.849877	0.0775151	0.000754559	0.0961384	chr11	104789920	104789921	LOC643733;LOC643733	NR_034079;NR_034078	TSS1500;TSS1500
cg16116239	0.657766	0.748631	0.0908647	0.000755208	0.096146	chr7	65825620	65825621
cg22580483	0.878122	0.939342	0.0612193	0.000755546	0.096146	chr10	63996462	63996463	RTKN2	NM_145307	Body
cg04100564	0.611561	0.682949	0.0713879	0.000756941	0.0962159	chr12	112189172	112189173	ACAD10;ACAD10	NM_025247;NM_001136538	Body;Body
cg11690161	0.856825	0.921333	0.0645085	0.000757429	0.0962159	chr12	40296754	40296755	SLC2A13	NM_052885	Body
cg08510401	0.854473	0.930864	0.0763909	0.000760215	0.0962159	chrX	54387220	54387221				S_Shore
cg18764351	0.636656	0.70337	0.0667139	0.000760407	0.0962159	chr11	6678392	6678393	DCHS1	NM_003737	TSS1500	S_Shore
cg12186796	0.766411	0.840789	0.0743777	0.00076192	0.0962159	chr6	107064790	107064791	RTN4IP1	NM_032730	Body
cg21059882	0.895324	0.948228	0.0529037	0.000762074	0.0962159	chr14	56127373	56127374	KTN1;KTN1;KTN1;KTN1;KTN1;KTN1	NR_073129;NR_073128;NM_001271014;NM_001079521;NM_004986;NM_001079522	Body;Body;Body;Body;Body;Body
cg10034271	0.851334	0.923722	0.0723885	0.000762358	0.0962159	chrX	125471851	125471852
cg01716040	0.89927	0.952492	0.0532219	0.000762451	0.0962159	chr5	21890871	21890872	CDH12	NM_004061	Body
cg22154449	0.849145	0.905415	0.0562694	0.000762456	0.0962159	chr18	56930452	56930453				N_Shore
cg00251875	0.802662	0.877805	0.0751428	0.000762759	0.0962159	chr4	7801337	7801338	AFAP1;AFAP1	NM_198595;NM_001134647	Body;Body	N_Shore
cg23736895	0.785625	0.859396	0.073771	0.000762784	0.0962159	chr6	13848212	13848213
cg12450016	0.835399	0.898529	0.06313	0.000764434	0.096279	chr5	98112437	98112438	RGMB	NM_001012761	Body	S_Shelf
cg21488829	0.729482	0.801456	0.0719746	0.000765071	0.0962925	chr20	36137759	36137760
cg03986471	0.892539	0.953427	0.0608883	0.000765698	0.0963204	chr13	60345900	60345901	DIAPH3;DIAPH3;DIAPH3;DIAPH3	NM_001258367;NM_001042517;NM_001258368;NM_001258366	Body;Body;Body;Body
cg14394907	0.639853	0.74271	0.102858	0.000765858	0.0963248	chr21	43283503	43283504	PRDM15;PRDM15;PRDM15;PRDM15;PRDM15;PRDM15	NR_104260;NR_104258;NR_104257;NM_001040424;NM_001282934;NM_022115	TSS200;Body;Body;Body;Body;Body
cg25877387	0.884382	0.945415	0.0610325	0.000765962	0.0963248	chrX	49965358	49965359	AKAP4;AKAP4	NM_139289;NM_003886	TSS1500;Body
cg24785804	0.531033	0.596084	0.0650509	0.000766365	0.0963283	chr10	94827745	94827746	CYP26C1	NM_183374	Body	N_Shore
cg10345407	0.661638	0.773951	0.112313	0.000767589	0.0963283	chr5	180404350	180404351
cg24652205	0.893273	0.946981	0.053708	0.000768507	0.096332	chr5	88841819	88841820
cg14518988	0.876372	0.929856	0.0534844	0.000768761	0.096332	chr9	130674053	130674054	ST6GALNAC4;ST6GALNAC4	NM_175039;NM_175040	Body;Body	N_Shore
cg01846753	0.572083	0.662443	0.09036	0.000769219	0.0963607	chr11	108657344	108657345	DDX10	NM_004398	Body
cg05105529	0.858141	0.910201	0.0520594	0.000769602	0.0963801	chr14	51132316	51132317	SAV1	NM_021818	Body	N_Shelf
cg07893044	0.872801	0.926332	0.0535312	0.000770038	0.0964203	chr13	61391064	61391065
cg18261571	0.837385	0.919808	0.0824231	0.000770714	0.0964416	chr7	94921347	94921348	PPP1R9A;PPP1R9A;PPP1R9A;PPP1R9A;PPP1R9A	NM_001166160;NM_017650;NM_001166163;NM_001166161;NM_001166162	3'UTR;3'UTR;3'UTR;3'UTR;3'UTR
cg24172200	0.803113	0.855474	0.0523617	0.00077211	0.0964496	chr4	129099717	129099718	LARP1B	NM_018078	Body
cg27359264	0.740151	0.795131	0.05498	0.000772167	0.0964496	chr6	32072474	32072475	TNXB	NM_019105	5'UTR
cg16382495	0.802848	0.859364	0.0565158	0.000772308	0.0964496	chr1	55689872	55689873	MIR4422	NR_039618	TSS1500
cg13222811	0.611566	0.680595	0.0690295	0.000773486	0.0964509	chr3	108181547	108181548	MYH15	NM_014981	Body
cg15535114	0.819157	0.9049	0.0857437	0.000774081	0.0964824	chr14	62225072	62225073				N_Shelf
cg27188664	0.871722	0.92606	0.0543384	0.000774449	0.0964997	chr3	149815631	149815632
cg08034051	0.737626	0.813714	0.0760886	0.000775948	0.0965749	chr17	48949161	48949162
cg10066132	0.587139	0.679661	0.0925215	0.000775969	0.0965749	chr6	7414671	7414672	RIOK1;RIOK1	NM_153005;NM_031480	Body;Body
cg18425032	0.852865	0.924479	0.0716134	0.000776737	0.0965991	chr5	58412295	58412296	PDE4D;PDE4D;PDE4D	NM_001165899;NM_001104631;NM_006203	Body;Body;Body
cg16616599	0.883501	0.937266	0.0537649	0.00077707	0.0966263	chr12	16067423	16067424	DERA	NM_015954	Body	S_Shelf
cg08943772	0.803985	0.858075	0.0540894	0.000777941	0.0966919	chr13	33018524	33018525	N4BP2L2;N4BP2L2	NM_001278432;NM_033111	Body;Body
cg06304869	0.720904	0.78099	0.0600863	0.000778294	0.0967038	chr11	104357897	104357898
cg10203259	0.889559	0.951241	0.0616818	0.000779026	0.0967038	chr6	28678885	28678886
cg27589932	0.848417	0.910068	0.0616514	0.000779934	0.0967826	chr7	53880674	53880675	LINC01446	NR_038371	TSS1500
cg08777589	0.85877	0.915912	0.0571424	0.000781939	0.096784	chr6	24934231	24934232	FAM65B;FAM65B	NM_001286445;NM_001286446	Body;Body
cg23198529	0.660134	0.712797	0.0526631	0.000784294	0.0968351	chr10	43362076	43362077				Island
cg23900677	0.87822	0.92995	0.0517296	0.000785005	0.0968351	chr10	105541760	105541761	SH3PXD2A	NM_014631	Body
cg14613617	0.128685	0.0553235	-0.073361	0.000785368	0.0968351	chr10	115998843	115998844	VWA2	NM_198496	TSS200	N_Shore
cg02641941	0.874433	0.933744	0.0593107	0.000786486	0.0968351	chr12	40410965	40410966	SLC2A13	NM_052885	Body
cg17758744	0.92408	0.975135	0.0510547	0.000786718	0.0968351	chr14	51422122	51422123
cg06466175	0.752761	0.827513	0.0747526	0.000787767	0.0968351	chr16	88227472	88227473	LOC101928880	NR_110944	TSS1500
cg07417094	0.736674	0.808028	0.0713537	0.000788993	0.0968351	chr7	112419901	112419902	TMEM168;TMEM168;TMEM168	NR_109840;NM_022484;NM_001287497	Body;Body;Body
cg20583743	0.867471	0.92982	0.0623493	0.000789199	0.0968351	chr1	223071401	223071402	DISP1	NM_032890	5'UTR
cg16900120	0.805568	0.85667	0.0511016	0.000789313	0.0968351	chr10	60936230	60936231	PHYHIPL;PHYHIPL;CCHE1	NM_001143774;NM_032439;NR_131782	TSS1500;TSS200;TSS200	Island
cg13621272	0.905734	0.964756	0.0590224	0.000789568	0.0968351	chr5	155449909	155449910
cg10110002	0.901348	0.951699	0.0503507	0.000790324	0.0968351	chr3	78545871	78545872
cg07300408	0.845145	0.905883	0.0607383	0.000790564	0.0968351	chr14	21058360	21058361	RNASE12;RNASE11;RNASE12;RNASE11	NM_001024822;NM_145250;NM_001024822;NM_145250	1stExon;1stExon;3'UTR;5'UTR
cg13503253	0.901397	0.953688	0.0522901	0.000792518	0.0969182	chr12	51105029	51105030	DIP2B	NM_173602	Body
cg09026377	0.700004	0.774177	0.074173	0.000793124	0.0969777	chr2	110084578	110084579	SH3RF3	NM_001099289	Body
cg07742588	0.82571	0.9066	0.0808898	0.000793583	0.0969881	chr5	142780439	142780440	NR3C1;NR3C1;NR3C1;NR3C1;NR3C1;NR3C1;NR3C1;NR3C1;NR3C1;NR3C1;NR3C1;NR3C1;NR3C1;NR3C1;NR3C1	NM_001204264;NM_001204263;NM_001204262;NM_001204261;NM_001204260;NM_001204259;NM_001204258;NM_001020825;NM_001204265;NM_000176;NM_001024094;NM_001018076;NM_001018077;NM_001018075;NM_001018074	5'UTR;5'UTR;5'UTR;5'UTR;5'UTR;5'UTR;5'UTR;5'UTR;5'UTR;5'UTR;5'UTR;5'UTR;5'UTR;5'UTR;5'UTR	N_Shore
cg20643444	0.748712	0.808624	0.0599117	0.000793704	0.0969881	chr12	49061475	49061476	SNORA2B;C12orf41	NR_002951;NM_017822	TSS200;Body
cg03189033	0.887766	0.93858	0.0508147	0.000793811	0.0969881	chr17	75051831	75051832				N_Shore
cg06245658	0.278111	0.350292	0.0721815	0.000794807	0.0970319	chr2	121637812	121637813	GLI2	NM_005270	Body
cg19441342	0.7414	0.805082	0.0636815	0.000795309	0.0970319	chr4	159957750	159957751	C4orf45	NM_152543	TSS1500
cg10773972	0.850922	0.922132	0.0712101	0.000795322	0.0970319	chr15	81035670	81035671	FAM108C1	NM_021214	Body
cg08368106	0.864743	0.949425	0.0846827	0.000795754	0.0970319	chr7	93872570	93872571
cg02317375	0.810197	0.888976	0.0787782	0.000795873	0.0970324	chr14	67061310	67061311	GPHN;GPHN	NM_020806;NM_001024218	Body;Body
cg15735231	0.899421	0.949815	0.050394	0.000796058	0.0970409	chr7	26655306	26655307
cg08439787	0.867376	0.927234	0.0598579	0.000797547	0.0971102	chr11	28779514	28779515
cg02881531	0.866776	0.929404	0.0626285	0.000797678	0.097112	chrX	62647796	62647797	LOC92249	NR_015353	Body
cg17632096	0.776422	0.834686	0.0582641	0.000798575	0.0971497	chr4	188139877	188139878
cg13517754	0.680437	0.764788	0.0843518	0.000799101	0.0971497	chr22	42238985	42238986	SREBF2;SREBF2	NR_103834;NM_004599	Body;Body
cg10253083	0.718112	0.807474	0.0893621	0.00079979	0.0971727	chr3	31966725	31966726	OSBPL10;OSBPL10	NM_001174060;NM_017784	Body;Body
cg06934426	0.902091	0.961493	0.059402	0.000800142	0.0971875	chr12	10373481	10373482	GABARAPL1	NM_031412	Body
cg14531436	0.802985	0.870248	0.0672631	0.000801868	0.0972502	chr8	140928796	140928797	TRAPPC9;TRAPPC9	NM_001160372;NM_031466	Body;Body
cg11386034	0.705549	0.757287	0.0517385	0.00080206	0.0972502	chr4	138532400	138532401
cg14912692	0.811376	0.871393	0.0600169	0.000802504	0.0972502	chr10	93656071	93656072
cg12136258	0.768337	0.835535	0.0671978	0.000802762	0.0972535	chr13	30951425	30951426
cg14696051	0.774638	0.856054	0.0814159	0.000803177	0.0972897	chr2	202265645	202265646	TRAK2	NM_015049	Body
cg23269715	0.76849	0.857804	0.0893134	0.000804065	0.0973473	chr6	2209967	2209968	GMDS	NM_001500	Body
cg02327894	0.839513	0.895808	0.0562944	0.000804634	0.09738	chr19	6479667	6479668	DENND1C	NM_024898	Body	S_Shelf
cg01634700	0.690583	0.755618	0.0650351	0.000805798	0.0974532	chr2	55914529	55914530	PNPT1	NM_033109	Body
cg15244506	0.739535	0.860758	0.121223	0.000806662	0.0975018	chr6	42206535	42206536	TRERF1;TRERF1	NM_033502;NM_001297573	Body;Body
cg27050407	0.872431	0.935175	0.0627432	0.000808632	0.0976282	chr6	24832728	24832729	FAM65B	NM_014722	Body
cg01624030	0.53102	0.637124	0.106104	0.000808981	0.0976282	chr13	93854554	93854555
cg25427039	0.842571	0.892956	0.0503855	0.000809226	0.0976437	chr11	76587834	76587835	ACER3;ACER3;ACER3;ACER3	NM_001300955;NM_001300954;NM_018367;NM_001300953	5'UTR;5'UTR;Body;Body
cg09835352	0.912628	0.970585	0.0579573	0.000809884	0.0976723	chr18	68044144	68044145
cg04433380	0.722198	0.810078	0.08788	0.000810468	0.0976723	chr9	35579294	35579295
cg16694847	0.908854	0.960156	0.0513014	0.000810578	0.0976723	chr10	28401111	28401112	MPP7	NM_173496	Body
cg13244211	0.76171	0.820513	0.058803	0.000811072	0.0976723	chr10	120820080	120820081	SNORA19;EIF3A	NR_002917;NM_003750	TSS1500;Body
cg06463660	0.879499	0.948758	0.0692592	0.000811242	0.0976723	chr9	99762577	99762578	HIATL2	NR_002894	Body
cg00927594	0.867886	0.932298	0.0644124	0.000811343	0.0976723	chr15	101514299	101514300	LRRK1	NM_024652	Body	Island
cg09992215	0.761748	0.821088	0.0593402	0.000811551	0.0976723	chr4	57370492	57370493	ARL9	NM_206919	TSS1500	N_Shore
cg09997873	0.831401	0.882998	0.0515979	0.000811701	0.0976723	chr8	58819659	58819660
cg05110828	0.902613	0.957443	0.0548298	0.000814253	0.097764	chr3	61570099	61570100	PTPRG	NM_002841	Body
cg00259667	0.807717	0.872635	0.064918	0.000814273	0.097764	chr14	50018081	50018082
cg15879792	0.83438	0.891963	0.0575833	0.000815293	0.0977785	chr5	104247619	104247620
cg19702314	0.670241	0.811196	0.140955	0.000816823	0.0978716	chr20	491098	491099	CSNK2A1;CSNK2A1;CSNK2A1	NM_177560;NM_177559;NM_001895	5'UTR;5'UTR;5'UTR
cg16657691	0.886156	0.939975	0.0538191	0.00081697	0.0978716	chr7	105225723	105225724				S_Shore
cg18315764	0.904002	0.967302	0.0633	0.000820355	0.0980885	chr11	57981232	57981233	OR1S1	NM_001004458	TSS1500
cg15007078	0.802123	0.85838	0.056257	0.000820417	0.0980885	chr11	103362593	103362594
cg15626105	0.705102	0.757365	0.0522633	0.000820653	0.0980885	chr3	100690901	100690902	ABI3BP	NM_015429	Body
cg26196531	0.882297	0.935515	0.0532186	0.000822793	0.0981013	chr22	36236656	36236657	RBM9;RBM9;RBM9;RBM9;RBM9;RBM9	NM_001082578;NM_001082579;NM_001082576;NM_001031695;NM_014309;NM_001082577	Body;Body;TSS200;TSS200;TSS200;TSS200
cg02571492	0.892413	0.946332	0.0539193	0.000823063	0.0981197	chr12	18145413	18145414
cg25650607	0.740758	0.808012	0.0672536	0.000824041	0.0981669	chr1	38203767	38203768	EPHA10	NM_001099439	Body	S_Shelf
cg11938141	0.888369	0.940716	0.0523464	0.000824451	0.0981793	chr2	129467691	129467692
cg15332812	0.491698	0.63802	0.146322	0.000825034	0.0981793	chr11	116955888	116955889	SIK3	NM_025164	Body
cg06467945	0.833534	0.891796	0.0582621	0.00082531	0.0981793	chr5	12691677	12691678	LINC01194	NR_033383	Body
cg21243146	0.827172	0.92695	0.0997777	0.000828394	0.0983796	chr3	86173605	86173606
cg01125563	0.502059	0.56004	0.0579815	0.000829247	0.0984193	chr4	768644	768645
cg07597666	0.73365	0.829307	0.0956571	0.000829312	0.0984193	chr13	107211474	107211475	ARGLU1	NM_018011	Body
cg10597567	0.776389	0.854656	0.0782669	0.00082974	0.0984422	chr3	142152677	142152678	XRN1;XRN1;XRN1	NM_001282859;NM_001282857;NM_019001	Body;Body;Body
cg18201385	0.874564	0.942458	0.0678941	0.000830081	0.0984422	chr13	30415979	30415980	UBL3	NM_007106	Body
cg14743310	0.886518	0.942372	0.0558533	0.000831898	0.098476	chr1	157563488	157563489	FCRL4	NM_031282	Body
cg11623260	0.718697	0.847572	0.128875	0.000831982	0.098476	chr5	34029301	34029302	C1QTNF3;C1QTNF3;C1QTNF3-AMACR	NM_181435;NM_030945;NR_037951	Body;Body;Body
cg06303164	0.814277	0.876404	0.0621261	0.000832219	0.0984789	chr7	45100861	45100862	CCM2;CCM2;CCM2;CCM2;CCM2	NR_030770;NM_001167935;NM_001167934;NM_031443;NM_001029835	Body;Body;Body;Body;Body
cg26030431	0.892245	0.952884	0.0606395	0.000835039	0.0984807	chr5	105712718	105712719
cg04478604	0.874689	0.929614	0.0549251	0.000835216	0.0984807	chr1	207247023	207247024	PFKFB2;PFKFB2	NM_006212;NM_001018053	3'UTR;Body
cg07780030	0.872731	0.932362	0.0596307	0.000835449	0.0984807	chr12	14683072	14683073	PLBD1	NM_024829	Body
cg02215141	0.767282	0.845076	0.0777933	0.000835586	0.0984807	chr4	132663979	132663980				N_Shore
cg01307615	0.349693	0.410946	0.0612535	0.000836016	0.0984807	chrX	110515005	110515006	CAPN6	NM_014289	TSS1500
cg13549854	0.591076	0.675133	0.0840561	0.000836228	0.0984807	chr1	57268840	57268841	C1orf168	NM_001004303	Body
cg19388869	0.816492	0.873291	0.0567997	0.000836689	0.0984807	chr16	21688698	21688699	OTOA	NM_144672	TSS1500
cg20814437	0.891629	0.946288	0.0546588	0.000836796	0.0984807	chr21	30204763	30204764
cg02097616	0.84043	0.905827	0.0653971	0.000837092	0.0984807	chr17	62675921	62675922
cg25449399	0.695598	0.786076	0.0904784	0.000837349	0.0984807	chr21	27945991	27945992	CYYR1	NM_052954	TSS1500	S_Shore
cg17838165	0.877796	0.938605	0.0608087	0.000837388	0.0984807	chr2	13863069	13863070
cg12632208	0.887495	0.945365	0.0578702	0.000838674	0.0984807	chr10	10355455	10355456
cg19689828	0.725375	0.797922	0.0725475	0.000838935	0.0984807	chr11	58612027	58612028	GLYATL2	NM_145016	TSS200
cg09799529	0.904795	0.95519	0.0503941	0.000839274	0.0984807	chr5	172541822	172541823	CREBRF	NM_153607	Body
cg11453601	0.638672	0.764086	0.125414	0.000839478	0.0984807	chr5	140743562	140743563	PCDHGA5;PCDHGA5;PCDHGA1;PCDHGA2;PCDHGA3;PCDHGB1;PCDHGA4;PCDHGB2	NM_018918;NM_032054;NM_018912;NM_018915;NM_018916;NM_018922;NM_018917;NM_018923	TSS1500;TSS1500;Body;Body;Body;Body;Body;Body	N_Shore
cg18019451	0.773543	0.841167	0.0676239	0.000840227	0.0984807	chr1	151746047	151746048	TDRKH;TDRKH;TDRKH;TDRKH	NM_001083964;NM_006862;NM_001083963;NM_001083965	3'UTR;3'UTR;3'UTR;3'UTR
cg24135371	0.851135	0.904774	0.0536386	0.000840991	0.0984807	chrX	32834681	32834682	DMD;DMD;DMD;DMD	NM_004010;NM_004009;NM_004006;NM_000109	Body;Body;Body;Body
cg09622280	0.898787	0.952379	0.0535919	0.000841151	0.0984807	chr11	111060504	111060505
cg20667794	0.854609	0.935648	0.0810384	0.000841394	0.0984807	chr2	52766457	52766458
cg18337393	0.878599	0.931518	0.0529186	0.000841687	0.0984814	chr13	41713740	41713741	LOC101929140	NR_120423	Body
cg21838933	0.886657	0.943667	0.0570101	0.000842159	0.0984814	chr7	148481907	148481908	CUL1	NM_003592	Body	S_Shore
cg08794329	0.813539	0.873051	0.0595121	0.000842808	0.0984821	chr2	36612753	36612754	CRIM1	NM_016441	Body
cg04555434	0.761014	0.820897	0.0598836	0.000844145	0.0985018	chr15	67996007	67996008	MAP2K5;MAP2K5;MAP2K5	NM_002757;NM_145160;NM_001206804	Body;Body;Body
cg18466514	0.874554	0.928726	0.0541718	0.000844456	0.0985109	chr4	56210254	56210255				N_Shelf
cg13304306	0.826345	0.925589	0.0992442	0.000845218	0.0985363	chr7	18067874	18067875	PRPS1L1	NM_175886	TSS1500
cg02764898	0.817001	0.879457	0.0624562	0.000845834	0.0985376	chrX	16966893	16966894	REPS2;REPS2	NM_004726;NM_001080975	Body;Body	S_Shore
cg16302097	0.894175	0.947304	0.0531297	0.00084634	0.0985398	chr15	73983759	73983760	CD276;CD276	NM_001024736;NM_025240	5'UTR;5'UTR
cg12030221	0.598243	0.692402	0.0941586	0.000847669	0.0986058	chr2	4585037	4585038
cg03630710	0.901221	0.953044	0.051823	0.000848807	0.0986058	chr5	134844273	134844274
cg16373984	0.814514	0.887288	0.0727744	0.000848838	0.0986058	chr14	90294903	90294904	C14orf143	NM_145231	Body
cg15601452	0.845274	0.907011	0.0617373	0.000849312	0.0986058	chr1	28906382	28906383	SNHG12;SNORD99;SNORA61	NR_024127;NR_003077;NR_002987	Body;TSS1500;Body	N_Shore
cg01592949	0.871246	0.935628	0.0643817	0.000851048	0.0986447	chr6	20463690	20463691	E2F3;E2F3	NM_001949;NM_001243076	Body;Body
cg19403973	0.882804	0.938215	0.0554111	0.000852152	0.0986757	chr17	19563573	19563574	ALDH3A2;ALDH3A2	NM_001031806;NM_000382	Body;Body
cg07850899	0.917436	0.970165	0.0527294	0.000852306	0.0986757	chr20	6889112	6889113
cg08296401	0.808209	0.91332	0.105112	0.00085345	0.0987537	chrX	24233005	24233006	ZFX;ZFX;ZFX;ZFX;ZFX	NM_001178095;NM_001178086;NM_003410;NM_001178085;NM_001178084	3'UTR;3'UTR;3'UTR;3'UTR;3'UTR
cg17664583	0.755029	0.824187	0.0691577	0.000854458	0.0987603	chr16	23853554	23853555	PRKCB;PRKCB	NM_002738;NM_212535	Body;Body
cg20291233	0.846926	0.905537	0.0586118	0.000855204	0.0987603	chr5	87385572	87385573
cg13855354	0.811358	0.864035	0.0526769	0.000855373	0.0987603	chr13	42974430	42974431
cg00776404	0.889453	0.942497	0.0530438	0.000855776	0.0987603	chr2	18804982	18804983
cg08288345	0.801584	0.852892	0.0513082	0.000855929	0.0987603	chr6	31506604	31506605	BAT1;BAT1	NM_080598;NM_004640	Body;Body	N_Shelf
cg12311154	0.562472	0.652928	0.0904555	0.000856898	0.0987603	chr4	168231083	168231084
cg11162862	0.896482	0.947075	0.0505929	0.000858974	0.0987803	chr10	96113668	96113669	NOC3L	NM_022451	Body
cg09708506	0.869683	0.925069	0.0553864	0.000859047	0.0987803	chr6	149720259	149720260	SUMO4;TAB2;TAB2;TAB2	NM_001002255;NM_015093;NM_001292034;NM_001292035	TSS1500;Body;Body;Body
cg11855821	0.779317	0.832243	0.0529263	0.000859192	0.0987811	chr5	83018669	83018670				S_Shore
cg19021559	0.803021	0.862315	0.0592938	0.000860538	0.0988393	chr5	22853940	22853941	CDH12	NM_004061	TSS1500
cg20912481	0.898882	0.953652	0.0547704	0.000861182	0.0988393	chr12	92208800	92208801
cg18181906	0.585158	0.67693	0.0917716	0.000861825	0.0988393	chr6	169487533	169487534
cg02211519	0.879893	0.934917	0.0550237	0.00086214	0.0988393	chr11	2407267	2407268	CD81	NM_004356	Body	S_Shore
cg16396891	0.81264	0.916227	0.103587	0.000862207	0.0988393	chr20	17167885	17167886
cg24471070	0.846017	0.913459	0.0674412	0.000863682	0.0988607	chr21	18977599	18977600	BTG3;BTG3	NM_006806;NM_001130914	Body;Body
cg04535189	0.641653	0.719638	0.077985	0.000868326	0.0989753	chr14	81509435	81509436	TSHR;TSHR;TSHR	NM_001142626;NM_001018036;NM_000369	Body;Body;Body
cg25390025	0.713803	0.775129	0.0613268	0.000868731	0.0989753	chr17	64225568	64225569	APOH	NM_000042	TSS200
cg16747877	0.707113	0.810405	0.103291	0.000868747	0.0989753	chr6	99913004	99913005	USP45;USP45	NM_001080481;NM_001080481	ExonBnd;Body
cg09015859	0.788016	0.850359	0.0623427	0.0008689	0.0989753	chr7	752992	752993	PRKAR1B;PRKAR1B;PRKAR1B;PRKAR1B;PRKAR1B;PRKAR1B	NM_002735;NM_001164761;NM_001164760;NM_001164759;NM_001164758;NM_001164762	TSS1500;TSS200;5'UTR;5'UTR;5'UTR;TSS1500	S_Shore
cg17791489	0.830544	0.906159	0.0756149	0.000869273	0.0989753	chr3	193339109	193339110	OPA1;OPA1;OPA1;OPA1;OPA1;OPA1;OPA1;OPA1	NM_130835;NM_130832;NM_130834;NM_130836;NM_015560;NM_130837;NM_130833;NM_130831	Body;Body;Body;Body;Body;Body;Body;Body
cg09039874	0.622185	0.715227	0.0930414	0.000869535	0.0989753	chr3	153837706	153837707	ARHGEF26;ARHGEF26;ARHGEF26;ARHGEF26-AS1	NM_001251962;NM_015595;NM_001251963;NR_037901	TSS1500;TSS1500;TSS1500;Body	N_Shore
cg21455927	0.806095	0.868322	0.062227	0.000871095	0.0989753	chr3	57326068	57326069	ASB14	NM_001142733	5'UTR
cg23883630	0.887142	0.947368	0.0602264	0.000871523	0.0989911	chr5	162929613	162929614	MAT2B	NM_182796	TSS1500	N_Shelf
cg11784214	0.630949	0.685574	0.0546252	0.000871885	0.0989911	chr17	19479935	19479936	SLC47A1	NM_018242	Body	N_Shelf
cg01909017	0.898289	0.956638	0.058349	0.000872158	0.0989911	chr12	108984945	108984946	TMEM119	NM_181724	3'UTR
cg26958595	0.861691	0.922861	0.0611701	0.000872172	0.0989911	chr3	16590421	16590422
cg23314480	0.86306	0.91364	0.0505794	0.000872546	0.0990067	chr11	44525689	44525690
cg19257297	0.749065	0.82855	0.0794854	0.000874444	0.0991054	chr2	208840029	208840030	PLEKHM3	NM_001080475	Body
cg06386180	0.680072	0.75266	0.0725874	0.000875954	0.099186	chr4	20301453	20301454	SLIT2;SLIT2;SLIT2	NM_001289136;NM_001289135;NM_004787	Body;Body;Body
cg01219087	0.581917	0.653105	0.0711879	0.000876784	0.0992435	chr20	4572227	4572228				N_Shore
cg00836037	0.895439	0.963499	0.0680595	0.000877731	0.0992524	chr6	16044097	16044098
cg06792186	0.880698	0.936899	0.0562013	0.000877778	0.0992524	chr7	127637778	127637779	C7orf54;SND1	NR_027330;NM_014390	Body;Body
cg02938774	0.785379	0.898337	0.112958	0.000877964	0.0992524	chr4	83869292	83869293	LIN54;LIN54;LIN54;LIN54;LIN54;LIN54;LIN54	NR_110254;NR_110253;NM_001288997;NM_001288996;NM_194282;NM_001115008;NM_001115007	Body;Body;Body;Body;Body;Body;Body
cg24561364	0.836062	0.930678	0.0946154	0.000878172	0.0992524	chr11	33375765	33375766	HIPK3;HIPK3;HIPK3;HIPK3	NM_001278163;NM_001278162;NM_005734;NM_001048200	3'UTR;3'UTR;3'UTR;3'UTR
cg08278078	0.760681	0.816707	0.0560258	0.000878692	0.0992524	chr15	41254968	41254969
cg04148873	0.21319	0.14363	-0.0695598	0.000878714	0.0992524	chr2	110963037	110963038	NPHP1;NPHP1;NPHP1;NPHP1	NM_001128179;NM_001128178;NM_000272;NM_207181	TSS1500;TSS1500;TSS1500;TSS1500	S_Shore
cg23015343	0.500731	0.601055	0.100325	0.000879327	0.0992896	chr13	50484082	50484083
cg01134380	0.80896	0.886044	0.0770843	0.00088014	0.0992986	chr17	3100768	3100769	OR1A2	NM_012352	TSS200
cg04978236	0.910374	0.960721	0.0503466	0.000880189	0.0992986	chr11	65802195	65802196
cg03418876	0.801838	0.862199	0.0603603	0.000880492	0.0992986	chr17	48799340	48799341	LUC7L3;LUC7L3	NM_016424;NM_006107	Body;Body	S_Shelf
cg25282574	0.874893	0.938105	0.0632119	0.000880781	0.0992996	chr11	38569467	38569468
cg22293816	0.874542	0.944417	0.0698751	0.000881916	0.0993429	chr2	162414902	162414903
cg15500141	0.711058	0.768578	0.0575197	0.000883696	0.0993676	chr4	148406954	148406955	EDNRA;EDNRA;EDNRA;EDNRA	NM_001256283;NR_045958;NM_001166055;NM_001957	5'UTR;Body;Body;Body
cg20326306	0.877453	0.930762	0.0533092	0.000884095	0.0993676	chr10	20100195	20100196
cg04185841	0.757739	0.846834	0.0890954	0.0008841	0.0993676	chrX	102533138	102533139	TCEAL5	NM_001012979	TSS1500
cg05944385	0.763539	0.839876	0.0763367	0.000884837	0.0993902	chr5	163320486	163320487
cg08841008	0.829682	0.880734	0.0510524	0.000885656	0.0993926	chr9	111754692	111754693	CTNNAL1;CTNNAL1	NM_003798;NM_001286974	Body;Body
cg12656945	0.883859	0.948338	0.0644784	0.000885732	0.0993926	chr4	60018409	60018410
cg27524403	0.694816	0.772046	0.0772293	0.000888469	0.0994751	chr17	2265875	2265876	SGSM2;SGSM2	NM_014853;NM_001098509	Body;Body	Island
cg07458992	0.860961	0.917991	0.0570303	0.000888559	0.0994751	chr6	29756537	29756538				N_Shelf
cg24305122	0.772203	0.859042	0.0868392	0.000888827	0.0994751	chr4	106327516	106327517	PPA2;PPA2;PPA2;PPA2	NM_176869;NM_176867;NM_176866;NM_006903	Body;Body;Body;Body
cg10162971	0.306407	0.377426	0.0710188	0.000889929	0.0995441	chr2	10093493	10093494	GRHL1	NM_198182	Body	S_Shore
cg11464312	0.695895	0.78335	0.0874547	0.000890435	0.0995625	chr6	87199261	87199262
cg27282978	0.773873	0.878281	0.104409	0.000895263	0.099773	chr6	121678235	121678236
cg17858283	0.881163	0.947338	0.066175	0.000895276	0.099773	chr7	53163389	53163390
cg02387380	0.877035	0.938749	0.061714	0.000896084	0.0997965	chr10	60427946	60427947	BICC1	NM_001080512	Body
cg01879195	0.814182	0.867072	0.0528897	0.000899363	0.0999524	chr18	26728044	26728045
cg26801697	0.760105	0.89535	0.135245	0.000899462	0.0999524	chr6	26047727	26047728				S_Shore
