# Supplementary material for: Echinacea purpurea (L.) Moench treatment of monocytes promotes tonic interferon signaling, increased innate immunity gene expression and DNA repeat hypermethylated silencing of endogenous retroviral sequences
Source: BMC Complement Med Ther. 2021 May 12;21:141. doi: 10.1186/s12906-021-03310-5 (PMC8114977; doi:10.1186/s12906-021-03310-5)
Supplement: Supplementary file 7 — Additional file 7: Supplementary Table 7: Enriched Ingenuity canonical pathways of differentially methylated genes after Echinaforce® tincture treatment. [file 12906_2021_3310_MOESM7_ESM.xlsx]

## Sheet: S7
Supplementary table 7: Enriched Ingenuity canonical pathways of differentially methylated genes after Echinaforce® tincture treatment.
Ingenuity Canonical Pathways	-log(p-value)	-log(B-H p-value)	Ratio	z-score	Molecules
Neuropathic Pain Signaling In Dorsal Horn Neurons	7.14	4.52	0.195	4.69	PRKACB,CAMK4,CAMK1D,ITPR2,PIK3C2G,GRIA2,FGFR2,PLCL2,ITPR1,GRM4,KCNN2,PIK3R3,PLCB4,PRKAR2B,PLCG2,PRKAR1B,PRKCE,PLCB1,PIK3CB,PRKCB,PRKCA,ATM
Synaptic Long Term Potentiation	5.61	3.45	0.171	3.9	PRKACB,CAMK4,ITPR2,GRIA2,PLCL2,ITPR1,GRM4,ATF2,PLCB4,RRAS2,PRKAR2B,PPP1R12A,PPP3R1,PLCG2,PRKAR1B,PRKCE,PLCB1,PPP3CA,PRKCB,PRKCA
Superpathway of Inositol Phosphate Compounds	5.59	3.45	0.132	NaN	FYN,STYXL1,INPP5A,PXYLP1,ATP1A1,PPP1R12A,PDCD1,ACP6,PTPN1,PLCB1,PPP1R1C,RASA1,PPP3CA,PDGFRB,EGFR,ATM,PPFIA1,PPP1R1B,PIK3C2G,FGFR2,FIG4,MET,PIK3R3,ITPK1,PLCB4,PPP2R3A,PLCG2,PIK3CB,PPP2R5E,PIP4K2A
Gap Junction Signaling	5.27	3.25	0.145	NaN	PRKACB,ITPR2,PIK3C2G,EGF,FGFR2,PLCL2,ITPR1,PIK3R3,PLCB4,RRAS2,PRKAR2B,PPP3R1,PLCG2,PRKAR1B,PRKCE,PLCB1,PIK3CB,CTNNB1,PPP3CA,MAP2K5,PRKCB,PRKCA,EGFR,ATM
3-phosphoinositide Biosynthesis	5.08	3.16	0.135	NaN	FYN,STYXL1,PXYLP1,ATP1A1,PPP1R12A,PDCD1,ACP6,PTPN1,PPP1R1C,RASA1,PPP3CA,PDGFRB,EGFR,ATM,PPFIA1,PPP1R1B,PIK3C2G,FGFR2,FIG4,MET,PIK3R3,ITPK1,PPP2R3A,PIK3CB,PPP2R5E,PIP4K2A
Sperm Motility	4.97	3.13	0.161	4	PRKACB,SLC16A10,CAMK4,ITPR2,PLA2R1,PLCL2,ITPR1,CNGA1,PLBD1,PLCB4,PRKAR2B,PLCG2,PRKAR1B,PRKCE,PLCB1,PDE4D,CATSPER2,PRKCA,PRKCB
Role of NFAT in Cardiac Hypertrophy	4.77	3	0.132	NaN	MAP2K6,PRKACB,CAMK4,CAMK1D,PPP3R1,PRKAR1B,IGF1R,PLCB1,PRKCE,PPP3CA,ATM,PRKCA,ITPR2,PIK3C2G,FGFR2,ITPR1,PLCL2,PIK3R3,PLCB4,PRKAR2B,RRAS2,PLCG2,PIK3CB,MEF2C,PRKCB
Axonal Guidance Signaling	4.53	2.81	0.0995	NaN	PRKACB,FYN,GLI2,RGS3,ARHGEF7,SEMA6A,UNC5B,EGF,ROBO1,NTNG1,SEMA6D,PPP3R1,PRKAR1B,PLCB1,PRKCE,PLXNB2,ROBO2,RASA1,PPP3CA,ITGA4,PRKCA,ATM,ARHGEF15,PIK3C2G,FGFR2,PLCL2,SLIT2,PIK3R3,MET,SEMA3A,EPHA6,DOCK1,EPHA10,PLCB4,RRAS2,ADAMTS6,PRKAR2B,PLCG2,FZD6,EPHA5,PIK3CB,NRP1,WNT5A,PRKCB
FAK Signaling	4.36	2.74	0.163	NaN	FYN,CAPN6,ARHGAP26,ARHGEF7,PIK3C2G,FGFR2,EGF,PIK3R3,DOCK1,RRAS2,TLN2,PLCG2,PIK3CB,ITGA4,EGFR,ATM
Glioma Signaling	4.33	2.74	0.156	4.123	CAMK4,CAMK1D,PIK3C2G,EGF,FGFR2,E2F3,PIK3R3,RRAS2,PLCG2,IGF1R,PRKCE,PIK3CB,PRKCB,PRKCA,PDGFRB,EGFR,ATM
Melatonin Signaling	4.31	2.74	0.188	3.606	MAP2K6,PRKACB,CAMK4,PLCL2,PLCB4,PRKAR2B,PLCG2,PRKAR1B,PRKCE,PLCB1,MAP2K5,PRKCA,PRKCB
Breast Cancer Regulation by Stathmin1	4.28	2.74	0.124	NaN	PRKACB,CAMK4,CAMK1D,ITPR2,ARHGEF15,ARHGEF7,PIK3C2G,FGFR2,ITPR1,E2F3,PIK3R3,PLCB4,RRAS2,PRKAR2B,PPP1R12A,PPP2R3A,PRKAR1B,PLCB1,PRKCE,PIK3CB,PPP2R5E,ARHGEF9,PRKCA,ATM,PRKCB
Macropinocytosis Signaling	4.17	2.68	0.173	3.464	ANKFY1,PIK3C2G,FGFR2,EGF,PIK3R3,MET,RRAS2,PLCG2,PRKCE,PIK3CB,ITGB5,PRKCB,ATM,PRKCA
Dopamine-DARPP32 Feedback in cAMP Signaling	4.14	2.68	0.133	3.578	PRKACB,CAMK4,PPP1R1B,ITPR2,PLCL2,ITPR1,ATF2,PLCB4,PRKAR2B,PPP1R12A,PPP2R3A,PPP3R1,PLCG2,CREM,PRKAR1B,PRKCE,PLCB1,PPP2R5E,PPP3CA,PRKCB,PRKCA
CREB Signaling in Neurons	4.13	2.68	0.126	4.69	PRKACB,CAMK4,ITPR2,PIK3C2G,GRIA2,FGFR2,PLCL2,ITPR1,GRM4,ATF2,PIK3R3,PLCB4,RRAS2,POLR2A,PRKAR2B,PLCG2,PRKAR1B,PRKCE,PLCB1,PIK3CB,PRKCB,PRKCA,ATM
eNOS Signaling	4.07	2.65	0.135	3.873	PRKACB,LPAR4,CAMK4,ITPR2,PIK3C2G,FGFR2,ITPR1,LPAR3,CNGA1,PIK3R3,CCNA2,AQP9,PRKAR2B,PLCG2,PRKAR1B,PRKCE,PIK3CB,PRKCB,ATM,PRKCA
Thrombin Signaling	3.92	2.53	0.12	3.674	GATA5,MPRIP,CAMK4,CAMK1D,ITPR2,ARHGEF15,PIK3C2G,EGF,FGFR2,PLCL2,ITPR1,PIK3R3,PLCB4,RRAS2,PPP1R12A,PLCG2,PRKCE,PLCB1,PIK3CB,ARHGEF9,PRKCB,PRKCA,EGFR,ATM
HIPPO signaling	3.88	2.52	0.163	-1.667	DLG1,TEAD1,SAV1,YWHAE,PPP1R12A,PPP2R3A,SMAD3,WWTR1,CUL1,SMAD4,PPP2R5E,LATS2,PATJ,PARD3
p70S6K Signaling	3.86	2.52	0.138	3.153	YWHAE,PIK3C2G,FGFR2,PLCL2,PIK3R3,PLCB4,RRAS2,PPP2R3A,PLCG2,LYN,PRKCE,PLCB1,PIK3CB,PPP2R5E,PRKCB,PRKCA,EGFR,ATM
Protein Kinase A Signaling	3.8	2.49	0.0984	1.715	PRKACB,MYH10,CAMK4,SMAD3,PTPN4,AKAP14,PPP1R12A,PPP3R1,PTPN1,PRKAR1B,SMAD4,PRKCE,PLCB1,PDE4D,CTNNB1,PPP3CA,PRKCA,PTPRG,PTPRK,YWHAE,ITPR2,PPP1R1B,PLCL2,ITPR1,CNGA1,ATF2,PLCB4,ADD3,PRKAR2B,AKAP4,PLCG2,CREM,PDE5A,PTPRR,PTPN21,TCF7L2,PRKCB
D-myo-inositol-5-phosphate Metabolism	3.79	2.49	0.129	NaN	PPFIA1,PPP1R1B,FIG4,STYXL1,PXYLP1,ITPK1,ATP1A1,PLCB4,PPP1R12A,PPP2R3A,PDCD1,PLCG2,ACP6,PTPN1,PLCB1,PPP1R1C,PPP2R5E,RASA1,PIP4K2A,PPP3CA
EGF Signaling	3.74	2.47	0.176	2.887	PIK3R3,CSNK2A1,ITPR2,PIK3C2G,EGF,FGFR2,PIK3CB,ITPR1,RASA1,ATM,PRKCA,EGFR
Glioblastoma Multiforme Signaling	3.68	2.42	0.127	4.359	ITPR2,PIK3C2G,EGF,FGFR2,PLCL2,ITPR1,E2F3,PIK3R3,PLCB4,RRAS2,PLCG2,FZD6,IGF1R,PLCB1,PIK3CB,CTNNB1,PDGFRB,EGFR,WNT5A,ATM
PI3K Signaling in B Lymphocytes	3.63	2.39	0.137	4	CD81,FYN,CAMK4,ATF7,ITPR2,PLCL2,ITPR1,ATF2,PLCB4,RRAS2,PLCG2,PPP3R1,LYN,PLCB1,PIK3CB,PPP3CA,PRKCB
ERK/MAPK Signaling	3.57	2.35	0.116	3.545	PRKACB,FYN,PIK3C2G,FGFR2,RAPGEF4,KSR1,ATF2,PIK3R3,DOCK1,TLN2,RRAS2,PRKAR2B,PPP1R12A,PPP2R3A,PLCG2,PRKAR1B,PRKCE,PIK3CB,PPP2R5E,ITGA4,PRKCB,PRKCA,ATM
Regulation of the Epithelial-Mesenchymal Transition Pathway	3.52	2.32	0.118	NaN	MAP2K6,SMAD3,PIK3C2G,EGF,FGFR2,FGF13,MET,PIK3R3,RRAS2,CDH12,FGF12,FZD6,SMAD4,PIK3CB,CTNNB1,HMGA2,TCF7L2,MAP2K5,PDGFRB,EGFR,WNT5A,ATM
Synaptic Long Term Depression	3.45	2.26	0.129	3.3	ITPR2,PLA2R1,GRIA2,PLCL2,ITPR1,GRM4,PLBD1,PLCB4,RRAS2,PPP2R3A,PLCG2,LYN,IGF1R,PRKCE,PLCB1,PPP2R5E,PRKCB,PRKCA
Leptin Signaling in Obesity	3.42	2.26	0.155	2.449	PRKACB,LEPR,PIK3C2G,FGFR2,PLCL2,PIK3R3,PLCB4,PRKAR2B,PLCG2,PRKAR1B,PLCB1,PIK3CB,ATM
GPCR-Mediated Nutrient Sensing in Enteroendocrine Cells	3.42	2.26	0.155	NaN	PRKACB,ITPR2,PLCL2,RAPGEF4,ITPR1,PLCB4,PRKAR2B,PLCG2,PRKAR1B,PRKCE,PLCB1,PRKCA,PRKCB
Renin-Angiotensin Signaling	3.35	2.21	0.134	4	PRKACB,ITPR2,PIK3C2G,FGFR2,ITPR1,ATF2,PIK3R3,RRAS2,PRKAR2B,PLCG2,PRKAR1B,PRKCE,PIK3CB,PRKCB,ATM,PRKCA
P2Y Purigenic Receptor Signaling Pathway	3.34	2.21	0.13	4.123	PRKACB,PIK3C2G,FGFR2,PLCL2,ATF2,PIK3R3,PLCB4,RRAS2,PRKAR2B,PLCG2,PRKAR1B,PRKCE,PLCB1,PIK3CB,PRKCB,PRKCA,ATM
Nitric Oxide Signaling in the Cardiovascular System	3.33	2.21	0.139	3.357	PRKACB,CAMK4,ITPR2,PIK3C2G,FGFR2,ITPR1,PIK3R3,PRKAR2B,PRKAR1B,PRKCE,PDE5A,PIK3CB,ATM,PRKCA,PRKCB
fMLP Signaling in Neutrophils	3.31	2.21	0.133	4	CAMK4,ITPR2,PIK3C2G,FGFR2,ITPR1,PIK3R3,PLCB4,RRAS2,PPP3R1,PRKCE,PLCB1,PIK3CB,PPP3CA,PRKCB,ATM,PRKCA
HER-2 Signaling in Breast Cancer	3.22	2.13	0.148	NaN	PIK3R3,RRAS2,PIK3C2G,EGF,FGFR2,PRKCE,PIK3CB,PARD3,ITGB5,PRKCB,PRKCA,ATM,EGFR
Chemokine Signaling	3.14	2.07	0.162	2.111	PLCB4,MPRIP,CAMK4,RRAS2,CAMK1D,PPP1R12A,PLCG2,PIK3C2G,PLCB1,PRKCB,PRKCA
Cholecystokinin/Gastrin-mediated Signaling	3.14	2.07	0.139	3.742	MAP2K6,PLCB4,RRAS2,ITPR2,CREM,PLCB1,PRKCE,MEF2C,ITPR1,MAP2K5,PRKCB,PRKCA,ATF2,EGFR
PDGF Signaling	3.12	2.07	0.144	2.496	CSNK2A1,PIK3C2G,FGFR2,PIK3R3,RRAS2,PLCG2,SPHK1,PIK3CB,RASA1,PDGFRB,ATM,PRKCA,PRKCB
Cellular Effects of Sildenafil (Viagra)	3.11	2.07	0.128	NaN	PRKACB,MYH10,CAMK4,MPRIP,ITPR2,PLCL2,ITPR1,KCNN2,PLCB4,PRKAR2B,PPP1R12A,PLCG2,PRKAR1B,PLCB1,PDE5A,PDE4D
Virus Entry via Endocytic Pathways	3.09	2.07	0.137	NaN	FYN,PIK3C2G,FGFR2,PIK3R3,RRAS2,PLCG2,TFRC,PRKCE,PIK3CB,ITGB5,ATM,PRKCA,PRKCB,ITGA4
HGF Signaling	3.08	2.07	0.132	3.873	PIK3C2G,FGFR2,ATF2,PIK3R3,MET,DOCK1,RRAS2,PLCG2,PRKCE,PIK3CB,MAP3K3,ITGA4,ATM,PRKCA,PRKCB
CCR3 Signaling in Eosinophils	3.07	2.07	0.127	NaN	CAMK4,MPRIP,ITPR2,PIK3C2G,FGFR2,ITPR1,PIK3R3,PLCB4,RRAS2,PPP1R12A,PRKCE,PLCB1,PIK3CB,PRKCB,PRKCA,ATM
GNRH Signaling	3.04	2.04	0.126	4	MAP2K6,PRKACB,ITPR2,EGF,ITPR1,ATF2,PLCB4,RRAS2,PRKAR2B,PRKAR1B,PRKCE,PLCB1,MAP3K3,EGFR,PRKCA,PRKCB
Prolactin Signaling	2.93	1.95	0.145	3.317	PIK3R3,FYN,RRAS2,PLCG2,PIK3C2G,FGFR2,PRKCE,PIK3CB,NR3C1,PRKCB,ATM,PRKCA
IGF-1 Signaling	2.93	1.95	0.132	3.051	PRKACB,CSNK2A1,YWHAE,PIK3C2G,FGFR2,GRB10,PIK3R3,RRAS2,PRKAR2B,IGF1R,PRKAR1B,PIK3CB,RASA1,ATM
Melanocyte Development and Pigmentation Signaling	2.9	1.93	0.137	3.464	PRKACB,MITF,PIK3C2G,FGFR2,ATF2,PIK3R3,RRAS2,PRKAR2B,PAX3,PLCG2,PRKAR1B,PIK3CB,ATM
Actin Cytoskeleton Signaling	2.88	1.92	0.104	2.357	MYH10,ABI2,MPRIP,DIAPH3,ARHGEF7,PIK3C2G,TRIO,EGF,FGFR2,FGF13,PIK3R3,DOCK1,IQGAP2,RRAS2,TLN2,PPP1R12A,FGF12,PIK3CB,ARHGAP24,PIP4K2A,NCKAP1,ITGA4,ATM
ErbB Signaling	2.82	1.87	0.134	NaN	MAP2K6,PIK3R3,RRAS2,PLCG2,PIK3C2G,EGF,FGFR2,PRKCE,PIK3CB,PRKCB,PRKCA,ATM,EGFR
NF-ÎºB Activation by Viruses	2.79	1.86	0.14	3.464	PIK3R3,RRAS2,PIK3C2G,FGFR2,PRKCE,PIK3CB,IKBKAP,ITGB5,ITGA4,PRKCB,ATM,PRKCA
Integrin Signaling	2.79	1.86	0.104	3.771	FYN,CAPN6,ARHGAP26,MPRIP,ARHGEF7,ITGA8,PIK3C2G,FGFR2,PIK3R3,ITGAE,DOCK1,RRAS2,TLN2,PPP1R12A,LIMS1,PLCG2,PIK3CB,TSPAN6,NEDD9,ITGB5,ITGA4,ATM
Thrombopoietin Signaling	2.74	1.81	0.154	3.162	PIK3R3,RRAS2,PLCG2,PIK3C2G,FGFR2,PRKCE,PIK3CB,PRKCB,ATM,PRKCA
Non-Small Cell Lung Cancer Signaling	2.69	1.79	0.143	3.317	PIK3R3,RRAS2,ITPR2,PIK3C2G,EGF,FGFR2,PIK3CB,ITPR1,ATM,PRKCA,EGFR
D-myo-inositol (1,4,5,6)-Tetrakisphosphate Biosynthesis	2.69	1.79	0.117	NaN	PPFIA1,PPP1R1B,FIG4,STYXL1,PXYLP1,ITPK1,ATP1A1,PPP1R12A,PPP2R3A,PDCD1,ACP6,PTPN1,PPP1R1C,PPP2R5E,RASA1,PPP3CA
D-myo-inositol (3,4,5,6)-tetrakisphosphate Biosynthesis	2.69	1.79	0.117	NaN	PPFIA1,PPP1R1B,FIG4,STYXL1,PXYLP1,ITPK1,ATP1A1,PPP1R12A,PPP2R3A,PDCD1,ACP6,PTPN1,PPP1R1C,PPP2R5E,RASA1,PPP3CA
UVA-Induced MAPK Signaling	2.66	1.77	0.129	3.606	PIK3R3,PLCB4,RRAS2,PLCG2,PIK3C2G,FGFR2,PLCB1,PARP11,PIK3CB,PLCL2,PRKCA,ATM,EGFR
Wnt/Ca+ pathway	2.65	1.77	0.161	3	PLCB4,PLCG2,FZD6,PLCB1,PLCL2,PPP3CA,WNT5A,PRKCA,ATF2
nNOS Signaling in Neurons	2.63	1.76	0.174	NaN	CAPN6,CAMK4,PPP3R1,PRKCE,PPP3CA,PFKM,PRKCB,PRKCA
FGF Signaling	2.62	1.76	0.133	3.464	MAP2K6,MET,PIK3R3,FGF12,PIK3C2G,FGFR2,PIK3CB,ITPR1,FGF13,ATM,PRKCA,ATF2
Phagosome Formation	2.59	1.73	0.122	NaN	PIK3R3,PLCB4,PLCG2,PLA2R1,PIK3C2G,FGFR2,PLCB1,PRKCE,PIK3CB,PLCL2,ITGA4,PRKCB,PRKCA,ATM
Role of NFAT in Regulation of the Immune Response	2.57	1.72	0.106	4.123	FYN,CAMK4,ITPR2,PIK3C2G,FGFR2,ITPR1,ATF2,PIK3R3,PLCB4,RRAS2,PPP3R1,PLCG2,LYN,PLCB1,MEF2C,IKBKAP,PIK3CB,PPP3CA,ATM
Rac Signaling	2.55	1.71	0.121	2.887	ABI2,PIK3C2G,FGFR2,ANK1,PIK3R3,MCF2L,IQGAP2,RRAS2,PIK3CB,PARD3,PIP4K2A,NCKAP1,ATM,ITGA4
Hepatic Fibrosis / Hepatic Stellate Cell Activation	2.54	1.71	0.105	NaN	MYH10,COL4A1,LHX2,LEPR,SMAD3,COL4A3,EGF,FGFR2,COL8A1,MET,COL23A1,IGF1R,EDNRA,SMAD4,IL1RAPL1,COL11A2,COL25A1,PDGFRB,EGFR
Ovarian Cancer Signaling	2.5	1.67	0.112	NaN	PRKACB,PIK3C2G,FGFR2,EGF,PIK3R3,RRAS2,PRKAR2B,PRKAR1B,FZD6,EDNRA,PIK3CB,CTNNB1,TCF7L2,EGFR,WNT5A,ATM
ErbB4 Signaling	2.49	1.67	0.143	3.162	PIK3R3,RRAS2,PLCG2,PIK3C2G,FGFR2,PRKCE,PIK3CB,PRKCB,ATM,PRKCA
Endothelin-1 Signaling	2.49	1.67	0.104	4.359	ITPR2,PLA2R1,PIK3C2G,FGFR2,PLCL2,ITPR1,PLBD1,PIK3R3,PLCB4,RRAS2,PLCG2,PRKCE,PLCB1,EDNRA,PIK3CB,CASP5,PRKCB,ATM,PRKCA
Ephrin A Signaling	2.44	1.63	0.15	NaN	PIK3R3,FYN,EPHA6,EPHA10,PIK3C2G,EPHA5,FGFR2,PIK3CB,ATM
Corticotropin Releasing Hormone Signaling	2.43	1.63	0.121	3.317	PRKACB,CAMK4,GLI2,PRKAR2B,ITPR2,PLCG2,PRKAR1B,PRKCE,MEF2C,ITPR1,PRKCB,PRKCA,ATF2
IL-3 Signaling	2.43	1.63	0.133	3.317	PIK3R3,RRAS2,PPP3R1,PIK3C2G,FGFR2,PRKCE,PIK3CB,PPP3CA,PRKCB,ATM,PRKCA
GM-CSF Signaling	2.36	1.57	0.137	2.828	PIK3R3,RRAS2,PPP3R1,LYN,PIK3C2G,FGFR2,PIK3CB,PPP3CA,PRKCB,ATM
Î±-Adrenergic Signaling	2.35	1.57	0.129	1.508	PRKACB,CAMK4,PRKAR2B,RRAS2,ITPR2,PLCG2,PRKAR1B,PRKCE,ITPR1,PRKCB,PRKCA
Paxillin Signaling	2.33	1.55	0.118	3	ITGAE,PIK3R3,DOCK1,TLN2,RRAS2,ARHGEF7,ITGA8,PIK3C2G,FGFR2,PIK3CB,ITGB5,ITGA4,ATM
LPS-stimulated MAPK Signaling	2.31	1.54	0.128	3.317	MAP2K6,PIK3R3,RRAS2,PIK3C2G,FGFR2,PRKCE,PIK3CB,PRKCB,ATM,PRKCA,ATF2
3-phosphoinositide Degradation	2.27	1.51	0.106	NaN	PPFIA1,PPP1R1B,FIG4,STYXL1,PXYLP1,ITPK1,ATP1A1,PPP1R12A,PPP2R3A,PDCD1,ACP6,PTPN1,PPP1R1C,PPP2R5E,RASA1,PPP3CA
Phospholipase C Signaling	2.26	1.51	0.094	3.578	FYN,CAMK4,MPRIP,ITPR2,ARHGEF7,ARHGEF15,ITPR1,ATF2,PLCB4,RRAS2,PPP1R12A,PPP3R1,PLCG2,LYN,PRKCE,PLCB1,MEF2C,ARHGEF9,PPP3CA,ITGA4,PRKCB,PRKCA
Aldosterone Signaling in Epithelial Cells	2.25	1.5	0.103	3.873	ITPR2,DNAJC6,PIK3C2G,FGFR2,DNAJC1,PLCL2,ITPR1,PIK3R3,PLCB4,PLCG2,PRKCE,PLCB1,PIK3CB,PIP4K2A,PRKCB,PRKCA,ATM
FcÎ³RIIB Signaling in B Lymphocytes	2.24	1.5	0.151	2.828	PIK3R3,RRAS2,PLCG2,LYN,PIK3C2G,FGFR2,PIK3CB,ATM
Molecular Mechanisms of Cancer	2.23	1.5	0.0842	NaN	MAP2K6,PRKACB,FYN,SMAD3,ARHGEF7,E2F3,CTNNA2,PRKAR1B,SMAD4,PRKCE,PLCB1,CTNNB1,RASA1,ITGA4,PRKCA,ATM,ARHGEF15,PIK3C2G,FGFR2,PIK3R3,RASGRF2,PLCB4,PRKAR2B,CCND2,RRAS2,RASGRP1,FZD6,PIK3CB,ARHGEF9,WNT5A,PRKCB
VEGF Family Ligand-Receptor Interactions	2.23	1.5	0.125	3.162	PIK3R3,RRAS2,PLCG2,PIK3C2G,FGFR2,PRKCE,PIK3CB,PRKCB,NRP1,ATM,PRKCA
GDNF Family Ligand-Receptor Interactions	2.23	1.5	0.132	2.646	PIK3R3,RRAS2,ITPR2,PLCG2,PIK3C2G,FGFR2,PIK3CB,ITPR1,RASA1,ATM
PPARÎ±/RXRÎ± Activation	2.22	1.5	0.102	0.832	MAP2K6,PRKACB,SMAD3,PLCL2,PLCB4,RRAS2,PRKAR2B,PLCG2,PRKAR1B,CLOCK,PLCB1,SMAD4,MEF2C,IL1RAPL1,ITGB5,PRKCB,PRKCA
UVB-Induced MAPK Signaling	2.16	1.44	0.136	NaN	PIK3R3,PIK3C2G,FGFR2,PRKCE,PIK3CB,PRKCB,ATM,PRKCA,EGFR
Regulation of Cellular Mechanics by Calpain Protease	2.14	1.44	0.145	1.633	CCNA2,CAPN6,TLN2,RRAS2,EGF,CNGA1,ITGA4,EGFR
Xenobiotic Metabolism Signaling	2.14	1.44	0.0892	NaN	MAP2K6,CAMK4,CAMK1D,MGMT,ABCC2,PIK3C2G,FGFR2,GCLC,PIK3R3,HS3ST3B1,RRAS2,PPP2R3A,ALDH3A2,CAT,PRKCE,PIK3CB,HS6ST3,PPP2R5E,MAP3K3,SULT1B1,MAP2K5,PRKCB,PRKCA,ATM
14-3-3-mediated Signaling	2.14	1.44	0.109	3.742	PIK3R3,PLCB4,RRAS2,YWHAE,PLCG2,PIK3C2G,FGFR2,PLCB1,PRKCE,PIK3CB,PLCL2,PRKCB,PRKCA,ATM
Erythropoietin Signaling	2.11	1.42	0.127	NaN	PIK3R3,RRAS2,PLCG2,PIK3C2G,FGFR2,PRKCE,PIK3CB,PRKCB,ATM,PRKCA
Reelin Signaling in Neurons	2.09	1.4	0.12	NaN	PIK3R3,FYN,ARHGEF15,LYN,PIK3C2G,FGFR2,PIK3CB,ARHGEF9,APP,ITGA4,ATM
GÎ±q Signaling	2.08	1.39	0.101	4	CAMK4,ITPR2,PIK3C2G,FGFR2,ITPR1,PIK3R3,PLCB4,PPP3R1,PLCG2,PRKCE,PLCB1,PIK3CB,PPP3CA,PRKCB,ATM,PRKCA
Fc Epsilon RI Signaling	2.05	1.37	0.109	3.606	MAP2K6,FYN,PIK3C2G,FGFR2,PIK3R3,RRAS2,PLCG2,LYN,PRKCE,PIK3CB,ATM,PRKCA,PRKCB
Role of Tissue Factor in Cancer	2.05	1.37	0.109	NaN	FYN,PIK3C2G,FGFR2,F7,PIK3R3,RRAS2,LYN,PLCB1,PIK3CB,ITGB5,EGFR,ATM,PRKCA
Growth Hormone Signaling	2.04	1.37	0.123	3	PIK3R3,PLCG2,PIK3C2G,IGF1R,FGFR2,PRKCE,PIK3CB,PRKCB,ATM,PRKCA
AMPK Signaling	2.03	1.36	0.0957	2.138	PBRM1,PRKACB,PIK3C2G,FGFR2,CFTR,PFKFB2,PFKM,ATF2,PIK3R3,CCNA2,BRD7,PRKAR2B,PPP2R3A,PRKAR1B,RPTOR,PIK3CB,PPP2R5E,ATM
Cardiac Hypertrophy Signaling	2.01	1.35	0.0905	4.583	MAP2K6,PRKACB,CAMK4,PIK3C2G,FGFR2,PLCL2,ATF2,PIK3R3,PLCB4,RRAS2,PRKAR2B,PPP3R1,PLCG2,PRKAR1B,IGF1R,PLCB1,MEF2C,PIK3CB,MAP3K3,PPP3CA,ATM
T Cell Receptor Signaling	1.98	1.33	0.111	NaN	PIK3R3,FYN,CAMK4,RRAS2,RASGRP1,PPP3R1,PIK3C2G,FGFR2,PIK3CB,RASA1,PPP3CA,ATM
Sphingosine-1-phosphate Signaling	1.96	1.31	0.107	2.309	PIK3C2G,FGFR2,PLCL2,PIK3R3,PLCB4,ACER3,PLCG2,SPHK1,PLCB1,PIK3CB,CASP5,PDGFRB,ATM
Caveolar-mediated Endocytosis Signaling	1.96	1.31	0.127	NaN	ITGAE,FYN,PTPN1,ITGA8,EGF,ITGB5,ITGA4,PRKCA,EGFR
GPCR-Mediated Integration of Enteroendocrine Signaling Exemplified by an L Cell	1.96	1.31	0.127	NaN	PRKACB,PLCB4,PRKAR2B,ITPR2,PLCG2,PRKAR1B,PLCB1,PLCL2,ITPR1
Androgen Signaling	1.92	1.29	0.109	3	PRKACB,CCNH,CAMK4,PRKAR2B,POLR2A,AR,GTF2H4,SMAD3,PRKAR1B,PRKCE,PRKCB,PRKCA
Insulin Receptor Signaling	1.92	1.29	0.102	1.604	PRKACB,FYN,PIK3C2G,FGFR2,GRB10,PIK3R3,RRAS2,PRKAR2B,PPP1R12A,PTPN1,PRKAR1B,RPTOR,PIK3CB,ATM
Calcium-induced T Lymphocyte Apoptosis	1.92	1.29	0.133	2.828	CAMK4,ITPR2,PPP3R1,PRKCE,ITPR1,PPP3CA,PRKCB,PRKCA
RANK Signaling in Osteoclasts	1.86	1.24	0.111	3.317	MAP2K6,PIK3R3,CAMK4,MITF,PPP3R1,PIK3C2G,FGFR2,PIK3CB,MAP3K3,PPP3CA,ATM
G-Protein Coupled Receptor Signaling	1.85	1.23	0.0852	NaN	PRKACB,FYN,CAMK4,PIK3C2G,FGFR2,GRM4,RAPGEF4,ATF2,PIK3R3,PLCB4,RRAS2,PRKAR2B,RASGRP1,PRKAR1B,PRKCE,PLCB1,PDE5A,PDE4D,PIK3CB,RASA1,PRKCB,PRKCA,ATM
Amyloid Processing	1.84	1.23	0.14	NaN	PRKACB,CSNK2A1,CAPN6,PRKAR2B,PRKAR1B,PRKCE,APP
Netrin Signaling	1.83	1.22	0.154	NaN	PRKACB,PRKAR2B,PPP3R1,UNC5B,PRKAR1B,PPP3CA
ERK5 Signaling	1.8	1.19	0.127	2.828	RRAS2,YWHAE,EGF,MEF2C,MAP3K3,MAP2K5,ATF2,EGFR
Neuroprotective Role of THOP1 in Alzheimer's Disease	1.78	1.18	0.15	NaN	PRKACB,PRKAR2B,YWHAE,PRKAR1B,HLA-E,APP
Neurotrophin/TRK Signaling	1.77	1.18	0.118	3	MAP2K6,PIK3R3,RRAS2,PIK3C2G,FGFR2,PIK3CB,MAP2K5,ATM,ATF2
Cdc42 Signaling	1.77	1.18	0.101	1.134	IQGAP2,MPRIP,PPP1R12A,EXOC4,DIAPH3,EXOC2,PARD3,RASA1,HLA-DPB1,CLIP1,HLA-E,ITGA4,ATF2
Endometrial Cancer Signaling	1.76	1.17	0.125	NaN	PIK3R3,CTNNA2,RRAS2,PIK3C2G,FGFR2,PIK3CB,CTNNB1,ATM
GÎ±12/13 Signaling	1.75	1.16	0.1	1.941	PIK3R3,LPAR4,CDH12,RRAS2,CDH10,PIK3C2G,FGFR2,MEF2C,PIK3CB,CTNNB1,LPAR3,RASA1,ATM
Estrogen-Dependent Breast Cancer Signaling	1.74	1.16	0.117	3	PIK3R3,RRAS2,PIK3C2G,IGF1R,FGFR2,PIK3CB,ATM,ATF2,EGFR
Mouse Embryonic Stem Cell Pluripotency	1.68	1.11	0.105	2.714	PIK3R3,RRAS2,PIK3C2G,FZD6,SMAD4,FGFR2,PIK3CB,CTNNB1,TCF7L2,ZFP42,ATM
NRF2-mediated Oxidative Stress Response	1.68	1.1	0.0895	3.162	MAP2K6,ABCC2,DNAJC6,PIK3C2G,FGFR2,GCLC,DNAJC1,TXNRD1,PIK3R3,RRAS2,CAT,PRKCE,PIK3CB,MAP2K5,PRKCB,PRKCA,ATM
NF-ÎºB Signaling	1.65	1.08	0.0904	4	MAP2K6,PRKACB,CSNK2A1,PIK3C2G,FGFR2,EGF,PIK3R3,RRAS2,PLCG2,IGF1R,PIK3CB,MAP3K3,PDGFRB,EGFR,ATM,PRKCB
Ceramide Signaling	1.64	1.08	0.108	-0.632	PIK3R3,RRAS2,PPP2R3A,PIK3C2G,SPHK1,FGFR2,PIK3CB,PPP2R5E,ATM,KSR1
Melanoma Signaling	1.63	1.07	0.127	NaN	PIK3R3,RRAS2,MITF,PIK3C2G,FGFR2,PIK3CB,ATM
CXCR4 Signaling	1.62	1.06	0.0915	3.873	ITPR2,PIK3C2G,FGFR2,ITPR1,PIK3R3,DOCK1,PLCB4,RRAS2,LYN,PRKCE,PLCB1,PIK3CB,ATM,PRKCA,PRKCB
Amyotrophic Lateral Sclerosis Signaling	1.55	0.997	0.1	NaN	PIK3R3,CAPN6,NEFL,CAT,PIK3C2G,GRIA2,SLC1A2,FGFR2,PIK3CB,PPP3CA,ATM
B Cell Receptor Signaling	1.55	0.997	0.0879	4	MAP2K6,CAMK4,PIK3C2G,FGFR2,ATF2,PIK3R3,RRAS2,PLCG2,PPP3R1,LYN,PIK3CB,MEF2C,MAP3K3,PPP3CA,ATM,PRKCB
Myc Mediated Apoptosis Signaling	1.55	0.997	0.114	NaN	PIK3R3,RRAS2,YWHAE,PIK3C2G,IGF1R,FGFR2,PIK3CB,ATM
Human Embryonic Stem Cell Pluripotency	1.51	0.966	0.0929	NaN	SMAD3,PIK3C2G,FGFR2,PIK3R3,SPHK1,FZD6,SMAD4,PIK3CB,CTNNB1,TCF7L2,PDGFRB,WNT5A,ATM
Neuregulin Signaling	1.46	0.923	0.105	2.828	PIK3R3,RRAS2,PLCG2,EGF,PRKCE,ITGA4,PRKCB,PRKCA,EGFR
PAK Signaling	1.45	0.923	0.1	3	PIK3R3,RRAS2,ARHGAP10,ARHGEF7,PIK3C2G,FGFR2,PIK3CB,ITGA4,ATM,PDGFRB
VEGF Signaling	1.45	0.923	0.1	1.667	PIK3R3,RRAS2,YWHAE,PLCG2,PIK3C2G,FGFR2,PIK3CB,PRKCB,ATM,PRKCA
Thioredoxin Pathway	1.45	0.923	0.333	NaN	NXN,TXNRD1
CNTF Signaling	1.45	0.923	0.117	2.646	PIK3R3,RRAS2,CNTF,PIK3C2G,FGFR2,PIK3CB,ATM
BMP signaling pathway	1.42	0.897	0.108	2.646	PRKACB,MAGED1,CAMK4,PRKAR2B,RRAS2,PRKAR1B,SMAD4,ATF2
G Beta Gamma Signaling	1.41	0.888	0.102	3	PRKACB,PRKAR2B,RRAS2,PLCG2,PRKAR1B,PRKCE,PRKCB,PRKCA,EGFR
Leukocyte Extravasation Signaling	1.4	0.888	0.0829	2.668	ARHGAP6,PIK3C2G,FGFR2,AFDN,RAPGEF4,PIK3R3,CTNNA2,EDIL3,RASGRP1,PLCG2,PRKCE,PIK3CB,CTNNB1,ITGA4,PRKCB,PRKCA,ATM
Role of Pattern Recognition Receptors in Recognition of Bacteria and Viruses	1.39	0.88	0.0916	3.317	PIK3R3,PLCG2,CNTF,PIK3C2G,NOD1,FGFR2,PRKCE,PIK3CB,CLEC6A,PRKCB,ATM,PRKCA
Role of Macrophages, Fibroblasts and Endothelial Cells in Rheumatoid Arthritis	1.38	0.874	0.0767	NaN	MAP2K6,CAMK4,PIK3C2G,FGFR2,PLCL2,ATF2,PIK3R3,PLCB4,RRAS2,PPP3R1,PLCG2,FZD6,PRKCE,PLCB1,PIK3CB,IL1RAPL1,CTNNB1,TCF7L2,PPP3CA,PRKCB,PRKCA,WNT5A,ATM
Factors Promoting Cardiogenesis in Vertebrates	1.38	0.873	0.101	NaN	FZD6,SMAD4,PRKCE,MEF2C,CTNNB1,TCF7L2,PRKCB,PRKCA,ATF2
Huntington's Disease Signaling	1.37	0.867	0.0798	2.183	CAPN6,PIK3C2G,FGFR2,EGF,ITPR1,ATF2,PIK3R3,PLCB4,POLR2A,IGF1R,PRKCE,PLCB1,PIK3CB,RASA1,CASP5,PRKCB,PRKCA,EGFR,ATM
Angiopoietin Signaling	1.36	0.863	0.105	NaN	PIK3R3,RRAS2,PIK3C2G,FGFR2,PIK3CB,IKBKAP,RASA1,ATM
Antiproliferative Role of TOB in T Cell Signaling	1.36	0.863	0.154	NaN	CCNA2,SMAD3,CUL1,SMAD4
Acute Myeloid Leukemia Signaling	1.35	0.86	0.1	3	MAP2K6,PIK3R3,RRAS2,PIK3C2G,FGFR2,PIK3CB,TCF7L2,MAP2K5,ATM
tRNA Charging	1.34	0.85	0.132	NaN	WARS,GARS,DARS,VARS,FARSB
CD40 Signaling	1.33	0.85	0.104	2.828	MAP2K6,PIK3R3,PIK3C2G,FGFR2,PIK3CB,IKBKAP,MAP2K5,ATM
Cyclins and Cell Cycle Regulation	1.33	0.85	0.104	0.378	CCNA2,CCNH,CCND2,PPP2R3A,CUL1,PPP2R5E,E2F3,ATM
Methionine Degradation I (to Homocysteine)	1.32	0.849	0.188	NaN	MGMT,MAT2B,EHMT1
IL-2 Signaling	1.32	0.849	0.109	2.449	PIK3R3,CSNK2A1,RRAS2,PIK3C2G,FGFR2,PIK3CB,ATM
Phototransduction Pathway	1.32	0.849	0.118	NaN	PRKACB,PRKAR2B,PDC,OPN5,PRKAR1B,CNGA1
Natural Killer Cell Signaling	1.32	0.849	0.0917	NaN	PIK3R3,FYN,RRAS2,PLCG2,PIK3C2G,FGFR2,PRKCE,PIK3CB,PRKCB,ATM,PRKCA
Role of NANOG in Mammalian Embryonic Stem Cell Pluripotency	1.32	0.849	0.0917	2.828	PIK3R3,RRAS2,PIK3C2G,FZD6,SMAD4,FGFR2,PIK3CB,CTNNB1,ZFP42,ATM,WNT5A
D-myo-inositol (1,4,5)-Trisphosphate Biosynthesis	1.31	0.844	0.148	NaN	PLCB4,PLCG2,PLCB1,PIP4K2A
Regulation of IL-2 Expression in Activated and Anergic T Lymphocytes	1.31	0.844	0.103	NaN	FYN,CAMK4,RRAS2,PLCG2,SMAD3,PPP3R1,SMAD4,PPP3CA
Prostate Cancer Signaling	1.3	0.844	0.0978	NaN	PIK3R3,RRAS2,AR,PIK3C2G,FGFR2,PIK3CB,CTNNB1,ATM,ATF2
Clathrin-mediated Endocytosis Signaling	1.3	0.843	0.0816	NaN	CSNK2A1,APOM,PIK3C2G,FGFR2,EGF,FGF13,MET,PIK3R3,CD2AP,PPP3R1,FGF12,TFRC,PIK3CB,ITGB5,PPP3CA,ATM
Tight Junction Signaling	1.29	0.836	0.0843	NaN	PRKACB,MYH10,MPP5,AFDN,YBX3,CASK,EPB41,PRKAR2B,PPP2R3A,PRKAR1B,CPSF3,PPP2R5E,CTNNB1,PATJ
Docosahexaenoic Acid (DHA) Signaling	1.28	0.834	0.115	NaN	PIK3R3,PIK3C2G,FGFR2,PIK3CB,APP,ATM
FcÎ³ Receptor-mediated Phagocytosis in Macrophages and Monocytes	1.28	0.831	0.0968	3	PIK3R3,DOCK1,FYN,TLN2,LYN,PIK3C2G,PRKCE,PRKCB,PRKCA
Telomerase Signaling	1.26	0.818	0.0926	1.897	PIK3R3,RRAS2,PPP2R3A,PIK3C2G,EGF,FGFR2,PIK3CB,PPP2R5E,ATM,EGFR
Ubiquinol-10 Biosynthesis (Eukaryotic)	1.26	0.816	0.176	NaN	CYP46A1,MICAL2,ECHDC1
Role of IL-17A in Arthritis	1.23	0.792	0.104	NaN	MAP2K6,PIK3R3,PIK3C2G,FGFR2,PIK3CB,ATM,ATF2
Calcium Signaling	1.22	0.784	0.0824	3.464	PRKACB,MYH10,TP63,CAMK4,CAMK1D,ITPR2,GRIA2,ITPR1,ATF2,PRKAR2B,PPP3R1,PRKAR1B,MEF2C,PPP3CA
Sonic Hedgehog Signaling	1.21	0.778	0.138	-1	PRKACB,GLI2,PRKAR2B,PRKAR1B
Cysteine Biosynthesis III (mammalia)	1.19	0.769	0.167	NaN	MGMT,MAT2B,EHMT1
RAR Activation	1.19	0.769	0.0802	NaN	PBRM1,PRKACB,CSNK2A1,CCNH,SMAD3,PIK3R3,BRD7,PRKAR2B,GTF2H4,PRKAR1B,PRKCE,SMAD4,PIK3CB,PRKCB,PRKCA
CD28 Signaling in T Helper Cells	1.19	0.769	0.0873	3.317	PIK3R3,FYN,CAMK4,ITPR2,PPP3R1,PIK3C2G,FGFR2,PIK3CB,ITPR1,PPP3CA,ATM
Role of p14/p19ARF in Tumor Suppression	1.18	0.765	0.119	-2.236	PIK3R3,PIK3C2G,FGFR2,PIK3CB,ATM
UVC-Induced MAPK Signaling	1.18	0.765	0.119	2.236	RRAS2,PRKCE,PRKCB,PRKCA,EGFR
PKCÎ¸ Signaling in T Lymphocytes	1.17	0.757	0.0866	3.317	PIK3R3,FYN,RRAS2,PLCG2,PPP3R1,PIK3C2G,FGFR2,PIK3CB,MAP3K3,PPP3CA,ATM
TR/RXR Activation	1.16	0.754	0.0918	NaN	PIK3R3,RAB3B,CAMK4,SREBF2,NXPH2,PIK3C2G,FGFR2,PIK3CB,ATM
CTLA4 Signaling in Cytotoxic T Lymphocytes	1.16	0.754	0.0918	NaN	PIK3R3,FYN,PPP2R3A,PIK3C2G,FGFR2,PIK3CB,PPP2R5E,AP1G1,ATM
CDK5 Signaling	1.16	0.754	0.0918	2.333	PRKACB,LAMA5,PRKAR2B,RRAS2,PPP1R12A,PPP1R1B,PPP2R3A,PRKAR1B,PPP2R5E
Epithelial Adherens Junction Signaling	1.16	0.751	0.0839	NaN	MET,MYH10,CTNNA2,RRAS2,LMO7,AFDN,EGF,CTNNB1,PARD3,TCF7L2,CLIP1,EGFR
Glioma Invasiveness Signaling	1.15	0.745	0.1	2.646	PIK3R3,RRAS2,PIK3C2G,FGFR2,PIK3CB,ITGB5,ATM
Cardiomyocyte Differentiation via BMP Receptors	1.14	0.736	0.158	NaN	SMAD4,MEF2C,ATF2
IL-17 Signaling	1.13	0.73	0.0941	NaN	MAP2K6,PIK3R3,RRAS2,PIK3C2G,FGFR2,PIK3CB,ATM,ATF2
Superpathway of Methionine Degradation	1.12	0.729	0.129	NaN	MGMT,MAT2B,EHMT1,BHMT2
Production of Nitric Oxide and Reactive Oxygen Species in Macrophages	1.12	0.727	0.0781	1.807	APOM,PIK3C2G,FGFR2,PIK3R3,PPP1R12A,PPP2R3A,PLCG2,CAT,PRKCE,PIK3CB,PPP2R5E,MAP3K3,PRKCB,ATM,PRKCA
ILK Signaling	1.12	0.727	0.0781	2.496	MAP2K6,MYH10,PIK3C2G,FGFR2,ATF2,PIK3R3,DOCK1,PPP1R12A,LIMS1,PPP2R3A,PIK3CB,PPP2R5E,CTNNB1,ITGB5,ATM
NGF Signaling	1.1	0.708	0.0862	3.162	PIK3R3,RRAS2,PLCG2,PIK3C2G,TRIO,FGFR2,PIK3CB,MAP3K3,ATM,ATF2
IL-9 Signaling	1.08	0.696	0.111	2.236	PIK3R3,PIK3C2G,FGFR2,PIK3CB,ATM
iCOS-iCOSL Signaling in T Helper Cells	1.08	0.694	0.0855	2.828	PIK3R3,CAMK4,ITPR2,PPP3R1,PIK3C2G,FGFR2,PIK3CB,ITPR1,PPP3CA,ATM
MSP-RON Signaling Pathway	1.07	0.692	0.102	NaN	F11,PIK3R3,PIK3C2G,FGFR2,PIK3CB,ATM
Phospholipases	1.07	0.692	0.102	NaN	PLBD1,PLCB4,PLCG2,PLA2R1,PLCB1,PLCL2
Pancreatic Adenocarcinoma Signaling	1.06	0.684	0.0847	2.646	PIK3R3,SMAD3,PIK3C2G,SMAD4,EGF,FGFR2,PIK3CB,E2F3,ATM,EGFR
Chronic Myeloid Leukemia Signaling	1.06	0.684	0.0874	NaN	PIK3R3,RRAS2,SMAD3,PIK3C2G,SMAD4,FGFR2,PIK3CB,E2F3,ATM
NAD Phosphorylation and Dephosphorylation	1.04	0.668	0.2	NaN	ACP6,PXYLP1
Pregnenolone Biosynthesis	1.04	0.668	0.2	NaN	CYP46A1,MICAL2
NAD Salvage Pathway II	1.03	0.666	0.143	NaN	NT5E,ACP6,PXYLP1
RhoA Signaling	1.02	0.658	0.0833	1.265	LPAR4,ARHGAP6,MPRIP,PPP1R12A,IGF1R,RAPGEF6,PIP4K2A,LPAR3,SEPT2,KTN1
Dopamine Receptor Signaling	1	0.648	0.0921	1.342	PRKACB,PRKAR2B,PPP1R12A,PPP1R1B,PPP2R3A,PRKAR1B,PPP2R5E
Asparagine Degradation I	0.994	0.648	0.5	NaN	ASRGL1
Alanine Degradation III	0.994	0.648	0.5	NaN	GPT2
Alanine Biosynthesis II	0.994	0.648	0.5	NaN	GPT2
GDP-L-fucose Biosynthesis I (from GDP-D-mannose)	0.994	0.648	0.5	NaN	GMDS
Glutamate Biosynthesis II	0.994	0.648	0.5	NaN	GLUD1
Glutamate Degradation X	0.994	0.648	0.5	NaN	GLUD1
Regulation of eIF4 and p70S6K Signaling	0.974	0.63	0.0779	1.667	PIK3R3,RRAS2,EIF4G2,PPP2R3A,PIK3C2G,AGO2,FGFR2,PIK3CB,PPP2R5E,AGO4,ITGA4,ATM
PXR/RXR Activation	0.964	0.625	0.0952	NaN	PRKACB,PRKAR2B,ABCC2,ALDH3A2,PRKAR1B,NR3C1
Cell Cycle: G1/S Checkpoint Regulation	0.964	0.625	0.0952	-0.447	CCND2,SMAD3,CUL1,SMAD4,E2F3,ATM
cAMP-mediated signaling	0.954	0.617	0.0727	1.155	PRKACB,CAMK4,CAMK1D,RAPGEF4,GRM4,CNGA1,ATF2,AKAP4,PRKAR2B,AKAP14,PPP3R1,CREM,PRKAR1B,PDE5A,PDE4D,PPP3CA
Renal Cell Carcinoma Signaling	0.934	0.599	0.0886	2.646	MET,PIK3R3,RRAS2,PIK3C2G,FGFR2,PIK3CB,ATM
Sertoli Cell-Sertoli Cell Junction Signaling	0.93	0.597	0.0751	NaN	PRKACB,EPB41,DLG1,CTNNA2,PRKAR2B,RRAS2,PRKAR1B,YBX3,AFDN,CTNNB1,MAP3K3,ITGA4,ATF2
p53 Signaling	0.906	0.576	0.0811	-0.707	PIK3R3,CCND2,TP63,STAG1,PIK3C2G,FGFR2,PIK3CB,CTNNB1,ATM
Colorectal Cancer Metastasis Signaling	0.888	0.561	0.0702	4	PRKACB,SMAD3,PIK3C2G,FGFR2,EGF,PIK3R3,RRAS2,PRKAR2B,PRKAR1B,FZD6,SMAD4,PIK3CB,CTNNB1,TCF7L2,EGFR,WNT5A,ATM
Estrogen Receptor Signaling	0.885	0.559	0.0781	NaN	PELP1,CCNH,POLR2A,RRAS2,GTF2H4,TRRAP,NR0B1,RBFOX2,TAF3,NR3C1
FLT3 Signaling in Hematopoietic Progenitor Cells	0.872	0.549	0.0854	2.646	PIK3R3,RRAS2,PIK3C2G,FGFR2,PIK3CB,ATM,ATF2
Lymphotoxin Î² Receptor Signaling	0.87	0.549	0.0896	2.449	PIK3R3,PIK3C2G,FGFR2,PIK3CB,IKBKAP,ATM
Nur77 Signaling in T Lymphocytes	0.853	0.538	0.0943	NaN	CAMK4,PPP3R1,MAP3K3,PPP3CA,MAP2K5
JAK/Stat Signaling	0.852	0.538	0.0843	1.89	PIK3R3,RRAS2,PTPN1,PIK3C2G,FGFR2,PIK3CB,ATM
ErbB2-ErbB3 Signaling	0.848	0.538	0.0882	2.449	PIK3R3,RRAS2,PIK3C2G,FGFR2,PIK3CB,ATM
Signaling by Rho Family GTPases	0.844	0.538	0.0691	3.357	DIAPH3,ARHGEF15,ARHGEF7,PIK3C2G,FGFR2,CLIP1,PIK3R3,CDH12,PPP1R12A,CDH10,PIK3CB,PARD3,ARHGEF9,PIP4K2A,SEPT2,ITGA4,ATM
IL-8 Signaling	0.843	0.538	0.0714	3.606	PIK3C2G,FGFR2,EGF,PIK3R3,RAB11FIP2,CCND2,RRAS2,PRKCE,PIK3CB,ITGB5,PRKCB,EGFR,ATM,PRKCA
Antioxidant Action of Vitamin C	0.843	0.538	0.0808	-2.449	PLBD1,PLCB4,PLCG2,PLA2R1,PLCB1,PLCL2,NXN,TXNRD1
Histidine Degradation VI	0.84	0.538	0.154	NaN	CYP46A1,MICAL2
HMGB1 Signaling	0.839	0.538	0.0763	3.162	MAP2K6,PIK3R3,KAT6B,RRAS2,CNTF,PIK3C2G,FGFR2,PIK3CB,MAP2K5,ATM
PRPP Biosynthesis I	0.829	0.538	0.333	NaN	PRPS1L1
Glutathione Biosynthesis	0.829	0.538	0.333	NaN	GCLC
Methionine Salvage II (Mammalian)	0.829	0.538	0.333	NaN	BHMT2
1D-myo-inositol Hexakisphosphate Biosynthesis V (from Ins(1,3,4)P3)	0.829	0.538	0.333	NaN	ITPK1
S-adenosyl-L-methionine Biosynthesis	0.829	0.538	0.333	NaN	MAT2B
4-aminobutyrate Degradation I	0.829	0.538	0.333	NaN	SUCLG2
Role of JAK1 and JAK3 in Î³c Cytokine Signaling	0.827	0.537	0.087	NaN	PIK3R3,RRAS2,PIK3C2G,FGFR2,PIK3CB,ATM
Adipogenesis pathway	0.824	0.536	0.0758	NaN	CCNH,KAT6B,KDM1A,GTF2H4,SMAD3,EZH2,CLOCK,FZD6,FGFR2,WNT5A
Role of MAPK Signaling in the Pathogenesis of Influenza	0.806	0.522	0.0857	NaN	MAP2K6,PLBD1,RRAS2,PLA2R1,PRKCA,ATF2
Role of CHK Proteins in Cell Cycle Checkpoint Control	0.804	0.522	0.0909	0.447	PPP2R3A,TLK2,PPP2R5E,E2F3,ATM
Glucocorticoid Receptor Signaling	0.802	0.522	0.0669	NaN	PBRM1,PRKACB,CCNH,SMAD3,PIK3C2G,FGFR2,NR3C1,PIK3R3,BRD7,AR,RRAS2,POLR2A,GTF2H4,PPP3R1,SMAD4,TAF3,PIK3CB,PPP3CA,ATM
IL-4 Signaling	0.796	0.522	0.0814	NaN	PIK3R3,RRAS2,PIK3C2G,FGFR2,PIK3CB,NR3C1,ATM
Mechanisms of Viral Exit from Host Cells	0.788	0.522	0.0976	NaN	PRKCE,CHMP3,PRKCB,PRKCA
Pyrimidine Ribonucleotides Interconversion	0.788	0.522	0.0976	NaN	NME5,SMARCAL1,CTPS2,NME7
DNA Double-Strand Break Repair by Homologous Recombination	0.788	0.522	0.143	NaN	POLA1,ATM
DNA Double-Strand Break Repair by Non-Homologous End Joining	0.788	0.522	0.143	NaN	XRCC5,ATM
nNOS Signaling in Skeletal Muscle Cells	0.788	0.522	0.143	NaN	CAMK4,DMD
Colanic Acid Building Blocks Biosynthesis	0.788	0.522	0.143	NaN	GALK2,GMDS
Vitamin-C Transport	0.788	0.522	0.143	NaN	NXN,TXNRD1
Tec Kinase Signaling	0.779	0.515	0.0714	3.464	PIK3R3,FYN,PLCG2,LYN,PIK3C2G,FGFR2,PRKCE,PIK3CB,ITGA4,PRKCB,ATM,PRKCA
PTEN Signaling	0.777	0.515	0.0756	-2.828	PIK3R3,CSNK2A1,RRAS2,IGF1R,FGFR2,PIK3CB,ITGA4,EGFR,PDGFRB
SAPK/JNK Signaling	0.775	0.515	0.0777	2.828	PIK3R3,RRAS2,PIK3C2G,FGFR2,PIK3CB,MAP3K3,ATM,ATF2
Cardiac Î²-adrenergic Signaling	0.766	0.51	0.0735	0.707	PRKACB,AKAP4,PRKAR2B,AKAP14,PPP1R12A,PPP2R3A,PRKAR1B,PDE5A,PDE4D,PPP2R5E
Antiproliferative Role of Somatostatin Receptor 2	0.766	0.51	0.0833	2.449	PIK3R3,RRAS2,PIK3C2G,FGFR2,PIK3CB,ATM
Pyrimidine Ribonucleotides De Novo Biosynthesis	0.736	0.481	0.093	NaN	NME5,SMARCAL1,CTPS2,NME7
PI3K/AKT Signaling	0.733	0.48	0.0738	0.707	PIK3R3,RRAS2,YWHAE,LIMS1,PPP2R3A,PIK3CB,PPP2R5E,CTNNB1,ITGA4
Ephrin Receptor Signaling	0.731	0.48	0.0698	1.89	FYN,EPHA6,EPHA10,RGS3,RRAS2,ARHGEF15,PIK3C2G,EPHA5,EGF,RASA1,ITGA4,ATF2
Phenylethylamine Degradation I	0.716	0.468	0.25	NaN	ALDH3A2
Molybdenum Cofactor Biosynthesis	0.716	0.468	0.25	NaN	GPHN
IL-15 Signaling	0.692	0.447	0.0789	NaN	PIK3R3,RRAS2,PIK3C2G,FGFR2,PIK3CB,ATM
Role of Osteoblasts, Osteoclasts and Chondrocytes in Rheumatoid Arthritis	0.688	0.445	0.0661	NaN	MAP2K6,CAMK4,PIK3C2G,FGFR2,PIK3R3,PPP3R1,FZD6,SMAD4,PIK3CB,IL1RAPL1,CTNNB1,TCF7L2,PPP3CA,WNT5A,ATM
VDR/RXR Activation	0.675	0.433	0.0779	-1	CSNK2A1,PRKCE,KLF4,S100G,PRKCB,PRKCA
IL-6 Signaling	0.665	0.427	0.0709	2.333	MAP2K6,PIK3R3,CSNK2A1,RRAS2,PIK3C2G,FGFR2,PIK3CB,IL1RAPL1,ATM
mTOR Signaling	0.664	0.427	0.0667	2.309	PIK3C2G,FGFR2,PIK3R3,RRAS2,EIF4G2,PPP2R3A,RPTOR,PRKCE,PIK3CB,PPP2R5E,ATM,PRKCA,PRKCB
G Protein Signaling Mediated by Tubby	0.663	0.427	0.0968	NaN	PLCB4,PLCG2,PLCB1
ATM Signaling	0.642	0.407	0.0759	1	RNF168,TRRAP,HIST1H4J,TLK2,ATM,ATF2
Protein Citrullination	0.63	0.404	0.2	NaN	PADI6
Creatine-phosphate Biosynthesis	0.63	0.404	0.2	NaN	CKMT2
CMP-N-acetylneuraminate Biosynthesis I (Eukaryotes)	0.63	0.404	0.2	NaN	NANP
Galactose Degradation I (Leloir Pathway)	0.63	0.404	0.2	NaN	GALK2
Glutamate Degradation III (via 4-aminobutyrate)	0.63	0.404	0.2	NaN	SUCLG2
Dendritic Cell Maturation	0.62	0.399	0.0659	3.464	PIK3R3,PLCB4,LEPR,PLCG2,PIK3C2G,FGFR2,PLCB1,PIK3CB,PLCL2,COL11A2,ATM,ATF2
Valine Degradation I	0.619	0.399	0.111	NaN	HIBCH,HIBADH
Fatty Acid Î±-oxidation	0.619	0.399	0.111	NaN	ALDH3A2,BCO2
Relaxin Signaling	0.604	0.386	0.0671	2.828	PRKACB,PIK3R3,PRKAR2B,PIK3C2G,PRKAR1B,PDE5A,FGFR2,PIK3CB,PDE4D,ATM
Cell Cycle: G2/M DNA Damage Checkpoint Regulation	0.602	0.386	0.0816	0	YWHAE,CUL1,TRIP12,ATM
Cancer Drug Resistance By Drug Efflux	0.602	0.386	0.0816	NaN	PIK3R3,RRAS2,ABCC2,PIK3CB
Remodeling of Epithelial Adherens Junctions	0.587	0.375	0.0758	NaN	MET,CTNNA2,EXOC2,CTNNB1,CLIP1
GADD45 Signaling	0.585	0.375	0.105	NaN	CCND2,ATM
1D-myo-inositol Hexakisphosphate Biosynthesis II (Mammalian)	0.585	0.375	0.105	NaN	ITPK1,INPP5A
Assembly of RNA Polymerase II Complex	0.582	0.373	0.08	NaN	CCNH,POLR2A,GTF2H4,TAF3
Germ Cell-Sertoli Cell Junction Signaling	0.576	0.369	0.0651	NaN	MAP2K6,PIK3R3,CTNNA2,RRAS2,PIK3C2G,AFDN,FGFR2,PIK3CB,CTNNB1,MAP3K3,ATM
CCR5 Signaling in Macrophages	0.57	0.368	0.0746	NaN	CAMK4,PLCG2,PRKCE,PRKCB,PRKCA
Agrin Interactions at Neuromuscular Junction	0.57	0.368	0.0746	2	RRAS2,ARHGEF7,UTRN,ITGA4,EGFR
PEDF Signaling	0.565	0.368	0.0714	2.449	PIK3R3,RRAS2,PIK3C2G,FGFR2,PIK3CB,ATM
CD27 Signaling in Lymphocytes	0.563	0.368	0.0784	2	MAP2K6,IKBKAP,MAP3K3,MAP2K5
Cell Cycle Regulation by BTG Family Proteins	0.563	0.368	0.0857	NaN	PPP2R3A,PPP2R5E,E2F3
Nucleotide Excision Repair Pathway	0.563	0.368	0.0857	NaN	CCNH,POLR2A,GTF2H4
Arginine Biosynthesis IV	0.562	0.368	0.167	NaN	GLUD1
UDP-N-acetyl-D-glucosamine Biosynthesis II	0.562	0.368	0.167	NaN	GFPT2
Semaphorin Signaling in Neurons	0.545	0.353	0.0769	NaN	MET,SEMA3A,FYN,NRP1
Basal Cell Carcinoma Signaling	0.538	0.349	0.0725	1.342	GLI2,FZD6,CTNNB1,TCF7L2,WNT5A
Bladder Cancer Signaling	0.537	0.349	0.0698	NaN	DAPK1,RRAS2,FGF12,EGF,FGF13,EGFR
Gustation Pathway	0.531	0.344	0.0661	NaN	PRKACB,LPAR4,PRKAR2B,ITPR2,PRKAR1B,PDE5A,PDE4D,ITPR1
Hereditary Breast Cancer Signaling	0.525	0.342	0.0647	NaN	PBRM1,PIK3R3,BRD7,POLR2A,RRAS2,PIK3C2G,FGFR2,PIK3CB,ATM
Ethanol Degradation IV	0.524	0.342	0.0952	NaN	ALDH3A2,CAT
Inflammasome pathway	0.524	0.342	0.0952	NaN	NEK7,CASP5
Hepatic Cholestasis	0.521	0.34	0.0637	NaN	PRKACB,PRKAR2B,CNTF,ABCC2,PRKAR1B,PRKCE,IL1RAPL1,ATP8B1,PRKCB,PRKCA
EIF2 Signaling	0.507	0.331	0.0613	2.53	PIK3C2G,FGFR2,AGO2,PIK3R3,WARS,RRAS2,EIF4G2,RPL21,IGF1R,PIK3CB,AGO4,ATM,RPLP0
Ceramide Biosynthesis	0.506	0.331	0.143	NaN	SPTLC3
Ceramide Degradation	0.506	0.331	0.143	NaN	ACER3
Aspartate Degradation II	0.506	0.331	0.143	NaN	MDH1
Cell Cycle Control of Chromosomal Replication	0.499	0.326	0.0789	NaN	ORC2,MCM2,POLA1
Type II Diabetes Mellitus Signaling	0.487	0.316	0.064	2.828	PIK3R3,PIK3C2G,FGFR2,PRKCE,PIK3CB,PRKCB,ATM,PRKCA
Role of PI3K/AKT Signaling in the Pathogenesis of Influenza	0.481	0.314	0.0685	2.236	PIK3R3,PIK3C2G,FGFR2,PIK3CB,ATM
STAT3 Pathway	0.481	0.314	0.0685	2.236	RRAS2,IGF1R,FGFR2,EGFR,PDGFRB
GÎ±s Signaling	0.48	0.314	0.0648	1.633	PRKACB,ADD3,PRKAR2B,PRKAR1B,RAPGEF4,CNGA1,ATF2
Thyroid Cancer Signaling	0.48	0.314	0.0769	NaN	RRAS2,CTNNB1,TCF7L2
Glutamate Receptor Signaling	0.478	0.314	0.0714	NaN	CAMK4,GRIA2,SLC1A2,GRM4
IL-12 Signaling and Production in Macrophages	0.475	0.313	0.0625	NaN	PIK3R3,APOM,PIK3C2G,FGFR2,PRKCE,PIK3CB,PRKCB,ATM,PRKCA
Pyrimidine Deoxyribonucleotides De Novo Biosynthesis I	0.471	0.312	0.087	NaN	NME5,NME7
TCA Cycle II (Eukaryotic)	0.471	0.312	0.087	NaN	SDHC,MDH1
Systemic Lupus Erythematosus Signaling	0.467	0.31	0.0599	NaN	CAMK4,TXNL4A,PIK3C2G,FGFR2,PIK3R3,RRAS2,PLCG2,CREM,LYN,PIK3CB,C6,HLA-E,ATM
Superoxide Radicals Degradation	0.459	0.304	0.125	NaN	CAT
GDP-glucose Biosynthesis	0.459	0.304	0.125	NaN	PGM5
Estrogen-mediated S-phase Entry	0.447	0.295	0.0833	NaN	CCNA2,E2F3
CDP-diacylglycerol Biosynthesis I	0.447	0.295	0.0833	NaN	MBOAT1,MBOAT2
Wnt/Î²-catenin Signaling	0.44	0.289	0.0602	1.633	CSNK2A1,CDH12,PPP2R3A,TLE4,FZD6,PPP2R5E,CTNNB1,TCF7L2,SOX5,WNT5A
IL-17A Signaling in Airway Cells	0.429	0.28	0.0649	2.236	PIK3R3,PIK3C2G,FGFR2,PIK3CB,ATM
Dermatan Sulfate Biosynthesis (Late Stages)	0.426	0.279	0.0714	NaN	HS3ST3B1,HS6ST3,SULT1B1
Gluconeogenesis I	0.424	0.278	0.08	NaN	ME3,MDH1
Activation of IRF by Cytosolic Pattern Recognition Receptors	0.419	0.277	0.0667	0	SIKE1,IKBKAP,ADAR,ATF2
Sphingosine and Sphingosine-1-phosphate Metabolism	0.418	0.277	0.111	NaN	ACER3
Glucose and Glucose-1-phosphate Degradation	0.418	0.277	0.111	NaN	PGM5
Phosphatidylglycerol Biosynthesis II (Non-plastidic)	0.403	0.263	0.0769	NaN	MBOAT1,MBOAT2
PCP pathway	0.393	0.254	0.0645	NaN	FZD6,SDC4,WNT5A,ATF2
RhoGDI Signaling	0.392	0.254	0.0581	-2.53	ARHGAP6,CDH12,PPP1R12A,ARHGEF7,ARHGEF15,CDH10,PIP4K2A,ARHGEF9,ITGA4,PRKCA
Calcium Transport I	0.383	0.249	0.1	NaN	ANXA5
Glycine Betaine Degradation	0.383	0.249	0.1	NaN	BHMT2
Chondroitin Sulfate Biosynthesis (Late Stages)	0.379	0.246	0.0667	NaN	HS3ST3B1,HS6ST3,SULT1B1
Intrinsic Prothrombin Activation Pathway	0.365	0.233	0.0714	NaN	F11,COL11A2
Glycogen Degradation II	0.352	0.224	0.0909	NaN	PGM5
Dolichyl-diphosphooligosaccharide Biosynthesis	0.352	0.224	0.0909	NaN	ALG6
Small Cell Lung Cancer Signaling	0.351	0.224	0.0595	NaN	PIK3R3,PIK3C2G,FGFR2,PIK3CB,ATM
Dopamine Degradation	0.347	0.221	0.069	NaN	ALDH3A2,SULT1B1
GABA Receptor Signaling	0.345	0.22	0.0606	NaN	GABRR3,GPHN,KCNN2,GABRE
Cleavage and Polyadenylation of Pre-mRNA	0.325	0.201	0.0833	NaN	CPSF3
4-1BB Signaling in T Lymphocytes	0.315	0.193	0.0645	NaN	IKBKAP,ATF2
Apoptosis Signaling	0.313	0.193	0.0568	-1.342	CAPN6,RRAS2,PLCG2,PRKCE,PRKCA
Glycogen Degradation III	0.3	0.184	0.0769	NaN	PGM5
Bile Acid Biosynthesis, Neutral Pathway	0.3	0.184	0.0769	NaN	AMACR
Guanosine Nucleotides Degradation III	0.3	0.184	0.0769	NaN	NT5E
Circadian Rhythm Signaling	0.286	0.172	0.0606	NaN	CLOCK,ATF2
Th1 Pathway	0.285	0.172	0.0538	2.449	MAP2K6,PIK3R3,PIK3C2G,FGFR2,PIK3CB,HLA-DPB1,ATM
Role of Wnt/GSK-3Î² Signaling in the Pathogenesis of Influenza	0.284	0.172	0.0556	NaN	FZD6,CTNNB1,TCF7L2,WNT5A
Chondroitin Sulfate Biosynthesis	0.279	0.171	0.0566	NaN	HS3ST3B1,HS6ST3,SULT1B1
Leukotriene Biosynthesis	0.278	0.171	0.0714	NaN	LTA4H
Urate Biosynthesis/Inosine 5'-phosphate Degradation	0.278	0.171	0.0714	NaN	NT5E
Phenylalanine Degradation IV (Mammalian, via Side Chain)	0.278	0.171	0.0714	NaN	ALDH3A2
Oncostatin M Signaling	0.272	0.167	0.0588	NaN	EPAS1,RRAS2
HIF1Î± Signaling	0.268	0.164	0.0531	NaN	PIK3R3,RRAS2,PIK3C2G,FGFR2,PIK3CB,ATM
Salvage Pathways of Pyrimidine Ribonucleotides	0.264	0.162	0.0532	NaN	MAP2K6,DAPK1,NME5,PRKCE,NME7
Coagulation System	0.26	0.162	0.0571	NaN	F11,F7
Dermatan Sulfate Biosynthesis	0.259	0.162	0.0545	NaN	HS3ST3B1,HS6ST3,SULT1B1
Telomere Extension by Telomerase	0.258	0.162	0.0667	NaN	XRCC5
Glutaryl-CoA Degradation	0.258	0.162	0.0667	NaN	L3HYPDH
Histamine Degradation	0.258	0.162	0.0667	NaN	ALDH3A2
Actin Nucleation by ARP-WASP Complex	0.249	0.155	0.0536	NaN	RRAS2,PPP1R12A,ITGA4
Sumoylation Pathway	0.249	0.155	0.0521	0	AR,KDM1A,SUMO4,SMAD4,NR3C1
Extrinsic Prothrombin Activation Pathway	0.24	0.15	0.0625	NaN	F7
Î³-glutamyl Cycle	0.24	0.15	0.0625	NaN	GCLC
Adenosine Nucleotides Degradation II	0.24	0.15	0.0625	NaN	NT5E
Antigen Presentation Pathway	0.225	0.137	0.0526	NaN	HLA-DPB1,HLA-E
Oxidative Ethanol Degradation III	0.224	0.137	0.0588	NaN	ALDH3A2
D-myo-inositol (1,4,5)-trisphosphate Degradation	0.209	0.123	0.0556	NaN	INPP5A
Purine Nucleotides Degradation II (Aerobic)	0.195	0.114	0.0526	NaN	NT5E
D-myo-inositol (1,3,4)-trisphosphate Biosynthesis	0.195	0.114	0.0526	NaN	INPP5A
Putrescine Degradation III	0.195	0.114	0.0526	NaN	ALDH3A2
DNA damage-induced 14-3-3Ïƒ Signaling	0.195	0.114	0.0526	NaN	ATM
